# Supplementary material for: Spatial transcriptomics reveals the mechanistic role of lactate metabolism in the pancreatic ductal adenocarcinoma microenvironment
Source: Front Immunol. 2026 Feb 13;17:1743187. doi: 10.3389/fimmu.2026.1743187 (PMC12946077; doi:10.3389/fimmu.2026.1743187)
Supplement: Supplementary file 12 [file Table3.xlsx]

## Sheet: Sheet1
	p_val	avg_log2FC	pct.1	pct.2	p_val_adj	cluster	gene
MT-ND4	9.1956777243421e-185	-1.84228	0.675	0.975	2.12576481953616e-180	Ductal 2(LAMrisk_low)	MT-ND4
MT-ND5	3.60684562807262e-178	-2.04018	0.425	0.904	8.33794503841547e-174	Ductal 2(LAMrisk_low)	MT-ND5
MT-ND3	1.31239623633929e-175	-1.82351	0.648	0.973	3.03386637954553e-171	Ductal 2(LAMrisk_low)	MT-ND3
TFF3	1.67149227134472e-170	-3.22334	0.088	0.611	3.86398868366759e-166	Ductal 2(LAMrisk_low)	TFF3
MT-CO1	1.00053029723708e-157	-1.61455	0.661	0.97	2.31292588812295e-153	Ductal 2(LAMrisk_low)	MT-CO1
MT-CO2	5.96126294797151e-157	-1.6178	0.648	0.977	1.37806515568257e-152	Ductal 2(LAMrisk_low)	MT-CO2
MT-CO3	3.56809636456136e-149	-1.47463	0.675	0.982	8.2483683659565e-145	Ductal 2(LAMrisk_low)	MT-CO3
MT-CYB	1.11675401195256e-142	-1.59797	0.642	0.968	2.58160024943074e-138	Ductal 2(LAMrisk_low)	MT-CYB
TFF2	6.80974913739294e-142	-2.60356	0.161	0.637	1.57420970809112e-137	Ductal 2(LAMrisk_low)	TFF2
MT-ATP6	2.90868410697639e-140	-1.4255	0.789	0.987	6.72400505009731e-136	Ductal 2(LAMrisk_low)	MT-ATP6
MT-ND1	1.02616311777535e-139	-1.42293	0.632	0.96	2.37218127936128e-135	Ductal 2(LAMrisk_low)	MT-ND1
TFF1	3.74425142486538e-137	-2.55797	0.272	0.711	8.6555860188613e-133	Ductal 2(LAMrisk_low)	TFF1
MT-ND2	1.11050157091214e-122	-1.1801	0.611	0.957	2.56714648147758e-118	Ductal 2(LAMrisk_low)	MT-ND2
MT-ND4L	4.32481512524993e-120	-1.53744	0.271	0.752	9.99767512504027e-116	Ductal 2(LAMrisk_low)	MT-ND4L
CEACAM6	5.56074772324393e-117	-2.07444	0.292	0.688	1.2854780511823e-112	Ductal 2(LAMrisk_low)	CEACAM6
TPM2	2.62388810202628e-110	2.63941765650674	0.617	0.26	6.06564212545416e-106	Ductal 2(LAMrisk_low)	TPM2
RPL41	1.32643796359612e-87	-1.03188	0.954	0.99	3.06632664044515e-83	Ductal 2(LAMrisk_low)	RPL41
MT-ATP8	3.9420161751171e-87	-1.11879	0.157	0.567	9.11275879201821e-83	Ductal 2(LAMrisk_low)	MT-ATP8
PIGR	4.31115428385125e-86	-1.46479	0.118	0.496	9.96609535797893e-82	Ductal 2(LAMrisk_low)	PIGR
RPS26	3.80526981509814e-83	-1.79655	0.482	0.76	8.79664223156238e-79	Ductal 2(LAMrisk_low)	RPS26
ATP1B1	1.84454589498799e-81	-1.13176	0.528	0.805	4.26403674544372e-77	Ductal 2(LAMrisk_low)	ATP1B1
CREB3	2.08120628179226e-81	1.82483330765467	0.426	0.1	4.81112456161917e-77	Ductal 2(LAMrisk_low)	CREB3
AL121761.1	3.69809894760027e-81	-1.6606	0.028	0.314	8.54889533716754e-77	Ductal 2(LAMrisk_low)	AL121761.1
MYL6	1.82254293188946e-74	-1.41928	0.764	0.9	4.21317249564886e-70	Ductal 2(LAMrisk_low)	MYL6
CXCL17	1.83327309155153e-74	-1.42505	0.049	0.335	4.23797740573967e-70	Ductal 2(LAMrisk_low)	CXCL17
ANXA2	1.004897357542e-68	-0.952653	0.718	0.894	2.32302122142985e-64	Ductal 2(LAMrisk_low)	ANXA2
CLU	5.63009685556588e-65	-2.23874	0.205	0.513	1.30150949010116e-60	Ductal 2(LAMrisk_low)	CLU
AHNAK2	1.21097401605532e-64	1.89456223266549	0.545	0.272	2.79940863291508e-60	Ductal 2(LAMrisk_low)	AHNAK2
S100A6	5.25931217269035e-63	-1.22117	0.933	0.969	1.21579519496083e-58	Ductal 2(LAMrisk_low)	S100A6
CCDC107	1.67516632249345e-61	1.42625977036626	0.401	0.126	3.87248198770811e-57	Ductal 2(LAMrisk_low)	CCDC107
WFDC2	3.27252486259634e-59	-1.45598	0.251	0.563	7.56509572486396e-55	Ductal 2(LAMrisk_low)	WFDC2
LYZ	2.29816287869438e-58	-1.20135	0.649	0.802	5.31266312667781e-54	Ductal 2(LAMrisk_low)	LYZ
TM4SF4	4.81359136321188e-58	-1.53014	0.058	0.304	1.11275791543369e-53	Ductal 2(LAMrisk_low)	TM4SF4
AC103702.2	1.57392690817846e-56	0.95073788879089	0.213	0.006	3.63844683363615e-52	Ductal 2(LAMrisk_low)	AC103702.2
TLN1	2.87452541817846e-56	1.6077250260949	0.491	0.246	6.64504040920314e-52	Ductal 2(LAMrisk_low)	TLN1
UBC	2.48843688716716e-55	0.903767923801312	0.882	0.812	5.75251955206431e-51	Ductal 2(LAMrisk_low)	UBC
GPX2	3.34838577177269e-55	-1.28343	0.306	0.57	7.74046338860693e-51	Ductal 2(LAMrisk_low)	GPX2
IFI6	1.17704634901594e-54	-1.04229	0.362	0.665	2.72097804502016e-50	Ductal 2(LAMrisk_low)	IFI6
CLTA	3.25370879191314e-54	1.42237519406246	0.591	0.389	7.5215986142656e-50	Ductal 2(LAMrisk_low)	CLTA
CXCL8	4.98394991394627e-53	-1.80941	0.22	0.5	1.15213970160696e-48	Ductal 2(LAMrisk_low)	CXCL8
XIST	1.42624770816178e-52	-0.83872	0.071	0.328	3.2970568269576e-48	Ductal 2(LAMrisk_low)	XIST
B2M	3.03357876344121e-52	-0.677097	0.923	0.988	7.01272402744704e-48	Ductal 2(LAMrisk_low)	B2M
CTSE	1.67103465086002e-51	-0.975652	0.402	0.662	3.86293080239311e-47	Ductal 2(LAMrisk_low)	CTSE
MT-ND6	4.67740645640356e-51	-0.873791	0.116	0.388	1.08127605052681e-46	Ductal 2(LAMrisk_low)	MT-ND6
NDUFA4L2	4.57650601783177e-50	-1.07828	0.01	0.187	1.05795089614217e-45	Ductal 2(LAMrisk_low)	NDUFA4L2
TESK1	6.92713356845846e-50	0.976459442843634	0.256	0.041	1.60134546702054e-45	Ductal 2(LAMrisk_low)	TESK1
CA2	3.04084968866782e-49	-0.885313	0.074	0.307	7.0295322252934e-45	Ductal 2(LAMrisk_low)	CA2
PI3	1.74853022900208e-47	-1.76286	0.078	0.299	4.0420773303841e-43	Ductal 2(LAMrisk_low)	PI3
IGLC2	2.98522682425716e-46	-2.2423	0.118	0.36	6.90094884963528e-42	Ductal 2(LAMrisk_low)	IGLC2
HSPA1A	3.02500053739962e-46	1.63065588460809	0.602	0.379	6.9928937423067e-42	Ductal 2(LAMrisk_low)	HSPA1A
DDIT4	6.33294018900648e-46	1.28634888544448	0.476	0.235	1.46398578349263e-41	Ductal 2(LAMrisk_low)	DDIT4
SERF2	1.1335690885038e-44	-0.586689	0.671	0.851	2.62047166189424e-40	Ductal 2(LAMrisk_low)	SERF2
MUC6	2.63826460928292e-44	-1.62921	0.026	0.204	6.09887629727932e-40	Ductal 2(LAMrisk_low)	MUC6
CLDN18	1.60540114060018e-43	-1.15202	0.249	0.508	3.71120581672543e-39	Ductal 2(LAMrisk_low)	CLDN18
ITM2B	5.46248765338884e-43	-0.647309	0.601	0.798	1.2627632708339e-38	Ductal 2(LAMrisk_low)	ITM2B
RGP1	9.78249991224534e-43	0.998745356548905	0.285	0.075	2.26142050471376e-38	Ductal 2(LAMrisk_low)	RGP1
FXYD2	3.76709496630103e-42	-2.29805	0.018	0.177	8.70839343359809e-38	Ductal 2(LAMrisk_low)	FXYD2
ADAM9	5.2721384735601e-42	-1.11106	0.23	0.47	1.21876025093289e-37	Ductal 2(LAMrisk_low)	ADAM9
CP	1.7099901135821e-41	-1.12454	0.057	0.25	3.95298414556775e-37	Ductal 2(LAMrisk_low)	CP
HSP90AA1	3.56596502493264e-41	-0.544883	0.798	0.912	8.24344134813678e-37	Ductal 2(LAMrisk_low)	HSP90AA1
TPM1	5.62740863640714e-41	-1.05476	0.461	0.686	1.30088805447824e-36	Ductal 2(LAMrisk_low)	TPM1
HLA-DRB5	1.62764989081054e-40	-0.741452	0.055	0.252	3.76263825258673e-36	Ductal 2(LAMrisk_low)	HLA-DRB5
SLC12A2	3.15208575857774e-40	-0.771116	0.182	0.432	7.28667664810416e-36	Ductal 2(LAMrisk_low)	SLC12A2
APOC1	5.34033497392504e-40	-1.32041	0.059	0.249	1.23452523592225e-35	Ductal 2(LAMrisk_low)	APOC1
RNASET2	1.78129514545798e-39	-0.894454	0.318	0.563	4.11781998775521e-35	Ductal 2(LAMrisk_low)	RNASET2
CCDC144A	2.74188955265268e-39	0.886251424338163	0.2	0.028	6.33842607886719e-35	Ductal 2(LAMrisk_low)	CCDC144A
TACC2	4.2339062666473e-39	0.873100293952113	0.26	0.066	9.78752111660855e-35	Ductal 2(LAMrisk_low)	TACC2
GP2	7.16197410170374e-38	-0.792972	0.018	0.169	1.65563355309085e-33	Ductal 2(LAMrisk_low)	GP2
OLFM4	1.47541218992314e-37	2.39059285002921	0.608	0.487	3.41071035944532e-33	Ductal 2(LAMrisk_low)	OLFM4
PPIB	2.12340081351456e-37	-0.643128	0.274	0.531	4.90866566060162e-33	Ductal 2(LAMrisk_low)	PPIB
SLC4A4	2.12863083507245e-37	-2.49197	0.082	0.269	4.92075590143699e-33	Ductal 2(LAMrisk_low)	SLC4A4
APOE	2.16706569115279e-37	-1.35518	0.116	0.334	5.0096057582379e-33	Ductal 2(LAMrisk_low)	APOE
YWHAH	3.31154915476532e-37	-0.670005	0.152	0.385	7.65530818107099e-33	Ductal 2(LAMrisk_low)	YWHAH
HKDC1	4.11441362397329e-37	1.0404340529372	0.301	0.103	9.51128997453905e-33	Ductal 2(LAMrisk_low)	HKDC1
AGR2	5.0720763727776e-37	-0.866034	0.549	0.739	1.172511895095e-32	Ductal 2(LAMrisk_low)	AGR2
SOD3	5.30398719660591e-37	-0.675737	0.037	0.206	1.22612272023939e-32	Ductal 2(LAMrisk_low)	SOD3
SERPINA5	7.97073705237433e-37	-0.716189	0.024	0.174	1.84259528439737e-32	Ductal 2(LAMrisk_low)	SERPINA5
CXCL3	9.91491962900222e-37	-0.884271	0.116	0.329	2.29203197063644e-32	Ductal 2(LAMrisk_low)	CXCL3
ERV3-1	1.40791683840314e-36	0.872343480819878	0.24	0.059	3.25468135533654e-32	Ductal 2(LAMrisk_low)	ERV3-1
CD24	1.84299353843827e-36	-0.661714	0.584	0.807	4.26044816280774e-32	Ductal 2(LAMrisk_low)	CD24
SNCAIP	7.35636708936025e-36	0.673815603279151	0.136	0.003	1.70057138004741e-31	Ductal 2(LAMrisk_low)	SNCAIP
RGS5	8.15398551346204e-36	-0.353592	0.035	0.202	1.88495683114702e-31	Ductal 2(LAMrisk_low)	RGS5
KRT6B	1.0722829308313e-35	-1.03433	0.038	0.198	2.47879645120272e-31	Ductal 2(LAMrisk_low)	KRT6B
COL1A1	2.86969986180214e-35	0.301699124990255	0.745	0.446	6.63388517052801e-31	Ductal 2(LAMrisk_low)	COL1A1
CST3	4.35606683574093e-35	-0.769184	0.714	0.849	1.00699197041823e-30	Ductal 2(LAMrisk_low)	CST3
SERPINB1	7.02017915812841e-35	-0.790535	0.257	0.492	1.62285481598454e-30	Ductal 2(LAMrisk_low)	SERPINB1
FTL	7.69913504466536e-35	-0.858395	0.934	0.954	1.77980904827529e-30	Ductal 2(LAMrisk_low)	FTL
CLPS	9.24877522723467e-35	-2.29535	0.002	0.119	2.13803936927984e-30	Ductal 2(LAMrisk_low)	CLPS
ALKAL2	9.4319790304257e-35	-0.836615	0	0.112	2.18039059246351e-30	Ductal 2(LAMrisk_low)	ALKAL2
CD44	1.17679002775686e-34	-0.673803	0.442	0.662	2.72038550716554e-30	Ductal 2(LAMrisk_low)	CD44
DDX21	1.3537236572776e-34	1.22376079481086	0.471	0.289	3.12940297852862e-30	Ductal 2(LAMrisk_low)	DDX21
UPF2	2.6486671511972e-34	1.04757625025796	0.38	0.181	6.12292385342258e-30	Ductal 2(LAMrisk_low)	UPF2
DCDC2	4.58714874144197e-34	-0.912738	0.02	0.157	1.06041117455914e-29	Ductal 2(LAMrisk_low)	DCDC2
IER5L	5.22528017768635e-34	1.00024666871174	0.364	0.161	1.20792801867575e-29	Ductal 2(LAMrisk_low)	IER5L
ID4	8.45781070220987e-34	-0.982705	0.007	0.128	1.95519210002986e-29	Ductal 2(LAMrisk_low)	ID4
GBA2	1.23654796303602e-33	0.846407605724627	0.246	0.069	2.85852792615037e-29	Ductal 2(LAMrisk_low)	GBA2
FAM3B	2.09563431161727e-33	-0.550511	0.032	0.182	4.84447783816565e-29	Ductal 2(LAMrisk_low)	FAM3B
PCDH17	2.81518450132894e-33	-0.474795	0.002	0.112	6.50786201172211e-29	Ductal 2(LAMrisk_low)	PCDH17
CXCL5	3.22119121767543e-33	-1.57831	0.106	0.29	7.4464277379003e-29	Ductal 2(LAMrisk_low)	CXCL5
LINC00923	4.45003978510093e-33	0.579269744636136	0.147	0.012	1.02871569712178e-28	Ductal 2(LAMrisk_low)	LINC00923
ZNF117	9.08865816029619e-33	0.98627121737187	0.249	0.076	2.10102510691567e-28	Ductal 2(LAMrisk_low)	ZNF117
FBLIM1	2.34003914316404e-32	0.872224947988325	0.285	0.104	5.4094684872523e-28	Ductal 2(LAMrisk_low)	FBLIM1
NDUFC2	2.49575480810971e-32	-0.520885	0.213	0.453	5.76943638990721e-28	Ductal 2(LAMrisk_low)	NDUFC2
GALNT4	5.34543855161016e-32	0.862116510612808	0.318	0.122	1.23570502997572e-27	Ductal 2(LAMrisk_low)	GALNT4
RPS24	6.07831164472181e-32	0.748657944367278	0.912	0.883	1.40512330291034e-27	Ductal 2(LAMrisk_low)	RPS24
EEF1D	6.65606783365967e-32	0.795345610635474	0.714	0.654	1.53868320110711e-27	Ductal 2(LAMrisk_low)	EEF1D
CTRB1	8.20640998604307e-32	-1.22285	0.003	0.112	1.89707579647358e-27	Ductal 2(LAMrisk_low)	CTRB1
PNLIP	1.47926393343241e-31	-0.967796	0.004	0.112	3.4196144349157e-27	Ductal 2(LAMrisk_low)	PNLIP
CD59	1.63873372894196e-31	-0.565527	0.633	0.823	3.78826076119512e-27	Ductal 2(LAMrisk_low)	CD59
TMSB4X	6.00701211804233e-31	-0.384869	0.912	0.969	1.38864099132784e-26	Ductal 2(LAMrisk_low)	TMSB4X
UQCRQ	9.18811453467705e-31	-0.609898	0.275	0.502	2.12401643698129e-26	Ductal 2(LAMrisk_low)	UQCRQ
RPL32	1.20136398669721e-30	-0.479037	0.824	0.944	2.77719312804793e-26	Ductal 2(LAMrisk_low)	RPL32
HIST1H1E	1.64638137924305e-30	0.849605214865087	0.252	0.081	3.80593983439615e-26	Ductal 2(LAMrisk_low)	HIST1H1E
ONECUT1	2.03622960841412e-30	-0.702558	0.024	0.156	4.70715198577093e-26	Ductal 2(LAMrisk_low)	ONECUT1
MYO15B	2.62948498388309e-30	0.898798168951637	0.287	0.107	6.07858043724254e-26	Ductal 2(LAMrisk_low)	MYO15B
PRRC2A	3.36341272408864e-30	0.900422399979984	0.37	0.182	7.77520119427571e-26	Ductal 2(LAMrisk_low)	PRRC2A
FAM102A	4.36155108147131e-30	1.04683959483418	0.347	0.166	1.00825976350372e-25	Ductal 2(LAMrisk_low)	FAM102A
EID1	7.56797962594908e-30	-0.547534	0.195	0.407	1.74948985013065e-25	Ductal 2(LAMrisk_low)	EID1
CPA1	2.31884623176077e-29	-0.568071	0.004	0.105	5.36047683396137e-25	Ductal 2(LAMrisk_low)	CPA1
SFRP5	2.51818550304725e-29	-0.766501	0.008	0.116	5.82128942739432e-25	Ductal 2(LAMrisk_low)	SFRP5
RAC1	2.71061177280835e-29	-0.505401	0.478	0.719	6.26612123520107e-25	Ductal 2(LAMrisk_low)	RAC1
SRD5A3	4.4403401548548e-29	-0.858735	0.119	0.292	1.02647343359778e-24	Ductal 2(LAMrisk_low)	SRD5A3
TCF25	5.36456875052503e-29	1.02374285124352	0.533	0.393	1.24012735805887e-24	Ductal 2(LAMrisk_low)	TCF25
APOL1	5.63666108842673e-29	-1.09917	0.232	0.419	1.30302694381161e-24	Ductal 2(LAMrisk_low)	APOL1
GABRA2	9.2977758279281e-29	0.479471879650452	0.117	0.005	2.14936683814214e-24	Ductal 2(LAMrisk_low)	GABRA2
IGFBP6	1.00922668252163e-28	-0.573246	0.052	0.205	2.33302932198525e-24	Ductal 2(LAMrisk_low)	IGFBP6
SNHG32	1.3426877002118e-28	0.974242844039149	0.384	0.204	3.10389115657962e-24	Ductal 2(LAMrisk_low)	SNHG32
HERC4	1.4437229995312e-28	0.763188672648428	0.268	0.099	3.33745445801628e-24	Ductal 2(LAMrisk_low)	HERC4
OLR1	1.61151190693855e-28	-0.679628	0.013	0.125	3.72533207526984e-24	Ductal 2(LAMrisk_low)	OLR1
RNASEK	1.97499603472601e-28	-0.509457	0.241	0.467	4.56559833347612e-24	Ductal 2(LAMrisk_low)	RNASEK
IGHA2	2.26123301686148e-28	-2.66294	0.016	0.131	5.22729236507867e-24	Ductal 2(LAMrisk_low)	IGHA2
BNIP5	2.70355164983209e-28	1.15464053385316	0.235	0.074	6.24980034891684e-24	Ductal 2(LAMrisk_low)	BNIP5
DDT	2.74588727988803e-28	-0.309923	0.14	0.348	6.34766762491716e-24	Ductal 2(LAMrisk_low)	DDT
MICU1	4.42139441782645e-28	0.791016209611642	0.282	0.111	1.02209374756894e-23	Ductal 2(LAMrisk_low)	MICU1
COX8A	4.43968139788436e-28	-0.508188	0.332	0.562	1.02632114874893e-23	Ductal 2(LAMrisk_low)	COX8A
DDIT3	4.50729077344716e-28	0.941872029161341	0.311	0.137	1.04195040809778e-23	Ductal 2(LAMrisk_low)	DDIT3
CCL4L2	6.43821034703831e-28	-0.973528	0.061	0.214	1.48832108592485e-23	Ductal 2(LAMrisk_low)	CCL4L2
DMBT1	6.54817435914265e-28	1.47291446830892	0.231	0.074	1.51374146660301e-23	Ductal 2(LAMrisk_low)	DMBT1
ARHGEF38	1.08616076610017e-27	0.758144537173454	0.208	0.059	2.51087784299376e-23	Ductal 2(LAMrisk_low)	ARHGEF38
CCL20	1.12338129788049e-27	-1.49183	0.195	0.381	2.59692054631032e-23	Ductal 2(LAMrisk_low)	CCL20
ERO1A	1.48666047061109e-27	-0.981531	0.308	0.493	3.43671300991167e-23	Ductal 2(LAMrisk_low)	ERO1A
SPP1	1.63444508788757e-27	-1.11446	0.197	0.399	3.77834670966969e-23	Ductal 2(LAMrisk_low)	SPP1
ONECUT2	1.86326266037e-27	1.29189716491259	0.403	0.244	4.30730429197732e-23	Ductal 2(LAMrisk_low)	ONECUT2
NPIPB5	1.91057227070824e-27	0.655051740320076	0.219	0.065	4.41666991819624e-23	Ductal 2(LAMrisk_low)	NPIPB5
JMJD1C	2.32693211609543e-27	0.955357591981792	0.45	0.286	5.3791689727778e-23	Ductal 2(LAMrisk_low)	JMJD1C
TM4SF1	2.62207937027584e-27	-0.516985	0.595	0.792	6.06146088026666e-23	Ductal 2(LAMrisk_low)	TM4SF1
TXNIP	2.6549036013583e-27	-0.574324	0.357	0.593	6.13734065525997e-23	Ductal 2(LAMrisk_low)	TXNIP
AC020656.1	2.8329357369878e-27	-0.762502	0.025	0.147	6.5488975431947e-23	Ductal 2(LAMrisk_low)	AC020656.1
ATP1A1	3.51252119585846e-27	-1.19154	0.503	0.677	8.119895248466e-23	Ductal 2(LAMrisk_low)	ATP1A1
SNHG14	3.7617298658017e-27	-0.53631	0.035	0.166	8.69599093077379e-23	Ductal 2(LAMrisk_low)	SNHG14
TNFRSF11B	4.63872465594478e-27	-0.838163	0.029	0.153	1.07233397871475e-22	Ductal 2(LAMrisk_low)	TNFRSF11B
GTPBP2	4.69995667934826e-27	0.645085606851324	0.191	0.049	1.08648898556494e-22	Ductal 2(LAMrisk_low)	GTPBP2
RPS28	6.26095463151963e-27	-0.556145	0.807	0.913	1.44734488216839e-22	Ductal 2(LAMrisk_low)	RPS28
TSPAN8	6.78460915801812e-27	-0.698027	0.343	0.563	1.56839809905905e-22	Ductal 2(LAMrisk_low)	TSPAN8
AQP1	1.05083764184359e-26	-0.900033	0.041	0.174	2.42922137664983e-22	Ductal 2(LAMrisk_low)	AQP1
H3F3A	1.54043059985078e-26	-0.421442	0.749	0.873	3.56101341767504e-22	Ductal 2(LAMrisk_low)	H3F3A
GALNT5	1.58670859832237e-26	-0.717389	0.1	0.264	3.66799426674183e-22	Ductal 2(LAMrisk_low)	GALNT5
COL1A2	1.59091296795422e-26	0.540425664082123	0.619	0.376	3.67771350801976e-22	Ductal 2(LAMrisk_low)	COL1A2
HLA-DPA1	1.70710812811514e-26	-0.473652	0.105	0.284	3.94632185976376e-22	Ductal 2(LAMrisk_low)	HLA-DPA1
REG1A	1.85322575925351e-26	-1.54575	0.024	0.142	4.28410198766633e-22	Ductal 2(LAMrisk_low)	REG1A
GAPDH	4.14140966976356e-26	-0.626095	0.797	0.886	9.57369673359243e-22	Ductal 2(LAMrisk_low)	GAPDH
ARL6IP5	6.10568218268791e-26	-0.477719	0.181	0.381	1.41145055017196e-21	Ductal 2(LAMrisk_low)	ARL6IP5
ITGB8	6.10597565889816e-26	-0.717407	0.152	0.335	1.41151839306749e-21	Ductal 2(LAMrisk_low)	ITGB8
ATP5MF	6.9452736060206e-26	-0.553638	0.278	0.498	1.60553889950378e-21	Ductal 2(LAMrisk_low)	ATP5MF
BACE2	8.60326957200839e-26	-0.613376	0.242	0.438	1.98881782696118e-21	Ductal 2(LAMrisk_low)	BACE2
KDELR1	1.18810849450894e-25	-0.516625	0.241	0.441	2.74655040675631e-21	Ductal 2(LAMrisk_low)	KDELR1
COX4I1	1.28321545053293e-25	-0.530175	0.439	0.65	2.96640915699697e-21	Ductal 2(LAMrisk_low)	COX4I1
LTBR	1.41073672787114e-25	0.915904433832696	0.387	0.225	3.26120009381971e-21	Ductal 2(LAMrisk_low)	LTBR
NPIPB11	1.4329197225194e-25	0.529992916878243	0.147	0.026	3.3124805225481e-21	Ductal 2(LAMrisk_low)	NPIPB11
INPP4B	1.75520821355106e-25	0.76343990841762	0.329	0.154	4.05751482726599e-21	Ductal 2(LAMrisk_low)	INPP4B
TAF1D	3.04535091154427e-25	0.846023488437427	0.482	0.323	7.03993770221689e-21	Ductal 2(LAMrisk_low)	TAF1D
PDZD8	3.17470495186067e-25	0.755009924125028	0.375	0.203	7.33896543721631e-21	Ductal 2(LAMrisk_low)	PDZD8
CCL3L1	3.20606012727814e-25	-0.83472	0.041	0.17	7.41144919622888e-21	Ductal 2(LAMrisk_low)	CCL3L1
DCN	3.39949733271402e-25	1.39101169486142	0.358	0.188	7.858617984035e-21	Ductal 2(LAMrisk_low)	DCN
CYBA	3.77934422469546e-25	0.688695351576713	0.713	0.622	8.7367100442285e-21	Ductal 2(LAMrisk_low)	CYBA
WAPL	4.84623574133564e-25	0.872507918439168	0.302	0.143	1.12030431632456e-20	Ductal 2(LAMrisk_low)	WAPL
RBP1	8.76311194750524e-25	-0.600593	0.067	0.212	2.02576858890479e-20	Ductal 2(LAMrisk_low)	RBP1
C1QTNF12	9.59807703146814e-25	0.599560768716286	0.146	0.027	2.21878746736449e-20	Ductal 2(LAMrisk_low)	C1QTNF12
CELA3A	1.09345308762594e-24	-0.635043	0.009	0.104	2.52773550266488e-20	Ductal 2(LAMrisk_low)	CELA3A
GLRX	1.32802918794051e-24	-0.507601	0.051	0.183	3.07000507376207e-20	Ductal 2(LAMrisk_low)	GLRX
CYSTM1	1.667530032527e-24	-0.761682	0.465	0.66	3.85482917619267e-20	Ductal 2(LAMrisk_low)	CYSTM1
CD55	1.68526253777923e-24	-0.631896	0.38	0.58	3.89582140858424e-20	Ductal 2(LAMrisk_low)	CD55
USP54	1.7036706048659e-24	0.644007522652671	0.187	0.052	3.93837533726851e-20	Ductal 2(LAMrisk_low)	USP54
BRI3	2.68727778989315e-24	-0.39295	0.278	0.5	6.21218006689598e-20	Ductal 2(LAMrisk_low)	BRI3
RAB11FIP1	2.87598232927724e-24	-0.710383	0.351	0.551	6.64840835059019e-20	Ductal 2(LAMrisk_low)	RAB11FIP1
TMA7	3.454549012404e-24	-0.344281	0.35	0.586	7.98588095197433e-20	Ductal 2(LAMrisk_low)	TMA7
MIF	3.66052597597462e-24	-0.443562	0.7	0.855	8.46203789866052e-20	Ductal 2(LAMrisk_low)	MIF
NME2	4.01919621952634e-24	-0.770976	0.54	0.727	9.29117590067905e-20	Ductal 2(LAMrisk_low)	NME2
HNRNPAB	4.79244614270134e-24	-0.506914	0.186	0.373	1.10786977480827e-19	Ductal 2(LAMrisk_low)	HNRNPAB
COL3A1	6.49750153223892e-24	0.754148423202309	0.518	0.305	1.50202742920767e-19	Ductal 2(LAMrisk_low)	COL3A1
UQCR10	6.95814557667524e-24	-0.383882	0.258	0.47	1.60851451296001e-19	Ductal 2(LAMrisk_low)	UQCR10
ALDH1A1	9.40445079012612e-24	-0.579024	0.1	0.255	2.17402688915345e-19	Ductal 2(LAMrisk_low)	ALDH1A1
DEFB1	1.30539926936917e-23	-1.23828	0.06	0.19	3.01769149100071e-19	Ductal 2(LAMrisk_low)	DEFB1
SNRPN	1.33306999826342e-23	-0.297212	0.026	0.138	3.08165791498554e-19	Ductal 2(LAMrisk_low)	SNRPN
F3	1.45439313062423e-23	-0.764701	0.168	0.34	3.36212060006404e-19	Ductal 2(LAMrisk_low)	F3
DDX39B	2.52152152094093e-23	0.846271041812749	0.433	0.281	5.82900129995914e-19	Ductal 2(LAMrisk_low)	DDX39B
MXRA7	3.76697544312119e-23	-0.30352	0.042	0.165	8.70811713186327e-19	Ductal 2(LAMrisk_low)	MXRA7
TCIRG1	4.03781064740887e-23	0.663387906813099	0.253	0.102	9.33420687361509e-19	Ductal 2(LAMrisk_low)	TCIRG1
GNE	4.1942702515538e-23	0.521227978753214	0.195	0.058	9.69589454051691e-19	Ductal 2(LAMrisk_low)	GNE
LY6D	4.24639606521895e-23	1.24415961374533	0.142	0.027	9.81639378396665e-19	Ductal 2(LAMrisk_low)	LY6D
SLC25A25-AS1	4.56104340686069e-23	0.5351269306838	0.152	0.035	1.05437640436399e-18	Ductal 2(LAMrisk_low)	SLC25A25-AS1
RPSA	5.04950931572941e-23	-0.427868	0.632	0.8	1.16729506851717e-18	Ductal 2(LAMrisk_low)	RPSA
SYTL2	5.90380470746684e-23	0.624027095921099	0.247	0.095	1.36478253422511e-18	Ductal 2(LAMrisk_low)	SYTL2
PERP	6.73636681049548e-23	-0.585813	0.45	0.64	1.55724591558224e-18	Ductal 2(LAMrisk_low)	PERP
GNAS	6.94107796890806e-23	-0.484362	0.704	0.841	1.60456899407248e-18	Ductal 2(LAMrisk_low)	GNAS
SLC6A14	6.94963137769506e-23	-0.819764	0.066	0.196	1.60654628558177e-18	Ductal 2(LAMrisk_low)	SLC6A14
HSPA1B	9.51796639999237e-23	1.03656187570182	0.442	0.277	2.20026829268624e-18	Ductal 2(LAMrisk_low)	HSPA1B
RPS13	9.73043369332894e-23	-0.444662	0.677	0.829	2.24938435688685e-18	Ductal 2(LAMrisk_low)	RPS13
HLA-DPB1	1.09691843564975e-22	-0.512982	0.122	0.285	2.53574634769152e-18	Ductal 2(LAMrisk_low)	HLA-DPB1
FTH1	1.40922920130272e-22	-0.457386	0.925	0.965	3.25771514465149e-18	Ductal 2(LAMrisk_low)	FTH1
DVL1	1.45416993759498e-22	0.716304207618025	0.248	0.102	3.36160464473832e-18	Ductal 2(LAMrisk_low)	DVL1
SLC3A2	1.52830163154457e-22	0.831542737691371	0.373	0.214	3.53297488164158e-18	Ductal 2(LAMrisk_low)	SLC3A2
TUSC3	1.81095467961677e-22	-0.428228	0.049	0.171	4.18638393287008e-18	Ductal 2(LAMrisk_low)	TUSC3
NAPRT	1.85680636584906e-22	0.797607116276334	0.252	0.105	4.29237927593328e-18	Ductal 2(LAMrisk_low)	NAPRT
LUM	2.09437112450248e-22	0.988181387482708	0.384	0.212	4.84155772851239e-18	Ductal 2(LAMrisk_low)	LUM
AHI1	3.60241449227838e-22	0.911213344171003	0.329	0.181	8.32770158179992e-18	Ductal 2(LAMrisk_low)	AHI1
SLURP2	4.64100654161249e-22	-0.603193	0.013	0.105	1.07286148222456e-17	Ductal 2(LAMrisk_low)	SLURP2
TOP2B	4.69490004211044e-22	-0.445276	0.089	0.235	1.08532004273467e-17	Ductal 2(LAMrisk_low)	TOP2B
QSOX1	5.89904325299703e-22	-0.534139	0.333	0.516	1.36368182879532e-17	Ductal 2(LAMrisk_low)	QSOX1
PPP1R1B	6.01068839546413e-22	-0.291041	0.057	0.19	1.38949083637944e-17	Ductal 2(LAMrisk_low)	PPP1R1B
CXCL1	6.96902623894816e-22	-0.813855	0.063	0.191	1.61102979565765e-17	Ductal 2(LAMrisk_low)	CXCL1
PBX1	8.27291021496923e-22	-0.486988	0.099	0.244	1.91244865439444e-17	Ductal 2(LAMrisk_low)	PBX1
NFIC	1.19747995890532e-21	-0.496695	0.152	0.319	2.76821442100143e-17	Ductal 2(LAMrisk_low)	NFIC
FXYD5	1.34035579687844e-21	1.36396582984047	0.526	0.4	3.09850049564389e-17	Ductal 2(LAMrisk_low)	FXYD5
NDUFA7	2.28256197957667e-21	-0.553478	0.127	0.28	5.27659852818739e-17	Ductal 2(LAMrisk_low)	NDUFA7
TMEM50A	2.6979010197871e-21	-0.3314	0.195	0.38	6.23673778744183e-17	Ductal 2(LAMrisk_low)	TMEM50A
RPS27L	2.72348614418967e-21	-0.436	0.285	0.486	6.29588291952326e-17	Ductal 2(LAMrisk_low)	RPS27L
MAPK8IP3	2.90022758212255e-21	0.600746376180838	0.189	0.063	6.70445610159269e-17	Ductal 2(LAMrisk_low)	MAPK8IP3
SRP14	2.92640958370871e-21	-0.355276	0.537	0.714	6.76498103465944e-17	Ductal 2(LAMrisk_low)	SRP14
TOMM7	2.97600341212696e-21	-0.429403	0.378	0.578	6.8796270878139e-17	Ductal 2(LAMrisk_low)	TOMM7
NAA38	3.09670523052998e-21	-0.339999	0.118	0.276	7.15865348141615e-17	Ductal 2(LAMrisk_low)	NAA38
G0S2	3.15998862779765e-21	-0.958239	0.08	0.212	7.30494571087983e-17	Ductal 2(LAMrisk_low)	G0S2
DLG5	3.37276047134712e-21	0.632181944319574	0.195	0.067	7.79681038161313e-17	Ductal 2(LAMrisk_low)	DLG5
BRK1	3.64100957421087e-21	-0.327806	0.177	0.358	8.41692183270327e-17	Ductal 2(LAMrisk_low)	BRK1
PNRC1	4.40950606387811e-21	-0.59	0.265	0.439	1.0193455167867e-16	Ductal 2(LAMrisk_low)	PNRC1
PA2G4	4.70443771771495e-21	-0.649	0.292	0.469	1.08752486720417e-16	Ductal 2(LAMrisk_low)	PA2G4
CTSZ	5.8163119159139e-21	-0.4405	0.255	0.442	1.34455682560182e-16	Ductal 2(LAMrisk_low)	CTSZ
MALAT1	6.61406886328507e-21	1.14800450675828	0.979	0.967	1.52897429912561e-16	Ductal 2(LAMrisk_low)	MALAT1
IGLC3	7.44263690541066e-21	-2.01516	0.079	0.208	1.72051437342378e-16	Ductal 2(LAMrisk_low)	IGLC3
NSUN6	1.08140540805573e-20	0.587039038294205	0.183	0.06	2.49988488180243e-16	Ductal 2(LAMrisk_low)	NSUN6
TSPO	1.29685557006562e-20	-0.470632	0.41	0.606	2.9979410213207e-16	Ductal 2(LAMrisk_low)	TSPO
JCHAIN	1.34929154668718e-20	-1.11672	0.016	0.104	3.11915726847675e-16	Ductal 2(LAMrisk_low)	JCHAIN
CALM1	1.58352125444734e-20	-0.407425	0.505	0.696	3.66062608390591e-16	Ductal 2(LAMrisk_low)	CALM1
UBL5	1.66952753586803e-20	-0.414881	0.384	0.586	3.85944680466612e-16	Ductal 2(LAMrisk_low)	UBL5
TRPV6	1.699558774815e-20	-0.42133	0.014	0.1	3.92887001973983e-16	Ductal 2(LAMrisk_low)	TRPV6
ARHGAP12	1.73363546051793e-20	0.664596562883218	0.296	0.149	4.00764509407929e-16	Ductal 2(LAMrisk_low)	ARHGAP12
IRF8	1.76616133543557e-20	0.505626505163653	0.133	0.028	4.08283515912642e-16	Ductal 2(LAMrisk_low)	IRF8
GSTP1	2.44671134125625e-20	-0.484628	0.684	0.822	5.65606260758208e-16	Ductal 2(LAMrisk_low)	GSTP1
SMARCC2	3.01921242043113e-20	-0.643783	0.219	0.378	6.97951335231064e-16	Ductal 2(LAMrisk_low)	SMARCC2
RPL15	3.35940379175558e-20	-0.285778	0.776	0.88	7.76593374540137e-16	Ductal 2(LAMrisk_low)	RPL15
CD83	3.70495292166961e-20	-0.488534	0.033	0.137	8.56473966902363e-16	Ductal 2(LAMrisk_low)	CD83
MTCH1	4.80589101194838e-20	-0.413149	0.173	0.338	1.11097782523211e-15	Ductal 2(LAMrisk_low)	MTCH1
PTPRC	5.87639198122697e-20	-0.498999	0.031	0.132	1.35844553430024e-15	Ductal 2(LAMrisk_low)	PTPRC
ANXA11	6.40013075299139e-20	0.913362094564632	0.525	0.431	1.47951822616902e-15	Ductal 2(LAMrisk_low)	ANXA11
HLA-DQA1	6.73950528747534e-20	-0.59027	0.048	0.162	1.55797143730567e-15	Ductal 2(LAMrisk_low)	HLA-DQA1
SLC19A3	6.99674783591446e-20	0.60979424357182	0.151	0.042	1.61743819722835e-15	Ductal 2(LAMrisk_low)	SLC19A3
TMEM14B	7.8334058502464e-20	-0.300311	0.103	0.247	1.81084843040146e-15	Ductal 2(LAMrisk_low)	TMEM14B
HIP1R	7.97234807997824e-20	0.732529176540652	0.231	0.099	1.84296770564857e-15	Ductal 2(LAMrisk_low)	HIP1R
LINC00261	9.0868531708872e-20	-0.32658	0.016	0.102	2.10060784751399e-15	Ductal 2(LAMrisk_low)	LINC00261
TMEM59	9.12857318862831e-20	-0.383787	0.417	0.62	2.11025226401521e-15	Ductal 2(LAMrisk_low)	TMEM59
GNAI2	9.37812076901417e-20	-0.414537	0.187	0.357	2.16794017817301e-15	Ductal 2(LAMrisk_low)	GNAI2
CCND3	1.1152915541332e-19	0.674778196579263	0.283	0.14	2.57821948568971e-15	Ductal 2(LAMrisk_low)	CCND3
ACTG1	1.37826635962195e-19	-0.504039	0.839	0.908	3.18613834353806e-15	Ductal 2(LAMrisk_low)	ACTG1
SERPINB6	1.46611675699385e-19	-0.46428	0.269	0.444	3.38922210714268e-15	Ductal 2(LAMrisk_low)	SERPINB6
CDHR2	1.67170493472464e-19	0.570397798999281	0.25	0.109	3.86448029760294e-15	Ductal 2(LAMrisk_low)	CDHR2
H3F3B	2.5249966315347e-19	-0.323131	0.722	0.846	5.83703471311877e-15	Ductal 2(LAMrisk_low)	H3F3B
COX7C	2.55521304601925e-19	-0.470874	0.475	0.662	5.90688599848271e-15	Ductal 2(LAMrisk_low)	COX7C
CUL9	2.6376528726234e-19	0.455389052903632	0.138	0.035	6.09746214564351e-15	Ductal 2(LAMrisk_low)	CUL9
LCN2	3.05673709499655e-19	0.670134987539622	0.694	0.598	7.06625914250353e-15	Ductal 2(LAMrisk_low)	LCN2
CCL3	3.12561420394865e-19	-0.556133	0.08	0.211	7.22548235526809e-15	Ductal 2(LAMrisk_low)	CCL3
CD63	3.18952408772842e-19	-0.478914	0.714	0.842	7.37322283360178e-15	Ductal 2(LAMrisk_low)	CD63
IGFBP7	3.27661545158944e-19	1.19780898879233	0.533	0.399	7.5745519394393e-15	Ductal 2(LAMrisk_low)	IGFBP7
VCL	3.37813112783555e-19	0.699034417500203	0.384	0.241	7.80922572821745e-15	Ductal 2(LAMrisk_low)	VCL
TMEM238	3.5811869881369e-19	-0.386289	0.216	0.391	8.27862996047607e-15	Ductal 2(LAMrisk_low)	TMEM238
IDH2	3.77300588748489e-19	-0.291287	0.045	0.154	8.72205771009882e-15	Ductal 2(LAMrisk_low)	IDH2
METTL7A	4.04955397890706e-19	-0.46335	0.084	0.212	9.36135393303946e-15	Ductal 2(LAMrisk_low)	METTL7A
MT1F	4.27333459439497e-19	-0.398875	0.033	0.133	9.87866758186286e-15	Ductal 2(LAMrisk_low)	MT1F
RHPN1	4.72416517340251e-19	0.534621108511202	0.164	0.052	1.09208526313546e-14	Ductal 2(LAMrisk_low)	RHPN1
HOOK2	5.31821642534562e-19	0.7891882500691	0.348	0.208	1.22941209104715e-14	Ductal 2(LAMrisk_low)	HOOK2
TMEM30B	5.50455830683478e-19	-0.515852	0.133	0.277	1.272488743791e-14	Ductal 2(LAMrisk_low)	TMEM30B
CXCL2	5.57155828266747e-19	-0.615265	0.132	0.275	1.28797712820424e-14	Ductal 2(LAMrisk_low)	CXCL2
DNM1	6.1038587267589e-19	0.450208438172672	0.12	0.025	1.41102902186485e-14	Ductal 2(LAMrisk_low)	DNM1
CCDC186	6.24132161453458e-19	0.625606123413503	0.334	0.19	1.44280631763196e-14	Ductal 2(LAMrisk_low)	CCDC186
PFKFB3	7.16473479251063e-19	0.76340121272024	0.288	0.149	1.65627174198468e-14	Ductal 2(LAMrisk_low)	PFKFB3
TMEM176A	8.34549162703251e-19	0.747013371441147	0.331	0.192	1.9292272994211e-14	Ductal 2(LAMrisk_low)	TMEM176A
RAB11A	8.92423190584131e-19	-0.435213	0.201	0.366	2.06301468967334e-14	Ductal 2(LAMrisk_low)	RAB11A
RAB5B	9.60748056160881e-19	-0.398249	0.101	0.237	2.22096128142711e-14	Ductal 2(LAMrisk_low)	RAB5B
DEK	1.03923719122735e-18	-0.438241	0.278	0.458	2.40240461496026e-14	Ductal 2(LAMrisk_low)	DEK
MGP	1.1225131196046e-18	1.40183750074932	0.275	0.141	2.59491357858994e-14	Ductal 2(LAMrisk_low)	MGP
EGLN3	1.12918816448881e-18	-0.510294	0.092	0.224	2.61034427984877e-14	Ductal 2(LAMrisk_low)	EGLN3
SLPI	1.15758749154802e-18	-0.628934	0.507	0.65	2.67599500421155e-14	Ductal 2(LAMrisk_low)	SLPI
GABRE	1.26736084026297e-18	0.516326811711963	0.179	0.063	2.92975805443592e-14	Ductal 2(LAMrisk_low)	GABRE
EREG	1.29202141187222e-18	-0.703243	0.094	0.221	2.986765897825e-14	Ductal 2(LAMrisk_low)	EREG
AC023157.3	1.60071950220975e-18	0.754594311891917	0.151	0.045	3.70038327325827e-14	Ductal 2(LAMrisk_low)	AC023157.3
PDIA3	1.83613391884406e-18	-0.413273	0.42	0.601	4.24459078019181e-14	Ductal 2(LAMrisk_low)	PDIA3
TMC5	1.88419999160539e-18	1.12674970231627	0.521	0.438	4.35570512059419e-14	Ductal 2(LAMrisk_low)	TMC5
ZNF83	1.91288325945846e-18	0.607297591172005	0.232	0.102	4.42201223089012e-14	Ductal 2(LAMrisk_low)	ZNF83
SPCS1	1.97279965737871e-18	-0.291261	0.24	0.428	4.56052096796237e-14	Ductal 2(LAMrisk_low)	SPCS1
ERBB3	2.36142426370014e-18	-0.776918	0.361	0.501	5.45890447039562e-14	Ductal 2(LAMrisk_low)	ERBB3
HOMER2	2.38219584677089e-18	-0.507266	0.051	0.157	5.50692213898026e-14	Ductal 2(LAMrisk_low)	HOMER2
PGGHG	2.47529342423564e-18	0.445093222712706	0.127	0.03	5.72213580880553e-14	Ductal 2(LAMrisk_low)	PGGHG
HEXB	2.64955530608264e-18	-0.351593	0.101	0.236	6.12497700107124e-14	Ductal 2(LAMrisk_low)	HEXB
PSME1	2.6901236945957e-18	-0.40963	0.29	0.469	6.21875894479688e-14	Ductal 2(LAMrisk_low)	PSME1
RPL14	3.12591359414875e-18	-0.453233	0.748	0.871	7.22617445559366e-14	Ductal 2(LAMrisk_low)	RPL14
CTDSPL	3.4453923955271e-18	-0.254879	0.069	0.19	7.96471360073999e-14	Ductal 2(LAMrisk_low)	CTDSPL
KRT8	5.15091963200818e-18	-0.565095	0.706	0.835	1.19073809133133e-13	Ductal 2(LAMrisk_low)	KRT8
LAPTM5	5.20868550216441e-18	-0.521622	0.048	0.155	1.20409182753535e-13	Ductal 2(LAMrisk_low)	LAPTM5
LSM3	5.34492845134825e-18	-0.274313	0.127	0.275	1.23558711009817e-13	Ductal 2(LAMrisk_low)	LSM3
MTMR11	5.98840272100474e-18	0.617275520932081	0.249	0.118	1.38433905701466e-13	Ductal 2(LAMrisk_low)	MTMR11
ITGB2	6.4371883852275e-18	-0.322589	0.037	0.136	1.48808483901304e-13	Ductal 2(LAMrisk_low)	ITGB2
HMGN2	7.00953153483862e-18	-0.432124	0.243	0.413	1.62039340490864e-13	Ductal 2(LAMrisk_low)	HMGN2
PROX1	7.03059302041573e-18	-0.457899	0.032	0.124	1.6252621885295e-13	Ductal 2(LAMrisk_low)	PROX1
RNPEPL1	7.79908035233105e-18	0.760382165818425	0.345	0.212	1.80291340504837e-13	Ductal 2(LAMrisk_low)	RNPEPL1
SLC44A3	8.16305269332155e-18	-0.318914	0.028	0.119	1.88705289111514e-13	Ductal 2(LAMrisk_low)	SLC44A3
GMDS	8.19863968091637e-18	-0.483958	0.105	0.236	1.89527953503744e-13	Ductal 2(LAMrisk_low)	GMDS
TM7SF3	8.21093383522267e-18	-0.329894	0.088	0.215	1.89812157468843e-13	Ductal 2(LAMrisk_low)	TM7SF3
CCNL2	9.37667917304765e-18	0.773463958305775	0.34	0.213	2.16760692443343e-13	Ductal 2(LAMrisk_low)	CCNL2
HIGD1A	9.50609182216216e-18	-0.423505	0.067	0.182	2.19752324652923e-13	Ductal 2(LAMrisk_low)	HIGD1A
SMIM19	9.68445235963131e-18	-0.280418	0.045	0.147	2.23875485197597e-13	Ductal 2(LAMrisk_low)	SMIM19
DGAT1	1.03989554399622e-17	0.5770806828492	0.262	0.128	2.40392652905607e-13	Ductal 2(LAMrisk_low)	DGAT1
CNPY2	1.07712721657817e-17	-0.413666	0.233	0.401	2.48999498656375e-13	Ductal 2(LAMrisk_low)	CNPY2
BMERB1	1.08082382609568e-17	0.529850594990082	0.18	0.066	2.49854043878538e-13	Ductal 2(LAMrisk_low)	BMERB1
THOC7	1.08981360437325e-17	-0.32706	0.089	0.213	2.51932210922965e-13	Ductal 2(LAMrisk_low)	THOC7
IL2RG	1.14123828891973e-17	-0.547484	0.072	0.187	2.63820055249574e-13	Ductal 2(LAMrisk_low)	IL2RG
LGALS4	1.29072299758026e-17	-0.627096	0.46	0.619	2.98376435350629e-13	Ductal 2(LAMrisk_low)	LGALS4
DIAPH2	1.34440494793652e-17	0.633055329393672	0.274	0.142	3.10786091814486e-13	Ductal 2(LAMrisk_low)	DIAPH2
PLEC	1.35206029460834e-17	0.73366996960788	0.608	0.505	3.1255577830461e-13	Ductal 2(LAMrisk_low)	PLEC
RPL36AL	1.39356226842371e-17	-0.356488	0.463	0.666	3.22149789591509e-13	Ductal 2(LAMrisk_low)	RPL36AL
ITPR2	1.45026409949966e-17	-0.28601	0.051	0.159	3.35257551881335e-13	Ductal 2(LAMrisk_low)	ITPR2
PEBP1	1.47698924701949e-17	-0.495959	0.258	0.419	3.41435604233495e-13	Ductal 2(LAMrisk_low)	PEBP1
ANXA5	1.50741341448164e-17	-0.318984	0.438	0.625	3.4846875902572e-13	Ductal 2(LAMrisk_low)	ANXA5
CLDN1	1.89912712665191e-17	-0.50683	0.162	0.304	4.39021217868123e-13	Ductal 2(LAMrisk_low)	CLDN1
ADAP1	2.28978465070218e-17	0.464736140854152	0.211	0.088	5.29329517702822e-13	Ductal 2(LAMrisk_low)	ADAP1
SCD5	2.51357408304635e-17	-0.309915	0.024	0.109	5.81062920777824e-13	Ductal 2(LAMrisk_low)	SCD5
ZNF608	2.71074379233903e-17	0.598041379359739	0.207	0.089	6.26642642475013e-13	Ductal 2(LAMrisk_low)	ZNF608
SELENOK	2.89819173895482e-17	-0.308475	0.197	0.358	6.69974984294187e-13	Ductal 2(LAMrisk_low)	SELENOK
UQCR11	3.15213777787569e-17	-0.376377	0.362	0.536	7.28679690111523e-13	Ductal 2(LAMrisk_low)	UQCR11
RPL19	3.24333197471314e-17	-0.291786	0.857	0.93	7.49761052594437e-13	Ductal 2(LAMrisk_low)	RPL19
SAA1	3.25899130357799e-17	1.05771782558861	0.226	0.102	7.53381019648124e-13	Ductal 2(LAMrisk_low)	SAA1
PRCP	3.69617431416108e-17	-0.286511	0.027	0.113	8.54444616204616e-13	Ductal 2(LAMrisk_low)	PRCP
HEG1	3.71528205031294e-17	-0.284525	0.036	0.132	8.58861751570841e-13	Ductal 2(LAMrisk_low)	HEG1
ANAPC11	4.09274163259639e-17	-0.365854	0.163	0.314	9.46119083207307e-13	Ductal 2(LAMrisk_low)	ANAPC11
TCEA3	4.27418320244642e-17	-0.318283	0.049	0.151	9.8806293090954e-13	Ductal 2(LAMrisk_low)	TCEA3
EDN1	4.30713444759372e-17	-0.385044	0.058	0.167	9.95680270250241e-13	Ductal 2(LAMrisk_low)	EDN1
DUOX2	5.07229759486752e-17	0.83088479122547	0.312	0.177	1.17256303500553e-12	Ductal 2(LAMrisk_low)	DUOX2
BDP1	5.0882098126037e-17	0.669298099489449	0.336	0.201	1.1762414623796e-12	Ductal 2(LAMrisk_low)	BDP1
PCNX2	5.34169927680843e-17	0.531506635714447	0.184	0.072	1.2348406218198e-12	Ductal 2(LAMrisk_low)	PCNX2
AHNAK	5.75634118318632e-17	0.799049842260501	0.645	0.614	1.33069339131718e-12	Ductal 2(LAMrisk_low)	AHNAK
APPL1	6.64971619700579e-17	-0.438798	0.085	0.201	1.53721489326183e-12	Ductal 2(LAMrisk_low)	APPL1
SUMO2	7.03963376326748e-17	-0.295561	0.369	0.566	1.62735213705454e-12	Ductal 2(LAMrisk_low)	SUMO2
FRMD4A	7.39143629527909e-17	-0.329719	0.022	0.103	1.70867832837967e-12	Ductal 2(LAMrisk_low)	FRMD4A
MUC16	7.42101776223352e-17	0.933974461094158	0.13	0.035	1.71551667609552e-12	Ductal 2(LAMrisk_low)	MUC16
ZNF274	7.45686093266607e-17	0.402881528191398	0.147	0.046	1.72380254180442e-12	Ductal 2(LAMrisk_low)	ZNF274
FGD6	7.72491000405159e-17	0.532245318647601	0.258	0.128	1.78576744563661e-12	Ductal 2(LAMrisk_low)	FGD6
TCF7L2	7.91837563701276e-17	0.620661380300617	0.363	0.227	1.83049089600824e-12	Ductal 2(LAMrisk_low)	TCF7L2
METRN	8.1085091588225e-17	-0.257276	0.068	0.182	1.874444062245e-12	Ductal 2(LAMrisk_low)	METRN
RPS29	9.88307803556414e-17	-0.318035	0.861	0.947	2.28467114948136e-12	Ductal 2(LAMrisk_low)	RPS29
AC025171.2	9.96777941636889e-17	0.409212324869158	0.107	0.022	2.304251567682e-12	Ductal 2(LAMrisk_low)	AC025171.2
BTG1	1.00054749385398e-16	-0.321851	0.374	0.541	2.31296564154224e-12	Ductal 2(LAMrisk_low)	BTG1
CDKN2B	1.03350456354782e-16	0.398519000407251	0.142	0.043	2.38915249955349e-12	Ductal 2(LAMrisk_low)	CDKN2B
TNFRSF14-AS1	1.13478558217106e-16	0.423866730886101	0.133	0.038	2.62328383030484e-12	Ductal 2(LAMrisk_low)	TNFRSF14-AS1
MYO7B	1.26470015278586e-16	0.408798112649159	0.125	0.034	2.92360734319506e-12	Ductal 2(LAMrisk_low)	MYO7B
DEPP1	1.29317708990977e-16	0.916024671633148	0.231	0.112	2.98943747874442e-12	Ductal 2(LAMrisk_low)	DEPP1
DDX50	1.30949893416718e-16	0.546056310384887	0.211	0.095	3.02716868611426e-12	Ductal 2(LAMrisk_low)	DDX50
FKBP5	1.48791548807804e-16	0.66961199240506	0.213	0.095	3.43961423379001e-12	Ductal 2(LAMrisk_low)	FKBP5
TP53I3	1.51720884359537e-16	0.702878363211954	0.282	0.158	3.50733168373942e-12	Ductal 2(LAMrisk_low)	TP53I3
CPVL	2.03407501853951e-16	0.848686601140115	0.177	0.069	4.70217122035778e-12	Ductal 2(LAMrisk_low)	CPVL
IRAK3	2.1910060431044e-16	0.441977167001207	0.144	0.045	5.06494866984445e-12	Ductal 2(LAMrisk_low)	IRAK3
NFIB	2.47901604265322e-16	-0.405336	0.137	0.271	5.73074138580146e-12	Ductal 2(LAMrisk_low)	NFIB
RPL35	2.55384741840561e-16	0.339505200394231	0.851	0.84	5.90372907712824e-12	Ductal 2(LAMrisk_low)	RPL35
ARHGAP32	2.8833702794133e-16	0.500930646790001	0.237	0.114	6.66548707491973e-12	Ductal 2(LAMrisk_low)	ARHGAP32
AIF1	3.48936165255708e-16	-0.28783	0.025	0.108	8.06635733221621e-12	Ductal 2(LAMrisk_low)	AIF1
SAV1	3.67943980136915e-16	-0.638835	0.138	0.266	8.50576098882506e-12	Ductal 2(LAMrisk_low)	SAV1
DNAJC12	3.81990991244964e-16	0.327739732660071	0.1	0.019	8.83048574460983e-12	Ductal 2(LAMrisk_low)	DNAJC12
PLA2R1	4.51322005503534e-16	0.406878238452214	0.119	0.031	1.04332108012252e-11	Ductal 2(LAMrisk_low)	PLA2R1
ATP5PD	5.12542092866896e-16	-0.42897	0.242	0.395	1.1848435560804e-11	Ductal 2(LAMrisk_low)	ATP5PD
HMGN3	5.28145111712154e-16	-0.398654	0.194	0.343	1.22091305474499e-11	Ductal 2(LAMrisk_low)	HMGN3
FBXW5	5.54558091770466e-16	0.720835896747021	0.302	0.175	1.28197194074579e-11	Ductal 2(LAMrisk_low)	FBXW5
UBA52	5.6372017881146e-16	-0.408525	0.715	0.828	1.30315193735845e-11	Ductal 2(LAMrisk_low)	UBA52
HSD17B2	6.4855593252625e-16	-0.414506	0.053	0.151	1.49926674922093e-11	Ductal 2(LAMrisk_low)	HSD17B2
CDC42	6.61276963217823e-16	-0.430403	0.386	0.542	1.52867395587064e-11	Ductal 2(LAMrisk_low)	CDC42
ISYNA1	6.94392150697338e-16	-0.429805	0.048	0.143	1.60522633476704e-11	Ductal 2(LAMrisk_low)	ISYNA1
LRBA	7.17024594791649e-16	0.591359759134044	0.267	0.143	1.65754575577986e-11	Ductal 2(LAMrisk_low)	LRBA
ATP5IF1	7.6106139043918e-16	-0.292118	0.329	0.507	1.75934561627825e-11	Ductal 2(LAMrisk_low)	ATP5IF1
ABHD2	9.68973051417222e-16	-0.565406	0.425	0.57	2.23997500296119e-11	Ductal 2(LAMrisk_low)	ABHD2
SOX6	9.84793301744178e-16	-0.359747	0.032	0.116	2.27654667564202e-11	Ductal 2(LAMrisk_low)	SOX6
GSDMD	9.93132271751651e-16	0.600458829539208	0.285	0.16	2.29582387260829e-11	Ductal 2(LAMrisk_low)	GSDMD
ACTB	1.08680415381149e-15	-0.300441	0.868	0.945	2.51236516236601e-11	Ductal 2(LAMrisk_low)	ACTB
TYROBP	1.12000735814298e-15	-0.523415	0.053	0.151	2.58912100981913e-11	Ductal 2(LAMrisk_low)	TYROBP
KAT6B	1.15095237855622e-15	0.621486986444866	0.276	0.154	2.6606566135084e-11	Ductal 2(LAMrisk_low)	KAT6B
FAM3D	1.26820074305371e-15	-0.661518	0.091	0.198	2.93169965771727e-11	Ductal 2(LAMrisk_low)	FAM3D
UBAP2	1.27684420398883e-15	0.414643609391544	0.198	0.085	2.95168074636099e-11	Ductal 2(LAMrisk_low)	UBAP2
GTF3C6	1.28722206064602e-15	-0.354465	0.12	0.245	2.9756712375954e-11	Ductal 2(LAMrisk_low)	GTF3C6
RPL7L1	1.34834857795017e-15	0.707876729125193	0.34	0.219	3.1169774076474e-11	Ductal 2(LAMrisk_low)	RPL7L1
SLC25A37	1.35705337571627e-15	0.678984224934951	0.316	0.19	3.13710028864331e-11	Ductal 2(LAMrisk_low)	SLC25A37
LBH	1.51655293464717e-15	-0.399301	0.095	0.213	3.50581541902387e-11	Ductal 2(LAMrisk_low)	LBH
TIAL1	1.54363273252182e-15	0.515406107821327	0.275	0.149	3.56841578777068e-11	Ductal 2(LAMrisk_low)	TIAL1
CXCL14	1.6146226291743e-15	0.801329301853259	0.231	0.112	3.73252313186223e-11	Ductal 2(LAMrisk_low)	CXCL14
DHX16	1.63096378978841e-15	0.46128515110004	0.169	0.066	3.77029899285386e-11	Ductal 2(LAMrisk_low)	DHX16
MUC4	1.6932632446244e-15	0.667266250996957	0.112	0.028	3.91431664259822e-11	Ductal 2(LAMrisk_low)	MUC4
TMEM14C	1.77025635493062e-15	-0.263845	0.135	0.271	4.09230161569312e-11	Ductal 2(LAMrisk_low)	TMEM14C
TLCD2	1.82532309275046e-15	0.399512822086465	0.127	0.037	4.21959939351123e-11	Ductal 2(LAMrisk_low)	TLCD2
NDUFS5	2.02229421778871e-15	-0.347367	0.39	0.573	4.67493754326216e-11	Ductal 2(LAMrisk_low)	NDUFS5
PGK1	2.07769610497274e-15	-0.430803	0.354	0.507	4.80301008586548e-11	Ductal 2(LAMrisk_low)	PGK1
NR4A2	2.12482668091422e-15	-0.400098	0.104	0.226	4.91196183826939e-11	Ductal 2(LAMrisk_low)	NR4A2
TNFRSF14	2.42657224785602e-15	0.66322529326011	0.296	0.173	5.60950706536877e-11	Ductal 2(LAMrisk_low)	TNFRSF14
FAM83A	2.44290582815408e-15	0.379200468382282	0.134	0.041	5.64726540294378e-11	Ductal 2(LAMrisk_low)	FAM83A
CDC25B	2.71526269950925e-15	0.421794005734875	0.104	0.024	6.27687278245554e-11	Ductal 2(LAMrisk_low)	CDC25B
VAPA	2.94769455130447e-15	-0.32216	0.233	0.384	6.81418549425055e-11	Ductal 2(LAMrisk_low)	VAPA
RRBP1	3.27600864006822e-15	0.771737304710853	0.569	0.521	7.57314917324571e-11	Ductal 2(LAMrisk_low)	RRBP1
ZSWIM8	3.45451174189155e-15	0.443550675927914	0.174	0.07	7.9857947937307e-11	Ductal 2(LAMrisk_low)	ZSWIM8
ARL6IP1	3.6716189875837e-15	-0.457619	0.405	0.564	8.48768161359725e-11	Ductal 2(LAMrisk_low)	ARL6IP1
SAA2	3.86395427418758e-15	0.634822687421779	0.116	0.031	8.93230309563943e-11	Ductal 2(LAMrisk_low)	SAA2
SPARC	3.88595475967773e-15	0.680261663960803	0.421	0.272	8.98316161794702e-11	Ductal 2(LAMrisk_low)	SPARC
ARGLU1	3.89950234815597e-15	0.802726019133122	0.516	0.426	9.01447957823216e-11	Ductal 2(LAMrisk_low)	ARGLU1
RPL23A	3.90905645232661e-15	-0.295031	0.768	0.888	9.03656580084343e-11	Ductal 2(LAMrisk_low)	RPL23A
SERPINA4	4.00451884361796e-15	0.588053736660706	0.235	0.119	9.25724621079164e-11	Ductal 2(LAMrisk_low)	SERPINA4
MYO18A	4.00867853711406e-15	0.499384779763579	0.18	0.074	9.26686217424658e-11	Ductal 2(LAMrisk_low)	MYO18A
CDV3	4.04805346969694e-15	-0.366741	0.218	0.363	9.35788520589841e-11	Ductal 2(LAMrisk_low)	CDV3
PSAP	4.05105907591564e-15	0.692073610454015	0.657	0.622	9.36483326579418e-11	Ductal 2(LAMrisk_low)	PSAP
SHC2	4.18829852998705e-15	0.529025033797592	0.202	0.093	9.68208971177108e-11	Ductal 2(LAMrisk_low)	SHC2
SPECC1	4.75190188035024e-15	0.618565218876106	0.215	0.105	1.09849715768056e-10	Ductal 2(LAMrisk_low)	SPECC1
KIAA1211	4.86110944520587e-15	0.308855966754896	0.112	0.029	1.12374267044824e-10	Ductal 2(LAMrisk_low)	KIAA1211
C1QA	5.0366659627524e-15	-0.382693	0.064	0.167	1.16432607060947e-10	Ductal 2(LAMrisk_low)	C1QA
PDP1	5.28024106027861e-15	0.420555335991897	0.209	0.096	1.22063332590461e-10	Ductal 2(LAMrisk_low)	PDP1
AL365226.2	6.95161819578478e-15	-0.757097	0.042	0.128	1.60700557831957e-10	Ductal 2(LAMrisk_low)	AL365226.2
RNF38	7.22227943927441e-15	0.404918441391925	0.158	0.059	1.66957433797706e-10	Ductal 2(LAMrisk_low)	RNF38
ZNF292	7.40012192423356e-15	0.842653815005354	0.373	0.261	1.71068618522507e-10	Ductal 2(LAMrisk_low)	ZNF292
MPC2	7.6057467516708e-15	-0.39851	0.182	0.322	1.75822047658374e-10	Ductal 2(LAMrisk_low)	MPC2
CES2	9.60586902597943e-15	-0.565671	0.122	0.238	2.22058874273567e-10	Ductal 2(LAMrisk_low)	CES2
C6orf132	9.78309775077132e-15	0.580966588649973	0.301	0.177	2.26155870704581e-10	Ductal 2(LAMrisk_low)	C6orf132
NDUFB2	9.80642223451864e-15	-0.250041	0.312	0.483	2.26695062795367e-10	Ductal 2(LAMrisk_low)	NDUFB2
ESYT1	9.84126541731108e-15	-0.314888	0.067	0.169	2.2750053265198e-10	Ductal 2(LAMrisk_low)	ESYT1
CCSER1	1.02435760418496e-14	0.33065781147962	0.111	0.029	2.36800747359437e-10	Ductal 2(LAMrisk_low)	CCSER1
CASC4	1.02609927223847e-14	-0.321118	0.157	0.295	2.37203368763367e-10	Ductal 2(LAMrisk_low)	CASC4
ASL	1.16873605386732e-14	0.630624424891117	0.34	0.221	2.70176713572509e-10	Ductal 2(LAMrisk_low)	ASL
SLC25A16	1.2182269034124e-14	0.402313320637567	0.139	0.048	2.81617513261846e-10	Ductal 2(LAMrisk_low)	SLC25A16
SPRY1	1.25692974809046e-14	0.545911602257935	0.179	0.076	2.90564449866071e-10	Ductal 2(LAMrisk_low)	SPRY1
ARPC4	1.29835304555404e-14	-0.299853	0.175	0.316	3.00140273540728e-10	Ductal 2(LAMrisk_low)	ARPC4
LIPH	1.41984913968651e-14	-0.625205	0.225	0.356	3.2822652562133e-10	Ductal 2(LAMrisk_low)	LIPH
GSPT2	1.4606113553992e-14	0.525523704968848	0.158	0.062	3.37649527027634e-10	Ductal 2(LAMrisk_low)	GSPT2
SOD1	1.49975441401734e-14	-0.366048	0.445	0.615	3.46698227888388e-10	Ductal 2(LAMrisk_low)	SOD1
MROH6	1.57152649100763e-14	0.434833290755462	0.192	0.083	3.63289778926233e-10	Ductal 2(LAMrisk_low)	MROH6
TSPAN13	1.60105946946444e-14	-0.328005	0.1	0.213	3.70116917556094e-10	Ductal 2(LAMrisk_low)	TSPAN13
SLC44A4	1.69509557517685e-14	0.724032274691814	0.533	0.454	3.91855244113632e-10	Ductal 2(LAMrisk_low)	SLC44A4
POLR3A	1.92080125674081e-14	0.290163917908578	0.113	0.031	4.44031626520773e-10	Ductal 2(LAMrisk_low)	POLR3A
HBEGF	2.03466483593614e-14	-0.606539	0.098	0.205	4.70353470123358e-10	Ductal 2(LAMrisk_low)	HBEGF
CCND1	2.12364204417527e-14	-0.807041	0.311	0.437	4.90922331351996e-10	Ductal 2(LAMrisk_low)	CCND1
ADAM8	2.13675300399274e-14	0.507047962667245	0.218	0.105	4.93953191933002e-10	Ductal 2(LAMrisk_low)	ADAM8
SLC41A2	2.22276665058485e-14	0.436889862576702	0.18	0.078	5.138369666157e-10	Ductal 2(LAMrisk_low)	SLC41A2
TCIM	2.39997152043209e-14	-0.483584	0.188	0.327	5.54801416378286e-10	Ductal 2(LAMrisk_low)	TCIM
NFX1	2.4480776430169e-14	0.540066965279581	0.187	0.085	5.65922108736217e-10	Ductal 2(LAMrisk_low)	NFX1
AHCYL1	2.49066727114334e-14	-0.371369	0.197	0.335	5.75767553070205e-10	Ductal 2(LAMrisk_low)	AHCYL1
PCSK5	2.81018787881765e-14	0.424351469184189	0.132	0.043	6.49631131946276e-10	Ductal 2(LAMrisk_low)	PCSK5
AOC1	2.84019151291629e-14	0.46892262592022	0.212	0.101	6.56567072040858e-10	Ductal 2(LAMrisk_low)	AOC1
RBM39	3.00801270402815e-14	0.69455915733406	0.555	0.488	6.95362296790187e-10	Ductal 2(LAMrisk_low)	RBM39
ZG16B	3.24957280812509e-14	0.648575393680062	0.285	0.163	7.51203746054277e-10	Ductal 2(LAMrisk_low)	ZG16B
CSTB	3.39339304971883e-14	-0.590444	0.696	0.796	7.84450671303502e-10	Ductal 2(LAMrisk_low)	CSTB
RPN2	3.72877522116911e-14	-0.350996	0.293	0.446	8.61980967877662e-10	Ductal 2(LAMrisk_low)	RPN2
HDGFL3	4.64077299930501e-14	-0.338414	0.046	0.133	1.07280749424934e-09	Ductal 2(LAMrisk_low)	HDGFL3
MROH1	4.81419650571505e-14	0.489218550036218	0.212	0.104	1.11289780622615e-09	Ductal 2(LAMrisk_low)	MROH1
LAMTOR4	4.83389684723701e-14	-0.289788	0.213	0.357	1.11745193417578e-09	Ductal 2(LAMrisk_low)	LAMTOR4
FUOM	4.90286149248232e-14	0.432270941170687	0.119	0.036	1.13339449121714e-09	Ductal 2(LAMrisk_low)	FUOM
REXO4	4.9428458761149e-14	0.499340099812144	0.18	0.081	1.14263768118148e-09	Ductal 2(LAMrisk_low)	REXO4
VARS	5.20877910235705e-14	0.549080745985195	0.235	0.123	1.20411346509188e-09	Ductal 2(LAMrisk_low)	VARS
CFH	5.29075075879565e-14	0.627218176294874	0.255	0.139	1.22306285291079e-09	Ductal 2(LAMrisk_low)	CFH
PPP1R10	5.76675549863634e-14	0.779620914124363	0.297	0.179	1.33310086861976e-09	Ductal 2(LAMrisk_low)	PPP1R10
GLO1	5.97881573168949e-14	-0.379239	0.111	0.225	1.38212283269466e-09	Ductal 2(LAMrisk_low)	GLO1
RPL24	6.00252690174805e-14	-0.26496	0.773	0.877	1.3876041438771e-09	Ductal 2(LAMrisk_low)	RPL24
PTGES3	6.13132532754552e-14	-0.421793	0.375	0.531	1.4173784759687e-09	Ductal 2(LAMrisk_low)	PTGES3
IWS1	6.27221459320895e-14	0.53107203522297	0.266	0.152	1.44994784751211e-09	Ductal 2(LAMrisk_low)	IWS1
AFG3L2	6.28456191791319e-14	-0.384153	0.097	0.205	1.45280217856399e-09	Ductal 2(LAMrisk_low)	AFG3L2
PRDM1	6.28664083124425e-14	-0.35271	0.04	0.123	1.45328276095873e-09	Ductal 2(LAMrisk_low)	PRDM1
ERH	6.42798026489467e-14	-0.261984	0.196	0.339	1.4859561978357e-09	Ductal 2(LAMrisk_low)	ERH
PTPRR	6.82752903754896e-14	-0.321453	0.03	0.105	1.57831988761019e-09	Ductal 2(LAMrisk_low)	PTPRR
IYD	7.11054297621746e-14	0.345353625398385	0.139	0.05	1.64374421981219e-09	Ductal 2(LAMrisk_low)	IYD
FIS1	7.13086284061773e-14	-0.267898	0.258	0.415	1.6484415628656e-09	Ductal 2(LAMrisk_low)	FIS1
CORO2A	7.31798965422614e-14	0.507105305787229	0.242	0.128	1.69169966836746e-09	Ductal 2(LAMrisk_low)	CORO2A
PRELID1	7.52554958228946e-14	-0.29737	0.231	0.384	1.73968129693786e-09	Ductal 2(LAMrisk_low)	PRELID1
GDA	7.54844045115527e-14	0.406111786321333	0.147	0.054	1.74497297909356e-09	Ductal 2(LAMrisk_low)	GDA
CLDN10	7.94596521264768e-14	-0.668413	0.236	0.362	1.83686877820776e-09	Ductal 2(LAMrisk_low)	CLDN10
IMPA2	8.5637938648043e-14	-0.273221	0.058	0.151	1.97969222772681e-09	Ductal 2(LAMrisk_low)	IMPA2
FGFR3	9.57274787465003e-14	-0.459671	0.045	0.128	2.21293212618285e-09	Ductal 2(LAMrisk_low)	FGFR3
ANXA4	9.85446464366106e-14	-0.459166	0.58	0.721	2.27805659167513e-09	Ductal 2(LAMrisk_low)	ANXA4
KIFC2	9.99809460360127e-14	0.450422420591904	0.169	0.071	2.31125952951451e-09	Ductal 2(LAMrisk_low)	KIFC2
CDK6	1.14867377809398e-13	-0.388427	0.116	0.228	2.65538917281985e-09	Ductal 2(LAMrisk_low)	CDK6
SERPING1	1.15448675969217e-13	-0.334133	0.238	0.379	2.66882704238038e-09	Ductal 2(LAMrisk_low)	SERPING1
C19orf48	1.41048449968721e-13	0.450979168495943	0.15	0.058	3.26061701792692e-09	Ductal 2(LAMrisk_low)	C19orf48
BTF3	1.42929155782621e-13	-0.326435	0.444	0.612	3.30409329422684e-09	Ductal 2(LAMrisk_low)	BTF3
RPS14	1.53671127266336e-13	-0.265297	0.884	0.935	3.55241544901588e-09	Ductal 2(LAMrisk_low)	RPS14
SETX	1.57054353334566e-13	0.617831460507193	0.269	0.159	3.63062548603515e-09	Ductal 2(LAMrisk_low)	SETX
ARHGDIB	1.57742731942156e-13	-0.25394	0.063	0.159	3.64653873430681e-09	Ductal 2(LAMrisk_low)	ARHGDIB
RORA	1.62981451945546e-13	-0.325265	0.074	0.174	3.76764222462518e-09	Ductal 2(LAMrisk_low)	RORA
AFAP1L2	1.67636946921191e-13	0.432859198105617	0.115	0.035	3.87526330197717e-09	Ductal 2(LAMrisk_low)	AFAP1L2
MARCKS	1.68649090312979e-13	-0.368541	0.356	0.515	3.89866102076513e-09	Ductal 2(LAMrisk_low)	MARCKS
NDUFB4	1.69205927316349e-13	-0.26493	0.289	0.451	3.91153342177204e-09	Ductal 2(LAMrisk_low)	NDUFB4
C1QC	1.70203424635965e-13	-0.297417	0.027	0.1	3.9345925673096e-09	Ductal 2(LAMrisk_low)	C1QC
PPA1	1.76225124514864e-13	0.617432812933518	0.516	0.422	4.0737962034101e-09	Ductal 2(LAMrisk_low)	PPA1
TNFAIP3	1.78275491700339e-13	-0.553725	0.144	0.262	4.12119454163674e-09	Ductal 2(LAMrisk_low)	TNFAIP3
LEPROT	1.82592899728769e-13	-0.288883	0.154	0.281	4.22100006302994e-09	Ductal 2(LAMrisk_low)	LEPROT
TKT	1.89666920127191e-13	-0.331179	0.224	0.367	4.38453019258028e-09	Ductal 2(LAMrisk_low)	TKT
AL627171.2	2.00366821685387e-13	0.671674772547819	0.413	0.289	4.63187981690109e-09	Ductal 2(LAMrisk_low)	AL627171.2
R3HDM2	2.01897806456797e-13	-0.374881	0.149	0.271	4.66727159186178e-09	Ductal 2(LAMrisk_low)	R3HDM2
GTF2I	2.12649159273513e-13	-0.402418	0.424	0.573	4.9158106149258e-09	Ductal 2(LAMrisk_low)	GTF2I
GLUL	2.15966191660465e-13	-0.285774	0.212	0.355	4.99249045261497e-09	Ductal 2(LAMrisk_low)	GLUL
ARPP19	2.5043910332361e-13	-0.312501	0.145	0.267	5.78940075153188e-09	Ductal 2(LAMrisk_low)	ARPP19
GATM	2.64127999973639e-13	-0.393744	0.075	0.17	6.10584697539062e-09	Ductal 2(LAMrisk_low)	GATM
NDUFAF3	2.74769314794184e-13	-0.265443	0.129	0.251	6.35184225009715e-09	Ductal 2(LAMrisk_low)	NDUFAF3
COL9A2	3.02721401358758e-13	0.331492594766004	0.129	0.044	6.9980106352104e-09	Ductal 2(LAMrisk_low)	COL9A2
C6orf141	3.28492465405165e-13	0.545354961414962	0.213	0.108	7.5937603227712e-09	Ductal 2(LAMrisk_low)	C6orf141
GOLGA3	3.30720944342631e-13	0.622145054183712	0.276	0.166	7.64527607036861e-09	Ductal 2(LAMrisk_low)	GOLGA3
ANKRD11	3.61619656483955e-13	0.837236096763137	0.459	0.367	8.35956159893958e-09	Ductal 2(LAMrisk_low)	ANKRD11
TC2N	3.73554823708708e-13	0.562377502594173	0.321	0.205	8.6354668596742e-09	Ductal 2(LAMrisk_low)	TC2N
NUCKS1	3.86601392883221e-13	-0.342277	0.46	0.609	8.93706439928143e-09	Ductal 2(LAMrisk_low)	NUCKS1
PDLIM4	3.91048526808444e-13	-0.387396	0.093	0.198	9.03986879423081e-09	Ductal 2(LAMrisk_low)	PDLIM4
SQOR	4.38248309879751e-13	-0.354739	0.068	0.161	1.01309861794902e-08	Ductal 2(LAMrisk_low)	SQOR
SORT1	4.44125608918074e-13	-0.261615	0.075	0.172	1.02668517013591e-08	Ductal 2(LAMrisk_low)	SORT1
VAMP8	4.54824625167411e-13	-0.297891	0.294	0.442	1.0514180859995e-08	Ductal 2(LAMrisk_low)	VAMP8
CPE	4.72955674236602e-13	-0.327241	0.045	0.129	1.09333163213275e-08	Ductal 2(LAMrisk_low)	CPE
F5	5.13319283427358e-13	0.330718518564211	0.126	0.043	1.18664018749902e-08	Ductal 2(LAMrisk_low)	F5
ZFC3H1	5.35419101230595e-13	0.458471230067495	0.242	0.133	1.23772833631477e-08	Ductal 2(LAMrisk_low)	ZFC3H1
SPPL2B	5.4095975712579e-13	0.494956336180328	0.228	0.123	1.25053667054769e-08	Ductal 2(LAMrisk_low)	SPPL2B
GABARAP	5.81189291783053e-13	-0.30871	0.316	0.467	1.34353528581488e-08	Ductal 2(LAMrisk_low)	GABARAP
ASCC3	6.16477050444551e-13	0.530642073209412	0.239	0.131	1.42510999751267e-08	Ductal 2(LAMrisk_low)	ASCC3
COX16	6.30554756204686e-13	-0.319062	0.172	0.297	1.45765342991837e-08	Ductal 2(LAMrisk_low)	COX16
HSD11B2	6.34598683435787e-13	0.3178731238107	0.104	0.03	1.46700177649851e-08	Ductal 2(LAMrisk_low)	HSD11B2
NOP56	6.37022178504776e-13	0.497700041547305	0.283	0.168	1.47260417004949e-08	Ductal 2(LAMrisk_low)	NOP56
CEP164	6.40816280262707e-13	0.448330190888166	0.157	0.066	1.4813749950833e-08	Ductal 2(LAMrisk_low)	CEP164
FUCA1	6.56384823058673e-13	-0.269246	0.062	0.153	1.51736479546474e-08	Ductal 2(LAMrisk_low)	FUCA1
SLC2A3	6.85526815997960e-13	-0.268844	0.035	0.112	1.58473234054249e-08	Ductal 2(LAMrisk_low)	SLC2A3
SHMT2	7.04832145181533e-13	-0.275142	0.051	0.136	1.62936047001615e-08	Ductal 2(LAMrisk_low)	SHMT2
MAN1A1	8.99945744811089e-13	-0.35713	0.071	0.164	2.08040457827979e-08	Ductal 2(LAMrisk_low)	MAN1A1
LRIG3	9.07549122786203e-13	0.40395827931574	0.158	0.066	2.09798130714486e-08	Ductal 2(LAMrisk_low)	LRIG3
DHRS7	9.12968466788141e-13	-0.298923	0.246	0.39	2.11050920467415e-08	Ductal 2(LAMrisk_low)	DHRS7
FTX	9.62928731930954e-13	0.546224989926964	0.322	0.213	2.22600234960479e-08	Ductal 2(LAMrisk_low)	FTX
GPR183	9.73876262901342e-13	-0.3985	0.038	0.114	2.25130975694903e-08	Ductal 2(LAMrisk_low)	GPR183
LITAF	1.04835975442673e-12	-0.370779	0.21	0.339	2.42349324430827e-08	Ductal 2(LAMrisk_low)	LITAF
MYO6	1.0589838401113e-12	0.619303902014528	0.47	0.37	2.44805294318529e-08	Ductal 2(LAMrisk_low)	MYO6
DNPH1	1.11493297278248e-12	0.682781091673595	0.336	0.229	2.57739055318127e-08	Ductal 2(LAMrisk_low)	DNPH1
SOX9	1.2154142656271e-12	-0.418106	0.227	0.36	2.80967315785018e-08	Ductal 2(LAMrisk_low)	SOX9
COX6B1	1.3183946603916e-12	-0.305196	0.474	0.627	3.04773293642727e-08	Ductal 2(LAMrisk_low)	COX6B1
NDUFA2	1.32341801047602e-12	-0.319498	0.227	0.362	3.05934541481741e-08	Ductal 2(LAMrisk_low)	NDUFA2
IGF2BP3	1.35227982180487e-12	0.302657453411196	0.137	0.051	3.12606526406631e-08	Ductal 2(LAMrisk_low)	IGF2BP3
XRCC6	1.38395677148324e-12	-0.26769	0.217	0.354	3.1992928686378e-08	Ductal 2(LAMrisk_low)	XRCC6
KNOP1	1.4637882528604e-12	0.547564255958214	0.288	0.177	3.38383930413739e-08	Ductal 2(LAMrisk_low)	KNOP1
FKBP9	1.51547168850214e-12	-0.278529	0.078	0.176	3.50331590231039e-08	Ductal 2(LAMrisk_low)	FKBP9
SNHG6	1.54071731327425e-12	0.738202732030197	0.447	0.355	3.56167621309609e-08	Ductal 2(LAMrisk_low)	SNHG6
RPS10	1.62073445558985e-12	-0.298953	0.668	0.807	3.74665184098705e-08	Ductal 2(LAMrisk_low)	RPS10
GNG5	1.72549824644203e-12	-0.255435	0.35	0.507	3.98883429630003e-08	Ductal 2(LAMrisk_low)	GNG5
CFTR	1.89012116243498e-12	-1.61964	0.177	0.283	4.36939309120095e-08	Ductal 2(LAMrisk_low)	CFTR
XRRA1	1.89478235339983e-12	0.397833290114038	0.149	0.062	4.38016836635438e-08	Ductal 2(LAMrisk_low)	XRRA1
PRAP1	1.98599902525999e-12	0.617107139847411	0.213	0.109	4.59103394669351e-08	Ductal 2(LAMrisk_low)	PRAP1
SLC16A1	2.07822238579111e-12	0.254983118145804	0.132	0.048	4.80422668923332e-08	Ductal 2(LAMrisk_low)	SLC16A1
WDR72	2.30174722908992e-12	0.371819940245794	0.122	0.043	5.32094906948716e-08	Ductal 2(LAMrisk_low)	WDR72
COX7A2	2.55667990766848e-12	-0.297348	0.387	0.547	5.91027694255722e-08	Ductal 2(LAMrisk_low)	COX7A2
RPL28	2.79037977929053e-12	0.273119706878195	0.959	0.973	6.45052093578591e-08	Ductal 2(LAMrisk_low)	RPL28
HEBP2	2.79901661493872e-12	-0.358518	0.275	0.413	6.47048670875383e-08	Ductal 2(LAMrisk_low)	HEBP2
TTF1	2.91887321035212e-12	0.294703788865846	0.173	0.078	6.74755920037099e-08	Ductal 2(LAMrisk_low)	TTF1
VDAC2	3.01142239247913e-12	0.664827679032753	0.384	0.277	6.96150514469401e-08	Ductal 2(LAMrisk_low)	VDAC2
YARS	3.27749866134391e-12	0.370234090273982	0.158	0.069	7.57659365542871e-08	Ductal 2(LAMrisk_low)	YARS
NDUFC1	3.32110433980275e-12	-0.292704	0.214	0.349	7.67739690232202e-08	Ductal 2(LAMrisk_low)	NDUFC1
WDR60	3.35856057751977e-12	0.595160598829576	0.261	0.158	7.76398448705245e-08	Ductal 2(LAMrisk_low)	WDR60
HSBP1	3.44164352994471e-12	-0.302122	0.25	0.391	7.95604734817318e-08	Ductal 2(LAMrisk_low)	HSBP1
RALBP1	3.49483971358331e-12	-0.330891	0.181	0.305	8.07902096589053e-08	Ductal 2(LAMrisk_low)	RALBP1
SAMD8	3.6603481236233e-12	0.355431087649448	0.13	0.049	8.46162675737998e-08	Ductal 2(LAMrisk_low)	SAMD8
LMO4	4.20307455977548e-12	-0.398846	0.271	0.402	9.71624745983297e-08	Ductal 2(LAMrisk_low)	LMO4
GLB1	4.22289054131244e-12	-0.272931	0.061	0.148	9.76205606435197e-08	Ductal 2(LAMrisk_low)	GLB1
ARL4C	4.32547049093647e-12	-0.306817	0.117	0.227	9.99919013389783e-08	Ductal 2(LAMrisk_low)	ARL4C
ATP5F1B	4.57761866457349e-12	-0.300768	0.371	0.516	1.05820810668945e-07	Ductal 2(LAMrisk_low)	ATP5F1B
HES4	4.63609832412599e-12	-0.438799	0.115	0.219	1.07172684958821e-07	Ductal 2(LAMrisk_low)	HES4
PLEKHM1	5.08012159682316e-12	0.356223324880841	0.14	0.057	1.17437170953761e-07	Ductal 2(LAMrisk_low)	PLEKHM1
MECOM	5.18208019263586e-12	0.493810218132391	0.31	0.194	1.19794147813163e-07	Ductal 2(LAMrisk_low)	MECOM
DCBLD2	5.33504838039996e-12	-0.308264	0.038	0.112	1.23330313409706e-07	Ductal 2(LAMrisk_low)	DCBLD2
FOXP1	5.58380960882892e-12	-0.379438	0.285	0.419	1.29080926727298e-07	Ductal 2(LAMrisk_low)	FOXP1
ECI2	5.76823862400781e-12	-0.308934	0.068	0.157	1.33344372271188e-07	Ductal 2(LAMrisk_low)	ECI2
SH3YL1	5.90944697989432e-12	-0.464734	0.235	0.358	1.36608685834217e-07	Ductal 2(LAMrisk_low)	SH3YL1
FBP1	5.94045087038729e-12	-0.429042	0.104	0.204	1.37325402770743e-07	Ductal 2(LAMrisk_low)	FBP1
ST13	5.99853301382611e-12	-0.288985	0.296	0.44	1.38668087680618e-07	Ductal 2(LAMrisk_low)	ST13
CCAR1	6.0137353394928e-12	0.593965794593168	0.3	0.197	1.39019519843055e-07	Ductal 2(LAMrisk_low)	CCAR1
IL1RN	6.93778864638543e-12	-0.468426	0.097	0.192	1.60380860138492e-07	Ductal 2(LAMrisk_low)	IL1RN
FER1L6	7.18983073846033e-12	-0.34657	0.032	0.1	1.66207317180987e-07	Ductal 2(LAMrisk_low)	FER1L6
PRSS3	8.62132149376658e-12	-0.337878	0.08	0.173	1.99299088971402e-07	Ductal 2(LAMrisk_low)	PRSS3
IFI30	8.97473775413737e-12	-0.380033	0.093	0.189	2.07469012662394e-07	Ductal 2(LAMrisk_low)	IFI30
AL355312.4	9.02078341403021e-12	-0.288971	0.063	0.149	2.08533450182136e-07	Ductal 2(LAMrisk_low)	AL355312.4
SMARCC1	9.87014826450575e-12	-0.333898	0.163	0.28	2.28168217430579e-07	Ductal 2(LAMrisk_low)	SMARCC1
SH3GLB2	9.98841351547314e-12	0.472659583368612	0.195	0.1	2.30902155237193e-07	Ductal 2(LAMrisk_low)	SH3GLB2
ABCB8	1.02018950623935e-11	0.343709316897805	0.127	0.049	2.35837208157351e-07	Ductal 2(LAMrisk_low)	ABCB8
XPO5	1.02729368621383e-11	0.303223111128746	0.139	0.057	2.37479481442051e-07	Ductal 2(LAMrisk_low)	XPO5
FAM83E	1.05456940658637e-11	0.33988764560849	0.108	0.036	2.43784809720572e-07	Ductal 2(LAMrisk_low)	FAM83E
LGMN	1.13011108281519e-11	-0.284051	0.14	0.25	2.61247779014386e-07	Ductal 2(LAMrisk_low)	LGMN
RPLP2	1.15612412558526e-11	-0.279798	0.818	0.919	2.67261214111544e-07	Ductal 2(LAMrisk_low)	RPLP2
KRT18	1.15701285692902e-11	0.309416753321615	0.75	0.7	2.67466662136282e-07	Ductal 2(LAMrisk_low)	KRT18
PRDX1	1.20079671338761e-11	-0.285372	0.461	0.619	2.77588176233814e-07	Ductal 2(LAMrisk_low)	PRDX1
FHDC1	1.20836273594821e-11	0.290755661423083	0.104	0.034	2.79337213669148e-07	Ductal 2(LAMrisk_low)	FHDC1
MYDGF	1.21403135693714e-11	-0.259505	0.231	0.363	2.80647628783159e-07	Ductal 2(LAMrisk_low)	MYDGF
CAMTA1	1.28660855311565e-11	-0.253041	0.099	0.199	2.97425299223745e-07	Ductal 2(LAMrisk_low)	CAMTA1
TMED4	1.33151825358762e-11	-0.2544	0.183	0.307	3.0780707468185e-07	Ductal 2(LAMrisk_low)	TMED4
TSC22D1	1.37595589787465e-11	0.581527349954796	0.465	0.357	3.18079724911682e-07	Ductal 2(LAMrisk_low)	TSC22D1
HINT2	1.47440229093583e-11	0.611654007962837	0.243	0.143	3.40837577595636e-07	Ductal 2(LAMrisk_low)	HINT2
GRAMD1A	1.60186868811664e-11	0.845783572691118	0.213	0.12	3.70303984631923e-07	Ductal 2(LAMrisk_low)	GRAMD1A
COPZ1	1.6248026210745e-11	-0.255203	0.158	0.276	3.75605621913793e-07	Ductal 2(LAMrisk_low)	COPZ1
EPS8L2	1.67344350043494e-11	0.55835098901229	0.359	0.256	3.86849933995546e-07	Ductal 2(LAMrisk_low)	EPS8L2
ABCF1	1.71504680148981e-11	0.595557136529067	0.35	0.251	3.96467369100399e-07	Ductal 2(LAMrisk_low)	ABCF1
COX5A	1.76356098343163e-11	-0.261716	0.232	0.367	4.0768239253989e-07	Ductal 2(LAMrisk_low)	COX5A
DDAH2	1.78703955202432e-11	0.578727211757721	0.326	0.221	4.13109933241462e-07	Ductal 2(LAMrisk_low)	DDAH2
SKIV2L	1.88295468263637e-11	0.303593009342311	0.128	0.05	4.3528263398505e-07	Ductal 2(LAMrisk_low)	SKIV2L
MT2A	2.04533412510052e-11	1.79820486167165	0.449	0.392	4.72819889699487e-07	Ductal 2(LAMrisk_low)	MT2A
NNMT	2.06212777113537e-11	0.67591228255433	0.31	0.201	4.76702076853363e-07	Ductal 2(LAMrisk_low)	NNMT
STT3B	2.06452846516927e-11	-0.290053	0.125	0.231	4.77257045293179e-07	Ductal 2(LAMrisk_low)	STT3B
SLC38A2	2.08416532227759e-11	0.550365376830825	0.358	0.249	4.8179649755091e-07	Ductal 2(LAMrisk_low)	SLC38A2
SRPK1	2.12619016767796e-11	0.442449293814803	0.275	0.169	4.91511381062114e-07	Ductal 2(LAMrisk_low)	SRPK1
SRI	2.17923032788348e-11	-0.306982	0.256	0.393	5.03772674896824e-07	Ductal 2(LAMrisk_low)	SRI
SGPL1	2.32463979759918e-11	0.457941404519779	0.219	0.12	5.37386982011003e-07	Ductal 2(LAMrisk_low)	SGPL1
SLC8B1	2.40088627633036e-11	0.316217757731653	0.116	0.043	5.5501288049929e-07	Ductal 2(LAMrisk_low)	SLC8B1
SUPV3L1	2.4226786200909e-11	0.272938428432536	0.114	0.04	5.60050616606412e-07	Ductal 2(LAMrisk_low)	SUPV3L1
SEZ6L2	2.44633593559886e-11	-0.35583	0.191	0.305	5.65519478232389e-07	Ductal 2(LAMrisk_low)	SEZ6L2
PLXNA3	2.45820523785022e-11	0.422716948149878	0.169	0.081	5.68263304833836e-07	Ductal 2(LAMrisk_low)	PLXNA3
ZNF593	2.47127891090004e-11	-0.258209	0.085	0.177	5.71285545832763e-07	Ductal 2(LAMrisk_low)	ZNF593
AGPAT2	2.66271331945796e-11	0.575605697429025	0.317	0.209	6.15539438059098e-07	Ductal 2(LAMrisk_low)	AGPAT2
CEBPD	2.68533205048279e-11	0.62445663683086	0.329	0.224	6.20768210110106e-07	Ductal 2(LAMrisk_low)	CEBPD
TRIM15	2.86605412418553e-11	0.415121499025522	0.14	0.059	6.62545731887969e-07	Ductal 2(LAMrisk_low)	TRIM15
TXNDC17	2.97417304850183e-11	-0.270861	0.195	0.322	6.87539583622168e-07	Ductal 2(LAMrisk_low)	TXNDC17
SRRM2	3.2268155844343e-11	0.587553796398226	0.588	0.532	7.45942958653678e-07	Ductal 2(LAMrisk_low)	SRRM2
REEP3	3.28563379568212e-11	0.415571471929275	0.293	0.185	7.59539964547835e-07	Ductal 2(LAMrisk_low)	REEP3
IL32	3.37508198859846e-11	-0.729668	0.316	0.436	7.80217703304307e-07	Ductal 2(LAMrisk_low)	IL32
ARHGEF5	3.59311594371616e-11	0.477025229091842	0.249	0.15	8.30620612708866e-07	Ductal 2(LAMrisk_low)	ARHGEF5
ACSL5	3.67912700090745e-11	0.465812924245257	0.221	0.123	8.50503788799775e-07	Ductal 2(LAMrisk_low)	ACSL5
CHP1	3.75506253106689e-11	-0.398358	0.15	0.256	8.68057805306733e-07	Ductal 2(LAMrisk_low)	CHP1
CCDC68	3.76325914776869e-11	0.253641879944458	0.166	0.076	8.69952617189688e-07	Ductal 2(LAMrisk_low)	CCDC68
FABP5	3.83030831728013e-11	-0.360891	0.159	0.273	8.85452373705648e-07	Ductal 2(LAMrisk_low)	FABP5
VIL1	3.90772876860048e-11	0.328544761671965	0.134	0.055	9.03349659437372e-07	Ductal 2(LAMrisk_low)	VIL1
UBR2	4.09635926770488e-11	0.41224477961442	0.226	0.128	9.46955371915337e-07	Ductal 2(LAMrisk_low)	UBR2
CAV1	4.10267669201976e-11	-0.270612	0.055	0.135	9.48415770894209e-07	Ductal 2(LAMrisk_low)	CAV1
GPRC5B	4.53827396969033e-11	-0.353596	0.06	0.138	1.04911279357331e-06	Ductal 2(LAMrisk_low)	GPRC5B
ICAM1	4.94874388871902e-11	-0.444216	0.056	0.134	1.14400112475518e-06	Ductal 2(LAMrisk_low)	ICAM1
CLIP1	4.96868598840301e-11	0.533423494049126	0.318	0.214	1.14861113993912e-06	Ductal 2(LAMrisk_low)	CLIP1
RPP38	5.93139449132598e-11	0.325176183835145	0.124	0.049	1.37116046455983e-06	Ductal 2(LAMrisk_low)	RPP38
RNF145	6.17937889363601e-11	-0.352744	0.199	0.316	1.42848701884184e-06	Ductal 2(LAMrisk_low)	RNF145
ALPK1	6.22177871841435e-11	0.341835381711196	0.129	0.053	1.43828858633584e-06	Ductal 2(LAMrisk_low)	ALPK1
DOCK1	6.81987558975978e-11	0.507166412101331	0.211	0.12	1.57655064008477e-06	Ductal 2(LAMrisk_low)	DOCK1
CTNND1	7.02368833321923e-11	0.56629476627798	0.475	0.396	1.62366603199029e-06	Ductal 2(LAMrisk_low)	CTNND1
TMEM144	7.44832339016915e-11	0.330912152799886	0.12	0.046	1.7218289181054e-06	Ductal 2(LAMrisk_low)	TMEM144
KLC4	7.85687761457537e-11	0.407653450993263	0.173	0.086	1.81627439816139e-06	Ductal 2(LAMrisk_low)	KLC4
DYNLT1	7.90627044706315e-11	-0.296645	0.214	0.338	1.82769253924759e-06	Ductal 2(LAMrisk_low)	DYNLT1
PDLIM7	8.23183727142967e-11	0.531749890870423	0.254	0.152	1.9029538220364e-06	Ductal 2(LAMrisk_low)	PDLIM7
PRXL2A	8.54041343267525e-11	0.521407425521229	0.271	0.17	1.97428737323154e-06	Ductal 2(LAMrisk_low)	PRXL2A
GLIS3	8.95367957322082e-11	-0.274685	0.06	0.14	2.06982210694146e-06	Ductal 2(LAMrisk_low)	GLIS3
PTGES2	9.30498022188462e-11	0.456020300533755	0.172	0.087	2.15103227789307e-06	Ductal 2(LAMrisk_low)	PTGES2
NDFIP1	9.67744511912591e-11	-0.278908	0.222	0.346	2.23713498818834e-06	Ductal 2(LAMrisk_low)	NDFIP1
ATF6B	1.08482822734992e-10	0.448183874128473	0.264	0.166	2.50779741316481e-06	Ductal 2(LAMrisk_low)	ATF6B
BICD1	1.09948070434543e-10	0.424631233656826	0.174	0.088	2.54166954423532e-06	Ductal 2(LAMrisk_low)	BICD1
CCHCR1	1.14064909011831e-10	0.336271194392338	0.129	0.054	2.63683850162649e-06	Ductal 2(LAMrisk_low)	CCHCR1
SLC16A7	1.25339842892247e-10	-0.329691	0.061	0.138	2.89748114814008e-06	Ductal 2(LAMrisk_low)	SLC16A7
RNF128	1.30804597509419e-10	-0.474251	0.135	0.234	3.02380988062524e-06	Ductal 2(LAMrisk_low)	RNF128
KIF16B	1.34037190867056e-10	0.388985252833415	0.152	0.071	3.09853774127374e-06	Ductal 2(LAMrisk_low)	KIF16B
ADIRF	1.44771052542654e-10	1.38352456048768	0.23	0.145	3.34667242162854e-06	Ductal 2(LAMrisk_low)	ADIRF
OS9	1.46405041096482e-10	-0.298361	0.252	0.376	3.38444533502738e-06	Ductal 2(LAMrisk_low)	OS9
FAM83G	1.49892082525964e-10	0.277668132871733	0.107	0.038	3.46505527175272e-06	Ductal 2(LAMrisk_low)	FAM83G
DPYSL2	1.52711020693262e-10	-0.310604	0.107	0.201	3.53022066536614e-06	Ductal 2(LAMrisk_low)	DPYSL2
AKAP13	1.61653590798537e-10	0.566380651372615	0.505	0.424	3.73694605848978e-06	Ductal 2(LAMrisk_low)	AKAP13
EGLN1	1.69668590024841e-10	-0.268216	0.091	0.18	3.92222879560425e-06	Ductal 2(LAMrisk_low)	EGLN1
CTBS	1.70412286358302e-10	-0.264549	0.06	0.136	3.93942082374486e-06	Ductal 2(LAMrisk_low)	CTBS
MCU	1.72967855759023e-10	0.388906118464602	0.169	0.084	3.99849792158134e-06	Ductal 2(LAMrisk_low)	MCU
AL133453.1	1.73735685276526e-10	-0.408729	0.056	0.13	4.01624783653745e-06	Ductal 2(LAMrisk_low)	AL133453.1
RASEF	1.74307098489046e-10	0.495568404544018	0.278	0.18	4.02945719577128e-06	Ductal 2(LAMrisk_low)	RASEF
ARID5B	1.86599533524503e-10	0.544479719388526	0.224	0.133	4.31362141648594e-06	Ductal 2(LAMrisk_low)	ARID5B
PER3	1.99856425877322e-10	0.525226710321977	0.22	0.128	4.62008099700605e-06	Ductal 2(LAMrisk_low)	PER3
AP1G2	2.08604413321771e-10	0.451048331654225	0.224	0.131	4.82230822275938e-06	Ductal 2(LAMrisk_low)	AP1G2
CYP51A1	2.09751541021782e-10	-0.33992	0.173	0.282	4.84882637380054e-06	Ductal 2(LAMrisk_low)	CYP51A1
CEMIP	2.32017160607596e-10	-0.317451	0.046	0.116	5.36354070176579e-06	Ductal 2(LAMrisk_low)	CEMIP
JRKL	2.56882758911183e-10	0.305018805378985	0.118	0.047	5.93835873774981e-06	Ductal 2(LAMrisk_low)	JRKL
PSMB6	2.60842125046412e-10	-0.251266	0.122	0.22	6.0298874046979e-06	Ductal 2(LAMrisk_low)	PSMB6
RDH13	2.6536021263015e-10	0.326209586965592	0.173	0.086	6.13433203537117e-06	Ductal 2(LAMrisk_low)	RDH13
SBNO2	2.67697191271319e-10	0.369919618202751	0.219	0.123	6.18835597061909e-06	Ductal 2(LAMrisk_low)	SBNO2
FBLN1	2.76528202558234e-10	0.730355903527297	0.163	0.082	6.3925024585387e-06	Ductal 2(LAMrisk_low)	FBLN1
HNRNPH3	2.84544904000536e-10	0.569926198855347	0.329	0.232	6.5778245457804e-06	Ductal 2(LAMrisk_low)	HNRNPH3
UNC13D	2.90738648162554e-10	0.332073298933394	0.153	0.072	6.72100532957376e-06	Ductal 2(LAMrisk_low)	UNC13D
KRT17	3.05454146153965e-10	-0.308252	0.324	0.456	7.06118349664121e-06	Ductal 2(LAMrisk_low)	KRT17
RHOD	3.07519466329576e-10	0.546412789257711	0.203	0.116	7.10892750314082e-06	Ductal 2(LAMrisk_low)	RHOD
CSPP1	3.07608473769551e-10	0.498269856478752	0.16	0.08	7.11098508813071e-06	Ductal 2(LAMrisk_low)	CSPP1
MAML2	3.10724114667166e-10	0.381539553242566	0.223	0.128	7.18300935876089e-06	Ductal 2(LAMrisk_low)	MAML2
PLOD2	3.22383421281853e-10	-0.258308	0.102	0.194	7.4525375497726e-06	Ductal 2(LAMrisk_low)	PLOD2
DUXAP8	3.30187222559846e-10	0.251748795897256	0.131	0.056	7.63293802391597e-06	Ductal 2(LAMrisk_low)	DUXAP8
LDHB	3.34290588152818e-10	0.466932820736021	0.227	0.132	7.72779552632869e-06	Ductal 2(LAMrisk_low)	LDHB
STAU1	3.50897073955989e-10	-0.326959	0.242	0.36	8.11168765864059e-06	Ductal 2(LAMrisk_low)	STAU1
VSIG2	3.60115962426589e-10	-0.429378	0.162	0.262	8.32480070341546e-06	Ductal 2(LAMrisk_low)	VSIG2
ASAH1	3.61479773381033e-10	-0.276702	0.164	0.269	8.35632792124934e-06	Ductal 2(LAMrisk_low)	ASAH1
ADD3	3.92834259776249e-10	0.52653603714587	0.397	0.31	9.08114958324755e-06	Ductal 2(LAMrisk_low)	ADD3
AKR7A3	4.03204121769542e-10	-0.367037	0.062	0.136	9.32086968294649e-06	Ductal 2(LAMrisk_low)	AKR7A3
ASPHD1	4.40810124149359e-10	0.351493681142337	0.216	0.122	1.01902076399607e-05	Ductal 2(LAMrisk_low)	ASPHD1
TMEM184A	4.4570985935091e-10	0.341235458313154	0.138	0.062	1.0303474818615e-05	Ductal 2(LAMrisk_low)	TMEM184A
INF2	4.50403656661443e-10	0.583446531968312	0.388	0.284	1.04119813310426e-05	Ductal 2(LAMrisk_low)	INF2
PBLD	4.54914651271115e-10	0.33436629259897	0.111	0.043	1.05162619934344e-05	Ductal 2(LAMrisk_low)	PBLD
LLGL2	4.6282131420054e-10	0.57492815786727	0.369	0.281	1.06990403203739e-05	Ductal 2(LAMrisk_low)	LLGL2
DSG2	4.77030818676636e-10	0.580734951673819	0.438	0.361	1.10275214353478e-05	Ductal 2(LAMrisk_low)	DSG2
DYNC2H1	4.91958674083966e-10	0.442913884152377	0.186	0.101	1.1372608668799e-05	Ductal 2(LAMrisk_low)	DYNC2H1
DNAJB12	4.9945994355751e-10	0.40027278523902	0.181	0.096	1.1546015515219e-05	Ductal 2(LAMrisk_low)	DNAJB12
TAF7	5.28773220476023e-10	0.489407850086699	0.384	0.291	1.22236505377442e-05	Ductal 2(LAMrisk_low)	TAF7
PRPF3	5.31115152817059e-10	0.372570485484689	0.147	0.07	1.2277788987672e-05	Ductal 2(LAMrisk_low)	PRPF3
SPRED1	5.48229213517019e-10	-0.288299	0.048	0.116	1.26734147288729e-05	Ductal 2(LAMrisk_low)	SPRED1
ARPC5	5.69148081748692e-10	-0.321854	0.355	0.486	1.31569962057845e-05	Ductal 2(LAMrisk_low)	ARPC5
HNRNPDL	5.81853646809302e-10	0.519072059021937	0.541	0.476	1.34507107532906e-05	Ductal 2(LAMrisk_low)	HNRNPDL
AC068587.4	6.2931820871015e-10	0.375812816575283	0.117	0.049	1.45479490307525e-05	Ductal 2(LAMrisk_low)	AC068587.4
CEMIP2	6.34531491895781e-10	0.497904694706155	0.318	0.223	1.46684644981548e-05	Ductal 2(LAMrisk_low)	CEMIP2
TGOLN2	6.66415003032589e-10	0.609927674473233	0.486	0.429	1.54055156251044e-05	Ductal 2(LAMrisk_low)	TGOLN2
RNF19A	6.67968681641761e-10	0.552215541622642	0.37	0.276	1.54414320135126e-05	Ductal 2(LAMrisk_low)	RNF19A
RGS12	6.90374404909952e-10	0.45233574012964	0.176	0.095	1.59593851183034e-05	Ductal 2(LAMrisk_low)	RGS12
RBM33	7.04800524159458e-10	0.433030265717602	0.252	0.158	1.62928737169942e-05	Ductal 2(LAMrisk_low)	RBM33
CIRBP	7.34155086968386e-10	-0.274312	0.326	0.445	1.69714631454482e-05	Ductal 2(LAMrisk_low)	CIRBP
PTPN3	7.40698748634346e-10	0.341033008283823	0.146	0.069	1.71227329721802e-05	Ductal 2(LAMrisk_low)	PTPN3
NABP1	7.99259309863531e-10	0.441792730424461	0.176	0.092	1.84764774661152e-05	Ductal 2(LAMrisk_low)	NABP1
GMNN	8.17385515369029e-10	-0.81319	0.079	0.153	1.88955009587858e-05	Ductal 2(LAMrisk_low)	GMNN
ISG15	8.81523688196385e-10	0.715586222312162	0.407	0.313	2.03781831000358e-05	Ductal 2(LAMrisk_low)	ISG15
CCDC6	8.84983516095224e-10	0.544273023475421	0.317	0.224	2.04581639415733e-05	Ductal 2(LAMrisk_low)	CCDC6
SLC52A2	9.17439919911151e-10	0.435301640866774	0.226	0.134	2.12084586285861e-05	Ductal 2(LAMrisk_low)	SLC52A2
VPS13B	9.79005606338312e-10	0.300754085925393	0.197	0.108	2.26316726017228e-05	Ductal 2(LAMrisk_low)	VPS13B
PSMC5	9.92082499443612e-10	-0.252221	0.176	0.283	2.2933971139638e-05	Ductal 2(LAMrisk_low)	PSMC5
DUOXA2	9.94924232988601e-10	0.570498001970659	0.154	0.075	2.29996634939975e-05	Ductal 2(LAMrisk_low)	DUOXA2
PPP1R15A	9.99246243225731e-10	0.556966490168263	0.506	0.421	2.30995754046492e-05	Ductal 2(LAMrisk_low)	PPP1R15A
HSPA2	1.05843915510502e-09	0.599141354930841	0.104	0.041	2.44679379485627e-05	Ductal 2(LAMrisk_low)	HSPA2
JAG2	1.06915983012783e-09	0.279994512454548	0.106	0.041	2.4715767793065e-05	Ductal 2(LAMrisk_low)	JAG2
HPGD	1.08122562802769e-09	-0.383684	0.092	0.177	2.49946928431161e-05	Ductal 2(LAMrisk_low)	HPGD
MRPS16	1.08265751823178e-09	0.477465206374904	0.213	0.125	2.5027793848964e-05	Ductal 2(LAMrisk_low)	MRPS16
NR1D1	1.15160594280093e-09	0.309148286577978	0.104	0.039	2.6621674579729e-05	Ductal 2(LAMrisk_low)	NR1D1
EPS8L1	1.19067390892401e-09	0.512990023802308	0.335	0.236	2.75248087525964e-05	Ductal 2(LAMrisk_low)	EPS8L1
UBAP1	1.2156825750043e-09	0.350106825419159	0.17	0.089	2.81029340863745e-05	Ductal 2(LAMrisk_low)	UBAP1
MAL2	1.22252730859996e-09	-0.452518	0.386	0.505	2.82611637929053e-05	Ductal 2(LAMrisk_low)	MAL2
RCAN3	1.22598448671754e-09	-0.325984	0.066	0.14	2.83410833794494e-05	Ductal 2(LAMrisk_low)	RCAN3
XPOT	1.31915396024233e-09	0.272243528313147	0.122	0.052	3.04948820989219e-05	Ductal 2(LAMrisk_low)	XPOT
CFL1	1.46557246480949e-09	-0.279218	0.645	0.769	3.38796386690009e-05	Ductal 2(LAMrisk_low)	CFL1
LAMC2	1.52892359011012e-09	-0.678262	0.344	0.438	3.53441266325756e-05	Ductal 2(LAMrisk_low)	LAMC2
ATP10B	1.57739112473526e-09	0.314155591038251	0.106	0.041	3.64645506305051e-05	Ductal 2(LAMrisk_low)	ATP10B
YY1	1.59223580831613e-09	-0.295037	0.255	0.376	3.68077151808441e-05	Ductal 2(LAMrisk_low)	YY1
SNHG8	1.64555245258974e-09	0.754742082837891	0.337	0.254	3.8040236046517e-05	Ductal 2(LAMrisk_low)	SNHG8
TRIO	1.71383594187468e-09	0.376634830674459	0.184	0.1	3.9618745468317e-05	Ductal 2(LAMrisk_low)	TRIO
PRKCI	1.8584695535905e-09	-0.373229	0.138	0.233	4.29622406703516e-05	Ductal 2(LAMrisk_low)	PRKCI
TAP2	1.97353075588337e-09	0.312558173238741	0.215	0.123	4.56221104837558e-05	Ductal 2(LAMrisk_low)	TAP2
RPS2	1.98403886059712e-09	0.263745982726799	0.916	0.926	4.58650263404237e-05	Ductal 2(LAMrisk_low)	RPS2
NME1	2.43741965810501e-09	-0.270964	0.099	0.184	5.63458302364135e-05	Ductal 2(LAMrisk_low)	NME1
NET1	2.44063400953648e-09	0.298956479974994	0.319	0.216	5.64201363984548e-05	Ductal 2(LAMrisk_low)	NET1
SMC5	2.49936358903971e-09	0.422343463670456	0.269	0.176	5.77777880878311e-05	Ductal 2(LAMrisk_low)	SMC5
SORD	2.55617632740913e-09	-0.288461	0.078	0.157	5.90911281607168e-05	Ductal 2(LAMrisk_low)	SORD
VEZT	2.56536331434912e-09	0.449453881120446	0.278	0.19	5.93035037378085e-05	Ductal 2(LAMrisk_low)	VEZT
BMP2	2.59222001533909e-09	-0.261247	0.051	0.118	5.99243500945938e-05	Ductal 2(LAMrisk_low)	BMP2
DTX2	2.62190536550141e-09	0.279632045373435	0.136	0.063	6.06105863342961e-05	Ductal 2(LAMrisk_low)	DTX2
SNHG5	2.64237700676951e-09	0.691926217785593	0.432	0.352	6.10838292654907e-05	Ductal 2(LAMrisk_low)	SNHG5
RAB27B	2.68891765978971e-09	0.295555358809644	0.191	0.105	6.21597095413586e-05	Ductal 2(LAMrisk_low)	RAB27B
SERPINE1	2.73441107463267e-09	0.718092536806196	0.134	0.064	6.32113808122834e-05	Ductal 2(LAMrisk_low)	SERPINE1
SCD	2.80013329792581e-09	-0.289406	0.128	0.221	6.47306814481509e-05	Ductal 2(LAMrisk_low)	SCD
INTS11	3.25341314479265e-09	0.379009908721142	0.186	0.105	7.52091516681716e-05	Ductal 2(LAMrisk_low)	INTS11
MYO9A	3.47527705326861e-09	0.375845509619881	0.16	0.083	8.03379796404106e-05	Ductal 2(LAMrisk_low)	MYO9A
TAOK3	3.72589842200833e-09	0.45169359239733	0.293	0.203	8.61315938215666e-05	Ductal 2(LAMrisk_low)	TAOK3
AQP3	3.77144607060422e-09	0.366938070484252	0.133	0.062	8.71845188141578e-05	Ductal 2(LAMrisk_low)	AQP3
ANKRD36C	3.84639758226532e-09	0.558006794676988	0.311	0.215	8.89171729092274e-05	Ductal 2(LAMrisk_low)	ANKRD36C
RPA3	4.26643242796846e-09	-0.264311	0.092	0.173	9.86271184373469e-05	Ductal 2(LAMrisk_low)	RPA3
RPL13A	4.30104454556667e-09	0.28260754447578	0.907	0.95	9.94272467598647e-05	Ductal 2(LAMrisk_low)	RPL13A
SERPINA3	4.51484445000401e-09	0.792574918258976	0.434	0.36	0.000104369659150743	Ductal 2(LAMrisk_low)	SERPINA3
AP3M1	4.52310230809044e-09	0.278063458174602	0.121	0.053	0.000104560556056127	Ductal 2(LAMrisk_low)	AP3M1
ARFGEF1	4.64730227798829e-09	0.415320294048374	0.318	0.222	0.000107431686760255	Ductal 2(LAMrisk_low)	ARFGEF1
SH2D3A	4.67398252312609e-09	0.395773978294894	0.216	0.13	0.000108048453987106	Ductal 2(LAMrisk_low)	SH2D3A
KDM6B	4.87710072532847e-09	-0.361153	0.117	0.204	0.000112743937467418	Ductal 2(LAMrisk_low)	KDM6B
MYL12A	5.35181845736318e-09	-0.275322	0.459	0.592	0.000123717987278865	Ductal 2(LAMrisk_low)	MYL12A
APP	5.43257748109418e-09	-0.313595	0.372	0.491	0.000125584893630454	Ductal 2(LAMrisk_low)	APP
BRD9	5.69712517728055e-09	0.474731054646366	0.202	0.12	0.000131700442723194	Ductal 2(LAMrisk_low)	BRD9
KCNJ15	5.98598005921984e-09	-0.251291	0.056	0.123	0.000138377901028985	Ductal 2(LAMrisk_low)	KCNJ15
EEPD1	6.05552685387299e-09	0.319700507247449	0.137	0.066	0.000139985614280982	Ductal 2(LAMrisk_low)	EEPD1
AL355075.4	6.18420681943579e-09	0.477297187964741	0.158	0.082	0.000142960309044897	Ductal 2(LAMrisk_low)	AL355075.4
PCM1	6.24933977651436e-09	-0.283415	0.183	0.283	0.000144465987613682	Ductal 2(LAMrisk_low)	PCM1
ATP2A2	6.57232785254249e-09	0.524610975820614	0.299	0.208	0.000151932502967225	Ductal 2(LAMrisk_low)	ATP2A2
TCAF1	6.92020256553179e-09	-0.277748	0.109	0.194	0.000159974322707398	Ductal 2(LAMrisk_low)	TCAF1
ACIN1	7.02585446153669e-09	0.495736475372784	0.346	0.258	0.000162416677587344	Ductal 2(LAMrisk_low)	ACIN1
SNX29	7.0502880947318e-09	0.348914771646677	0.127	0.059	0.000162981509885915	Ductal 2(LAMrisk_low)	SNX29
KCNE3	7.33886270909472e-09	-0.327441	0.083	0.158	0.000169652489246143	Ductal 2(LAMrisk_low)	KCNE3
CDA	7.47534243866087e-09	0.414104591710955	0.118	0.052	0.000172807491154523	Ductal 2(LAMrisk_low)	CDA
ARL4A	7.54437722550129e-09	0.433069703577822	0.209	0.123	0.000174403368321913	Ductal 2(LAMrisk_low)	ARL4A
CUL7	7.6070732388565e-09	0.342710988919685	0.119	0.054	0.000175852712062646	Ductal 2(LAMrisk_low)	CUL7
TFPI	7.67560263442415e-09	0.530262910536861	0.332	0.243	0.000177436906099983	Ductal 2(LAMrisk_low)	TFPI
RUFY2	7.7531308887864e-09	0.294654089018698	0.131	0.063	0.000179229126756075	Ductal 2(LAMrisk_low)	RUFY2
JUNB	8.06219094298506e-09	0.474415817822893	0.598	0.534	0.000186373668028986	Ductal 2(LAMrisk_low)	JUNB
OPTN	8.47186169046909e-09	0.487143517046276	0.349	0.261	0.000195844026698574	Ductal 2(LAMrisk_low)	OPTN
GPATCH2	8.51866635539463e-09	0.428154506749675	0.206	0.125	0.000196926010137658	Ductal 2(LAMrisk_low)	GPATCH2
PLEKHH2	8.86317731575523e-09	0.343735487271255	0.129	0.061	0.000204890070008314	Ductal 2(LAMrisk_low)	PLEKHH2
TMEM205	9.18993573388678e-09	-0.275044	0.195	0.298	0.000212443744360261	Ductal 2(LAMrisk_low)	TMEM205
RSRC2	1.01884188205116e-08	0.480104195052365	0.372	0.288	0.000235525677873767	Ductal 2(LAMrisk_low)	RSRC2
IGFBP4	1.02561110140794e-08	0.633108110599676	0.355	0.264	0.000237090518312473	Ductal 2(LAMrisk_low)	IGFBP4
ZFAS1	1.02892790548229e-08	0.539705528693357	0.562	0.516	0.000237857263910341	Ductal 2(LAMrisk_low)	ZFAS1
MRPL54	1.03389004229389e-08	-0.261732	0.136	0.227	0.000239004361077078	Ductal 2(LAMrisk_low)	MRPL54
RHOBTB3	1.0905620384519e-08	-0.29608	0.082	0.155	0.000252105226428926	Ductal 2(LAMrisk_low)	RHOBTB3
TM9SF3	1.16036012304069e-08	-0.251926	0.359	0.486	0.000268240449643316	Ductal 2(LAMrisk_low)	TM9SF3
B4GALT1	1.16081938103874e-08	0.600722369109035	0.356	0.273	0.000268346616314725	Ductal 2(LAMrisk_low)	B4GALT1
TLE4	1.16806512761574e-08	0.422215604534018	0.191	0.111	0.000270021615550931	Ductal 2(LAMrisk_low)	TLE4
GON4L	1.17254006140856e-08	0.399049863753837	0.227	0.143	0.000271056085995818	Ductal 2(LAMrisk_low)	GON4L
RRAS	1.22806905124891e-08	0.425079486576904	0.334	0.241	0.00028389272257721	Ductal 2(LAMrisk_low)	RRAS
TBCC	1.26140486846252e-08	0.295903709464194	0.129	0.062	0.00029159896344248	Ductal 2(LAMrisk_low)	TBCC
FAM193A	1.27802529139127e-08	0.309901542976002	0.142	0.072	0.000295441106610919	Ductal 2(LAMrisk_low)	FAM193A
PFKP	1.28386819102073e-08	0.418641220253458	0.247	0.16	0.000296791809718262	Ductal 2(LAMrisk_low)	PFKP
PHRF1	1.31755127998024e-08	0.381503098173007	0.165	0.09	0.000304578329393032	Ductal 2(LAMrisk_low)	PHRF1
SLFN5	1.44496852566862e-08	0.425337830748783	0.21	0.128	0.000334033374078815	Ductal 2(LAMrisk_low)	SLFN5
SON	1.44724154027681e-08	0.566797736722679	0.562	0.537	0.000334558826865789	Ductal 2(LAMrisk_low)	SON
TP53INP1	1.55047031497313e-08	0.305924020181839	0.119	0.054	0.000358422222712339	Ductal 2(LAMrisk_low)	TP53INP1
TAF8	1.62745799072421e-08	0.310611477038086	0.12	0.056	0.000376219463715716	Ductal 2(LAMrisk_low)	TAF8
SLC6A8	1.66875073467566e-08	-0.438181	0.107	0.184	0.000385765107334973	Ductal 2(LAMrisk_low)	SLC6A8
TPD52	1.67740088009567e-08	0.487212567762361	0.329	0.242	0.000387764761451716	Ductal 2(LAMrisk_low)	TPD52
DSP	1.76246152548714e-08	-0.255571	0.464	0.584	0.000407428230846862	Ductal 2(LAMrisk_low)	DSP
ZNF407	1.77516459388557e-08	0.283200183479328	0.127	0.06	0.000410364799168527	Ductal 2(LAMrisk_low)	ZNF407
ATF4	1.79706525685664e-08	0.532872251201657	0.427	0.352	0.00041542757542755	Ductal 2(LAMrisk_low)	ATF4
TAF3	1.86366351270847e-08	0.462400959045658	0.158	0.089	0.000430823094232817	Ductal 2(LAMrisk_low)	TAF3
CREBZF	1.91222646559546e-08	0.398131974048158	0.227	0.144	0.000442049392051702	Ductal 2(LAMrisk_low)	CREBZF
HECTD4	1.93174286708641e-08	0.304091421378613	0.148	0.078	0.000446560998584366	Ductal 2(LAMrisk_low)	HECTD4
IGHG3	1.93881217205691e-08	-1.16873	0.089	0.159	0.000448195209814395	Ductal 2(LAMrisk_low)	IGHG3
ABLIM1	2.00378250267364e-08	0.484981822222184	0.327	0.241	0.000463214401143065	Ductal 2(LAMrisk_low)	ABLIM1
PRKAR2A	2.02219171927397e-08	-0.262782	0.091	0.167	0.000467470059744563	Ductal 2(LAMrisk_low)	PRKAR2A
PPP1R12B	2.13716591422097e-08	0.299329017358345	0.106	0.046	0.000494048644390463	Ductal 2(LAMrisk_low)	PPP1R12B
USP8	2.15294110354154e-08	-0.33421	0.133	0.219	0.000497695394905699	Ductal 2(LAMrisk_low)	USP8
PWWP2B	2.15339681591648e-08	0.278187210512184	0.127	0.061	0.000497800741935413	Ductal 2(LAMrisk_low)	PWWP2B
IRF3	2.20559367110624e-08	0.511167616838347	0.299	0.215	0.00050986708894963	Ductal 2(LAMrisk_low)	IRF3
EP400	2.32129199726376e-08	0.33929270455732	0.17	0.095	0.000536613071007463	Ductal 2(LAMrisk_low)	EP400
CAPN12	2.36658143810822e-08	0.318808436414062	0.194	0.113	0.000547082631047478	Ductal 2(LAMrisk_low)	CAPN12
C6orf47	2.36883172763834e-08	0.286996411642018	0.131	0.064	0.000547602830478155	Ductal 2(LAMrisk_low)	C6orf47
ACOX1	2.42124754617803e-08	-0.326887	0.157	0.247	0.000559719795249976	Ductal 2(LAMrisk_low)	ACOX1
IL1B	2.54046252075271e-08	-0.398513	0.055	0.12	0.000587278720922404	Ductal 2(LAMrisk_low)	IL1B
RNF213	2.62767398057067e-08	0.599629470219488	0.475	0.417	0.000607439394088522	Ductal 2(LAMrisk_low)	RNF213
ETS1	2.68378131902877e-08	0.417238611936382	0.219	0.136	0.000620409727519881	Ductal 2(LAMrisk_low)	ETS1
MPHOSPH8	2.69872690114243e-08	0.459755731912804	0.362	0.273	0.000623864697737097	Ductal 2(LAMrisk_low)	MPHOSPH8
GAS5	2.84667057276392e-08	0.46906002482349	0.509	0.435	0.000658064836305837	Ductal 2(LAMrisk_low)	GAS5
MAOB	2.84731633244097e-08	-0.252978	0.06	0.125	0.000658214116570379	Ductal 2(LAMrisk_low)	MAOB
HDGF	2.8637226644852e-08	0.49518362948647	0.435	0.355	0.000662006768349043	Ductal 2(LAMrisk_low)	HDGF
EIF3A	2.87399403485255e-08	0.458809126896186	0.485	0.422	0.000664381201036864	Ductal 2(LAMrisk_low)	EIF3A
TRIM44	2.92470728982639e-08	0.539786304850957	0.351	0.275	0.000676104584189166	Ductal 2(LAMrisk_low)	TRIM44
EPHB6	3.01566662351055e-08	-0.299638	0.056	0.12	0.000697131653356934	Ductal 2(LAMrisk_low)	EPHB6
TMEM123	3.08393922609134e-08	-0.297336	0.261	0.368	0.000712914230895535	Ductal 2(LAMrisk_low)	TMEM123
SMARCA4	3.12314934065242e-08	0.423272902694687	0.308	0.22	0.000721978433078619	Ductal 2(LAMrisk_low)	SMARCA4
CDC42EP1	3.14936612890743e-08	-0.277877	0.175	0.269	0.000728038968019531	Ductal 2(LAMrisk_low)	CDC42EP1
PVT1	3.54376008565892e-08	0.308174356882765	0.12	0.057	0.000819211019001773	Ductal 2(LAMrisk_low)	PVT1
ARHGAP18	3.56172027837032e-08	-0.343244	0.15	0.236	0.000823362876750867	Ductal 2(LAMrisk_low)	ARHGAP18
CITED4	3.56705633995449e-08	-0.570381	0.116	0.19	0.00082459641410728	Ductal 2(LAMrisk_low)	CITED4
CD164	3.63021192244307e-08	-0.28234	0.395	0.518	0.000839196090111166	Ductal 2(LAMrisk_low)	CD164
CEP290	3.75776912921698e-08	0.380794908481054	0.143	0.075	0.00086868348960109	Ductal 2(LAMrisk_low)	CEP290
SLC25A25	3.80031763821522e-08	0.309164272422866	0.153	0.081	0.000878519428426211	Ductal 2(LAMrisk_low)	SLC25A25
MBNL2	3.86356555377332e-08	0.475001633140943	0.32	0.237	0.000893140449065778	Ductal 2(LAMrisk_low)	MBNL2
DNAJA1	4.15765813881405e-08	0.636599666990886	0.458	0.397	0.000961125831949644	Ductal 2(LAMrisk_low)	DNAJA1
TSPAN15	4.22045706878302e-08	0.360593738388207	0.187	0.111	0.000975643060590571	Ductal 2(LAMrisk_low)	TSPAN15
NSD3	4.24930296667785e-08	-0.297922	0.259	0.363	0.000982311366806918	Ductal 2(LAMrisk_low)	NSD3
PPP2R2D	4.34538834513513e-08	0.367510355944797	0.152	0.082	0.00100452342374489	Ductal 2(LAMrisk_low)	PPP2R2D
TUBGCP2	4.37173293978463e-08	0.384162534344124	0.231	0.15	0.00101061350369001	Ductal 2(LAMrisk_low)	TUBGCP2
GPR35	4.54676825916872e-08	0.307708043442526	0.142	0.074	0.00105107641847203	Ductal 2(LAMrisk_low)	GPR35
CAMK2G	4.58563979519066e-08	0.28025157521046	0.119	0.057	0.00106006235145422	Ductal 2(LAMrisk_low)	CAMK2G
ADAM28	4.60541073177658e-08	0.315123519110935	0.243	0.154	0.00106463279886479	Ductal 2(LAMrisk_low)	ADAM28
XAF1	4.65131555652857e-08	0.498770336067987	0.266	0.182	0.00107524461720271	Ductal 2(LAMrisk_low)	XAF1
SMG1	4.6549425870971e-08	0.481796335857861	0.351	0.272	0.00107608307785924	Ductal 2(LAMrisk_low)	SMG1
URI1	4.70066830879029e-08	1.3033072658037	0.262	0.194	0.00108665349294305	Ductal 2(LAMrisk_low)	URI1
VMP1	4.76734752238307e-08	0.61630063519485	0.551	0.516	0.00110206772674929	Ductal 2(LAMrisk_low)	VMP1
KCNK6	4.84888692536221e-08	0.38753542287117	0.195	0.117	0.00112091719053598	Ductal 2(LAMrisk_low)	KCNK6
IER2	5.04536504227284e-08	0.775683523359004	0.478	0.414	0.00116633703682221	Ductal 2(LAMrisk_low)	IER2
TUT7	5.12680908060196e-08	0.388833869913142	0.222	0.143	0.00118516445516275	Ductal 2(LAMrisk_low)	TUT7
TAP1	5.27895043845912e-08	0.437900609711189	0.206	0.13	0.0012203349728586	Ductal 2(LAMrisk_low)	TAP1
CLDN4	5.33201996411164e-08	0.495394326115812	0.633	0.573	0.00123260305510369	Ductal 2(LAMrisk_low)	CLDN4
SOD2	5.33930656931687e-08	-0.394411	0.474	0.591	0.00123428749962898	Ductal 2(LAMrisk_low)	SOD2
KLF5	5.57319340457894e-08	-0.377378	0.307	0.408	0.00128835511933651	Ductal 2(LAMrisk_low)	KLF5
KTN1	5.65776560022184e-08	-0.308276	0.504	0.621	0.00130790567380328	Ductal 2(LAMrisk_low)	KTN1
OCIAD2	5.73342232795998e-08	-0.292281	0.367	0.48	0.00132539523955451	Ductal 2(LAMrisk_low)	OCIAD2
ANKRD26	5.86215278725986e-08	0.272596358519093	0.126	0.063	0.00135515385983086	Ductal 2(LAMrisk_low)	ANKRD26
F2RL1	5.93565799636239e-08	-0.283094	0.063	0.127	0.00137214605901909	Ductal 2(LAMrisk_low)	F2RL1
ODF2L	5.96484187897991e-08	0.392009280633767	0.197	0.12	0.00137889249716379	Ductal 2(LAMrisk_low)	ODF2L
PVR	6.1880003502807e-08	0.348385227444145	0.168	0.096	0.00143048004097439	Ductal 2(LAMrisk_low)	PVR
AATF	6.38375905659074e-08	0.360087569292509	0.185	0.11	0.00147573358111208	Ductal 2(LAMrisk_low)	AATF
TRAPPC9	6.57577633097453e-08	0.317866711450963	0.115	0.054	0.00152012221443138	Ductal 2(LAMrisk_low)	TRAPPC9
MRPL2	6.70681335054311e-08	0.38362477080776	0.155	0.086	0.00155041404224505	Ductal 2(LAMrisk_low)	MRPL2
POLD4	6.82165322424584e-08	0.484256847501534	0.38	0.306	0.00157696157584891	Ductal 2(LAMrisk_low)	POLD4
ENC1	6.86845338705039e-08	-0.552165	0.133	0.21	0.00158778036948444	Ductal 2(LAMrisk_low)	ENC1
ANKRD36B	6.90364540995427e-08	0.300138126479307	0.109	0.05	0.00159591570941913	Ductal 2(LAMrisk_low)	ANKRD36B
NFKBIA	7.14861960378482e-08	-0.394751	0.425	0.529	0.00165254639380694	Ductal 2(LAMrisk_low)	NFKBIA
CHFR	7.21901318075019e-08	0.271911310336683	0.115	0.054	0.00166881927699402	Ductal 2(LAMrisk_low)	CHFR
RDH11	7.30544953727277e-08	-0.267937	0.155	0.243	0.00168880076953135	Ductal 2(LAMrisk_low)	RDH11
MICALL2	7.31436344974057e-08	0.39142182372139	0.235	0.154	0.00169086139867653	Ductal 2(LAMrisk_low)	MICALL2
AC007952.4	7.34341231041657e-08	0.473483440863002	0.1	0.044	0.001697576623799	Ductal 2(LAMrisk_low)	AC007952.4
MYO5B	7.35240749815662e-08	0.352659444312928	0.2	0.123	0.00169965604134887	Ductal 2(LAMrisk_low)	MYO5B
GOSR2	7.40547197451115e-08	0.290578600813282	0.153	0.083	0.00171192295634774	Ductal 2(LAMrisk_low)	GOSR2
SLC16A4	7.69831549767759e-08	0.298867071587582	0.125	0.062	0.00177961959359813	Ductal 2(LAMrisk_low)	SLC16A4
TSSC4	7.91529184046651e-08	0.354066397054214	0.175	0.101	0.00182977801476064	Ductal 2(LAMrisk_low)	TSSC4
BCL9L	7.93026744133009e-08	0.340165586810461	0.194	0.116	0.00183323992441228	Ductal 2(LAMrisk_low)	BCL9L
CARD11	8.51986021365714e-08	0.278452258143823	0.149	0.08	0.00196953608559112	Ductal 2(LAMrisk_low)	CARD11
SDC1	8.6023588579765e-08	-0.336954	0.257	0.356	0.00198860729719843	Ductal 2(LAMrisk_low)	SDC1
SELENOT	8.84958997587412e-08	-0.267745	0.169	0.257	0.00204575971472282	Ductal 2(LAMrisk_low)	SELENOT
SART3	9.17229293802215e-08	0.289643925023479	0.141	0.075	0.00212035895848258	Ductal 2(LAMrisk_low)	SART3
DNAJC13	9.65374157981177e-08	0.285660876377766	0.191	0.114	0.00223165544100509	Ductal 2(LAMrisk_low)	DNAJC13
TARS	1.01073307676772e-07	0.314729286156741	0.193	0.118	0.00233651165356395	Ductal 2(LAMrisk_low)	TARS
PKN2	1.07502596811815e-07	0.418826133119285	0.356	0.276	0.00248513753049873	Ductal 2(LAMrisk_low)	PKN2
RALGPS2	1.08014853788672e-07	0.354706664518061	0.216	0.137	0.00249697937503272	Ductal 2(LAMrisk_low)	RALGPS2
FUT2	1.09541759203919e-07	0.366916319204908	0.233	0.154	0.002532276847517	Ductal 2(LAMrisk_low)	FUT2
DUSP6	1.09738153741934e-07	0.374028158567972	0.165	0.093	0.00253681690005228	Ductal 2(LAMrisk_low)	DUSP6
NRDC	1.10841734356173e-07	0.43467642166141	0.282	0.2	0.00256232837311165	Ductal 2(LAMrisk_low)	NRDC
SYNE2	1.11688448177681e-07	0.721454792197491	0.569	0.563	0.00258190185652344	Ductal 2(LAMrisk_low)	SYNE2
MXD1	1.1710253082827e-07	0.449247340004708	0.232	0.151	0.00270705920515711	Ductal 2(LAMrisk_low)	MXD1
METTL2B	1.20492535132595e-07	0.272223982443846	0.121	0.059	0.00278542593466021	Ductal 2(LAMrisk_low)	METTL2B
MFSD2A	1.23976053274141e-07	0.315316452140758	0.106	0.049	0.00286595442353832	Ductal 2(LAMrisk_low)	MFSD2A
PCNT	1.24847095770182e-07	0.314552974719102	0.129	0.066	0.00288609031291929	Ductal 2(LAMrisk_low)	PCNT
COG7	1.26197798793602e-07	0.276904444223309	0.112	0.053	0.0029173145147117	Ductal 2(LAMrisk_low)	COG7
GIGYF1	1.28116229401809e-07	0.323131098077839	0.186	0.112	0.00296166287508161	Ductal 2(LAMrisk_low)	GIGYF1
ARPC1A	1.282305084645e-07	-0.30978	0.205	0.3	0.00296430466417385	Ductal 2(LAMrisk_low)	ARPC1A
DNMBP	1.34696464942149e-07	0.281110299547994	0.139	0.074	0.00311377818006767	Ductal 2(LAMrisk_low)	DNMBP
AC008397.1	1.44775294377518e-07	-0.340152	0.07	0.133	0.00334677048012508	Ductal 2(LAMrisk_low)	AC008397.1
E4F1	1.46883327829295e-07	0.302338947685965	0.11	0.052	0.00339550188942981	Ductal 2(LAMrisk_low)	E4F1
KIN	1.49982011549167e-07	0.356134745376162	0.163	0.095	0.00346713416098209	Ductal 2(LAMrisk_low)	KIN
FRYL	1.50748073306827e-07	0.33045224852674	0.235	0.156	0.00348484321063391	Ductal 2(LAMrisk_low)	FRYL
CACFD1	1.52002692534332e-07	0.328016877026821	0.135	0.072	0.00351384624331615	Ductal 2(LAMrisk_low)	CACFD1
PRKAG2	1.55919896264415e-07	0.264069995629343	0.14	0.074	0.00360440024194449	Ductal 2(LAMrisk_low)	PRKAG2
SAMD12	1.56124200165808e-07	0.348402129826873	0.214	0.137	0.00360912313523297	Ductal 2(LAMrisk_low)	SAMD12
ELMO3	1.56621844958643e-07	0.302270248933949	0.16	0.091	0.00362062718990894	Ductal 2(LAMrisk_low)	ELMO3
DDX58	1.57792267788866e-07	0.279490540238432	0.127	0.065	0.00364768385447522	Ductal 2(LAMrisk_low)	DDX58
ARHGAP29	1.59300537625458e-07	-0.252792	0.096	0.167	0.00368255052828772	Ductal 2(LAMrisk_low)	ARHGAP29
C19orf25	1.62357992774076e-07	0.3207969494523	0.156	0.088	0.00375322971895833	Ductal 2(LAMrisk_low)	C19orf25
POP4	1.65261106828926e-07	0.788078490281369	0.14	0.079	0.00382034100656427	Ductal 2(LAMrisk_low)	POP4
SFRP2	1.69901944328086e-07	0.946603862492076	0.221	0.149	0.00392762324703237	Ductal 2(LAMrisk_low)	SFRP2
SIRT1	1.80545334432879e-07	0.308283835302905	0.111	0.053	0.00417366649608486	Ductal 2(LAMrisk_low)	SIRT1
FDFT1	1.8401235384551e-07	-0.336065	0.084	0.15	0.00425381358384665	Ductal 2(LAMrisk_low)	FDFT1
ZKSCAN1	1.91791069890678e-07	-0.295164	0.275	0.38	0.00443363416266281	Ductal 2(LAMrisk_low)	ZKSCAN1
AKR1C3	1.94857654392589e-07	0.381132102674387	0.246	0.164	0.00450452439659349	Ductal 2(LAMrisk_low)	AKR1C3
MIPOL1	1.9856681994718e-07	0.32191312374888	0.114	0.056	0.00459026917671896	Ductal 2(LAMrisk_low)	MIPOL1
U2SURP	2.00883326070019e-07	0.446276180044557	0.372	0.3	0.00464381984876063	Ductal 2(LAMrisk_low)	U2SURP
CFB	2.04936727658524e-07	0.840240086970973	0.38	0.31	0.0047375223332821	Ductal 2(LAMrisk_low)	CFB
VPS26A	2.30873009777004e-07	0.299797797614061	0.196	0.12	0.005337091367015	Ductal 2(LAMrisk_low)	VPS26A
IFI16	2.59670199240909e-07	0.443562654399123	0.282	0.203	0.00600279599585209	Ductal 2(LAMrisk_low)	IFI16
NFE2L1	2.71701094306121e-07	0.425209550797911	0.331	0.253	0.00628091419707459	Ductal 2(LAMrisk_low)	NFE2L1
RNASE4	2.77651817137244e-07	-0.271173	0.13	0.208	0.00641847705676167	Ductal 2(LAMrisk_low)	RNASE4
SVIL	2.77843430839545e-07	0.405008200994991	0.229	0.154	0.00642290659071777	Ductal 2(LAMrisk_low)	SVIL
C15orf48	2.83010008625363e-07	-0.445936	0.215	0.3	0.00654234236939253	Ductal 2(LAMrisk_low)	C15orf48
TP53I11	2.99138437137079e-07	0.354945222635256	0.149	0.083	0.00691518325129787	Ductal 2(LAMrisk_low)	TP53I11
TPMT	3.05674755925282e-07	-0.25605	0.054	0.111	0.00706628333272473	Ductal 2(LAMrisk_low)	TPMT
SLC12A7	3.06518732588892e-07	0.369597077087028	0.212	0.136	0.00708579354125743	Ductal 2(LAMrisk_low)	SLC12A7
ZFP36	3.07012700968609e-07	0.448338102046996	0.514	0.431	0.00709721260829132	Ductal 2(LAMrisk_low)	ZFP36
MBP	3.07976041787193e-07	0.373343913275196	0.239	0.163	0.00711948215799454	Ductal 2(LAMrisk_low)	MBP
KIF13B	3.08150053397086e-07	0.436676774267746	0.245	0.17	0.00712350478438043	Ductal 2(LAMrisk_low)	KIF13B
SAR1A	3.16485520416048e-07	0.403066231986433	0.227	0.151	0.00731619577545778	Ductal 2(LAMrisk_low)	SAR1A
ANXA1	3.34507089957235e-07	0.594329158998617	0.511	0.435	0.00773280039854141	Ductal 2(LAMrisk_low)	ANXA1
PPP1R15B	3.51274575399478e-07	0.453857031516506	0.257	0.182	0.00812041435950973	Ductal 2(LAMrisk_low)	PPP1R15B
IFI27	3.88784845573836e-07	-0.485458	0.788	0.777	0.00898753927513037	Ductal 2(LAMrisk_low)	IFI27
FNBP4	4.00939716757057e-07	0.415678221639958	0.301	0.225	0.00926852343227288	Ductal 2(LAMrisk_low)	FNBP4
IQCE	4.05495749142545e-07	0.32741578859177	0.155	0.089	0.00937384523292821	Ductal 2(LAMrisk_low)	IQCE
TAGLN	4.14856753297045e-07	0.848075991806058	0.216	0.146	0.00959024356596779	Ductal 2(LAMrisk_low)	TAGLN
XPNPEP1	4.17133940660899e-07	0.298816867112174	0.139	0.076	0.009642885306258	Ductal 2(LAMrisk_low)	XPNPEP1
CRIP2	4.2525234834559e-07	0.487009077659917	0.241	0.167	0.00983055853670499	Ductal 2(LAMrisk_low)	CRIP2
LINC01133	4.32475190441358e-07	-0.291077	0.085	0.151	0.00999752897743286	Ductal 2(LAMrisk_low)	LINC01133
ARHGAP27	4.90514914769568e-07	0.320576524623711	0.163	0.097	0.0113392332847281	Ductal 2(LAMrisk_low)	ARHGAP27
ZBTB20	4.91781149905015e-07	-0.278593	0.185	0.271	0.0113685048423542	Ductal 2(LAMrisk_low)	ZBTB20
TJP3	4.97868388898521e-07	0.259566036537618	0.181	0.11	0.0115092235461671	Ductal 2(LAMrisk_low)	TJP3
EXOC1	5.04074762008494e-07	0.372798772976689	0.223	0.15	0.0116526962733504	Ductal 2(LAMrisk_low)	EXOC1
SLC9A1	5.07193697383673e-07	-0.258395	0.069	0.13	0.0117247967024184	Ductal 2(LAMrisk_low)	SLC9A1
AGO2	5.07399127311864e-07	0.350166545980951	0.226	0.151	0.0117295456260684	Ductal 2(LAMrisk_low)	AGO2
LONP1	5.09610129463154e-07	0.367775677224275	0.158	0.093	0.0117806573627997	Ductal 2(LAMrisk_low)	LONP1
SCCPDH	5.16431370220471e-07	0.394296819668865	0.243	0.166	0.0119383439853866	Ductal 2(LAMrisk_low)	SCCPDH
TULP4	5.23384259731383e-07	0.350291254504444	0.219	0.147	0.0120990739322104	Ductal 2(LAMrisk_low)	TULP4
NUFIP2	5.26319162792145e-07	0.440591120261498	0.374	0.304	0.012166920086266	Ductal 2(LAMrisk_low)	NUFIP2
DNAJA4	5.39700250614871e-07	0.563732759648758	0.153	0.089	0.012476250693464	Ductal 2(LAMrisk_low)	DNAJA4
FNIP2	5.42803711936323e-07	0.378594411939175	0.237	0.162	0.012547993408832	Ductal 2(LAMrisk_low)	FNIP2
RALA	5.52571386330497e-07	-0.261008	0.149	0.229	0.0127737927378021	Ductal 2(LAMrisk_low)	RALA
SKIL	5.58990081792679e-07	0.459501423659352	0.381	0.305	0.0129221737208013	Ductal 2(LAMrisk_low)	SKIL
CCSER2	5.65018194110593e-07	0.306220024645152	0.166	0.098	0.0130615255932546	Ductal 2(LAMrisk_low)	CCSER2
ANO9	5.65880554204736e-07	0.304560949176393	0.122	0.064	0.0130814607715509	Ductal 2(LAMrisk_low)	ANO9
FZR1	5.69343365689946e-07	0.295513886217087	0.137	0.075	0.0131615105846545	Ductal 2(LAMrisk_low)	FZR1
SPIRE2	5.89905535612334e-07	0.288040817137277	0.117	0.06	0.0136368462667503	Ductal 2(LAMrisk_low)	SPIRE2
EGLN2	6.53356340471367e-07	0.300217922083133	0.134	0.074	0.0151036385226766	Ductal 2(LAMrisk_low)	EGLN2
DIP2B	7.46156344022145e-07	0.262482055902085	0.151	0.087	0.0172488962047599	Ductal 2(LAMrisk_low)	DIP2B
CCDC130	7.55597202405998e-07	0.290091808056667	0.152	0.089	0.0174671405280195	Ductal 2(LAMrisk_low)	CCDC130
IGF2BP2	7.75182152676277e-07	0.422500178838659	0.258	0.184	0.0179198858234175	Ductal 2(LAMrisk_low)	IGF2BP2
DNAJC10	7.75627512889549e-07	0.46763417200067	0.346	0.277	0.0179301812154677	Ductal 2(LAMrisk_low)	DNAJC10
CNPY3	7.94534985350948e-07	0.393575477705014	0.2	0.131	0.0183672652563579	Ductal 2(LAMrisk_low)	CNPY3
PABPC1	7.99681956110029e-07	0.25834220276734	0.781	0.792	0.0184862477793955	Ductal 2(LAMrisk_low)	PABPC1
LAMA5	8.03925211925401e-07	0.498684761429645	0.198	0.128	0.0185843391240795	Ductal 2(LAMrisk_low)	LAMA5
IGHG1	8.08360356771222e-07	-0.78387	0.116	0.191	0.0186868663674803	Ductal 2(LAMrisk_low)	IGHG1
CRIP1	8.3579861477474e-07	-0.257087	0.539	0.626	0.0193211565777477	Ductal 2(LAMrisk_low)	CRIP1
NCOR2	8.58241409584702e-07	0.418758705862965	0.265	0.19	0.0198399666653696	Ductal 2(LAMrisk_low)	NCOR2
DOCK6	8.73559819105751e-07	0.27955715385578	0.147	0.085	0.0201940823382676	Ductal 2(LAMrisk_low)	DOCK6
SPG7	8.87484902537483e-07	0.455550375925927	0.272	0.201	0.020515988491959	Ductal 2(LAMrisk_low)	SPG7
ADK	8.88392348061681e-07	0.377599844495525	0.145	0.083	0.0205369659101419	Ductal 2(LAMrisk_low)	ADK
SDC4	9.01795144420208e-07	-0.339637	0.545	0.627	0.0208467983535619	Ductal 2(LAMrisk_low)	SDC4
CEACAM7	1.0200842996871e-06	0.521569138040003	0.169	0.102	0.0235812887558667	Ductal 2(LAMrisk_low)	CEACAM7
GBP3	1.07893667531258e-06	-0.264053	0.106	0.174	0.024941779123201	Ductal 2(LAMrisk_low)	GBP3
COMP	1.14412070587062e-06	0.572761406965404	0.103	0.051	0.0264486383576111	Ductal 2(LAMrisk_low)	COMP
THOC2	1.14937734970346e-06	0.361756978530073	0.31	0.238	0.0265701561930949	Ductal 2(LAMrisk_low)	THOC2
ISOC2	1.1848839414743e-06	0.44013332381807	0.198	0.131	0.0273909620750613	Ductal 2(LAMrisk_low)	ISOC2
AUP1	1.19427481851696e-06	0.452757154794209	0.301	0.229	0.0276080509796566	Ductal 2(LAMrisk_low)	AUP1
ANKRD36	1.19891644243649e-06	0.259448580505954	0.143	0.081	0.0277153513998043	Ductal 2(LAMrisk_low)	ANKRD36
GTPBP4	1.22104237547909e-06	0.336183879749391	0.186	0.119	0.02822683659395	Ductal 2(LAMrisk_low)	GTPBP4
ATP6V0A1	1.24237577857043e-06	0.417377513758424	0.242	0.172	0.0287200008732127	Ductal 2(LAMrisk_low)	ATP6V0A1
APRT	1.24684777151895e-06	-0.283456	0.28	0.375	0.0288233799342036	Ductal 2(LAMrisk_low)	APRT
PLXNA2	1.25435167619175e-06	0.302353542522777	0.145	0.084	0.0289968476985246	Ductal 2(LAMrisk_low)	PLXNA2
FAM135A	1.29772349006441e-06	0.391140526736278	0.262	0.188	0.029999473919819	Ductal 2(LAMrisk_low)	FAM135A
FAM204A	1.30574676353472e-06	0.313907900365365	0.216	0.143	0.030184947932632	Ductal 2(LAMrisk_low)	FAM204A
TSPYL1	1.31194928028743e-06	-0.26288	0.136	0.21	0.0303283315124045	Ductal 2(LAMrisk_low)	TSPYL1
IGFBP2	1.37715666788101e-06	-0.550032	0.333	0.399	0.0318357306914053	Ductal 2(LAMrisk_low)	IGFBP2
DNAJB1	1.41234387898124e-06	0.57174591085529	0.42	0.356	0.0326491534504093	Ductal 2(LAMrisk_low)	DNAJB1
ZMYM2	1.41749413057385e-06	0.332917286080391	0.263	0.187	0.0327682118164756	Ductal 2(LAMrisk_low)	ZMYM2
CDC37	1.42810718363327e-06	0.427658139376153	0.38	0.312	0.0330135537640503	Ductal 2(LAMrisk_low)	CDC37
NCOA7	1.43184283215096e-06	-0.3914	0.3	0.385	0.0330999107508338	Ductal 2(LAMrisk_low)	NCOA7
TMEM63B	1.43621838535727e-06	0.279283317696193	0.153	0.089	0.0332010604143039	Ductal 2(LAMrisk_low)	TMEM63B
EPB41L1	1.49560197506261e-06	0.279367541141684	0.214	0.141	0.0345738308575223	Ductal 2(LAMrisk_low)	EPB41L1
PIGQ	1.58255861571843e-06	0.3389436989888	0.138	0.08	0.0365840075195629	Ductal 2(LAMrisk_low)	PIGQ
JUP	1.58495141505362e-06	0.325575209117577	0.511	0.454	0.0366393218617945	Ductal 2(LAMrisk_low)	JUP
RPLP0	1.65220759215701e-06	0.381601071921759	0.782	0.765	0.0381940829078936	Ductal 2(LAMrisk_low)	RPLP0
S100A13	1.65468555172352e-06	-0.280295	0.343	0.438	0.0382513658991925	Ductal 2(LAMrisk_low)	S100A13
ZNF827	1.6910406785668e-06	0.319732805453437	0.159	0.097	0.0390917873664286	Ductal 2(LAMrisk_low)	ZNF827
PARD3	1.73079512026924e-06	0.320418218460989	0.173	0.108	0.0400107907952641	Ductal 2(LAMrisk_low)	PARD3
MIR4435-2HG	1.7467473495764e-06	0.364793305316292	0.164	0.101	0.0403795584801577	Ductal 2(LAMrisk_low)	MIR4435-2HG
PPP1R12A	1.74866823406114e-06	0.469029096296365	0.236	0.169	0.0404239635667913	Ductal 2(LAMrisk_low)	PPP1R12A
ST6GALNAC1	1.84295594855844e-06	-0.288203	0.08	0.141	0.0426036126628254	Ductal 2(LAMrisk_low)	ST6GALNAC1
FUT6	1.87179984567256e-06	0.255954205004298	0.12	0.065	0.0432703970324125	Ductal 2(LAMrisk_low)	FUT6
ZNF302	1.91164537220457e-06	0.357235757651636	0.114	0.06	0.0441915060692529	Ductal 2(LAMrisk_low)	ZNF302
ERRFI1	1.92583469743126e-06	0.489690735355881	0.342	0.27	0.0445195207005185	Ductal 2(LAMrisk_low)	ERRFI1
RAD9A	1.9840228505642e-06	0.25252074432236	0.122	0.066	0.0458646562364926	Ductal 2(LAMrisk_low)	RAD9A
PBX2	2.05306381193964e-06	0.320728008178246	0.15	0.09	0.0474606761406087	Ductal 2(LAMrisk_low)	PBX2
HDAC7	2.06391207736046e-06	0.334134851839944	0.195	0.127	0.0477114554923418	Ductal 2(LAMrisk_low)	HDAC7
GART	2.06965311642504e-06	0.25904469072895	0.155	0.092	0.0478441710923977	Ductal 2(LAMrisk_low)	GART
ARHGEF10L	2.07171232077368e-06	0.31215582710758	0.129	0.073	0.0478917737193251	Ductal 2(LAMrisk_low)	ARHGEF10L
PKHD1	2.12385464475845e-06	-0.355327	0.053	0.104	0.0490971478228812	Ductal 2(LAMrisk_low)	PKHD1
AEBP1	2.1268138561015e-06	0.724132629552039	0.205	0.141	0.0491655559114983	Ductal 2(LAMrisk_low)	AEBP1
SELENOP	2.23597243273972e-06	0.447469982253723	0.281	0.21	0.0516889747276441	Ductal 2(LAMrisk_low)	SELENOP
SNRPD1	2.23672853400984e-06	-0.329751	0.238	0.329	0.0517064535207055	Ductal 2(LAMrisk_low)	SNRPD1
SQSTM1	2.31618205169122e-06	0.442370693764407	0.614	0.624	0.053543180488946	Ductal 2(LAMrisk_low)	SQSTM1
METAP2	2.40366744116703e-06	0.396434210252657	0.344	0.276	0.0555655802374581	Ductal 2(LAMrisk_low)	METAP2
PGC	2.48151750392763e-06	-1.14855	0.119	0.185	0.0573652401382951	Ductal 2(LAMrisk_low)	PGC
S100A11	2.49124910040324e-06	0.266918768617015	0.929	0.919	0.0575902054540216	Ductal 2(LAMrisk_low)	S100A11
CSNK1D	2.57605173531957e-06	0.331053072988232	0.3	0.225	0.0595505879653825	Ductal 2(LAMrisk_low)	CSNK1D
AMIGO2	2.63722383937606e-06	0.289248377274679	0.108	0.056	0.0609647034948564	Ductal 2(LAMrisk_low)	AMIGO2
ATR	2.64614380278923e-06	0.283703996579693	0.184	0.118	0.0611709062890787	Ductal 2(LAMrisk_low)	ATR
HLA-B	3.08514203748436e-06	-0.260909	0.835	0.877	0.071319228480526	Ductal 2(LAMrisk_low)	HLA-B
ARL6IP4	3.09952672952313e-06	0.515971489396919	0.414	0.364	0.0716517594063862	Ductal 2(LAMrisk_low)	ARL6IP4
PLBD1	3.12075297510417e-06	-0.308522	0.185	0.262	0.072142446525483	Ductal 2(LAMrisk_low)	PLBD1
OSBPL7	3.17107265549287e-06	0.345308709049974	0.118	0.065	0.0733056865770286	Ductal 2(LAMrisk_low)	OSBPL7
S100A2	3.23382355532611e-06	-0.346892	0.065	0.122	0.0747562991284738	Ductal 2(LAMrisk_low)	S100A2
MGRN1	3.36993499876322e-06	0.29502765605994	0.142	0.084	0.0779027873664094	Ductal 2(LAMrisk_low)	MGRN1
NEU1	3.3944905555392e-06	0.525828467101926	0.171	0.111	0.0784704381723997	Ductal 2(LAMrisk_low)	NEU1
NBEAL1	3.51517097696229e-06	0.280121356451048	0.231	0.162	0.0812602074744373	Ductal 2(LAMrisk_low)	NBEAL1
LGALS3	3.54021166848888e-06	-0.4153	0.667	0.73	0.0818390731404574	Ductal 2(LAMrisk_low)	LGALS3
MED25	3.57717801316354e-06	0.293561457615999	0.151	0.091	0.0826936241303016	Ductal 2(LAMrisk_low)	MED25
TJP2	3.58204827777418e-06	0.347837309492153	0.299	0.226	0.0828062100373056	Ductal 2(LAMrisk_low)	TJP2
AFAP1	3.67933216926517e-06	0.364209089123845	0.133	0.077	0.0850551217569028	Ductal 2(LAMrisk_low)	AFAP1
SEC31A	3.69997204291919e-06	0.411658228962388	0.409	0.344	0.085532253716163	Ductal 2(LAMrisk_low)	SEC31A
SERPINA1	3.86347844188836e-06	-0.47571	0.653	0.694	0.0893120311411333	Ductal 2(LAMrisk_low)	SERPINA1
SPIDR	4.23654974100418e-06	0.256696903721709	0.129	0.074	0.0979363203627936	Ductal 2(LAMrisk_low)	SPIDR
OSBPL3	4.3226088381337e-06	0.281889569843631	0.155	0.095	0.0999257485111368	Ductal 2(LAMrisk_low)	OSBPL3
ARFGAP1	4.39940502966117e-06	0.290387656513438	0.149	0.089	0.101701046070677	Ductal 2(LAMrisk_low)	ARFGAP1
PIBF1	4.40109395799298e-06	0.278817800591001	0.161	0.1	0.101740089026924	Ductal 2(LAMrisk_low)	PIBF1
BAG3	4.47450139468128e-06	0.554935431266863	0.168	0.108	0.103437048740847	Ductal 2(LAMrisk_low)	BAG3
DPP7	4.48440395493706e-06	0.503505257109215	0.315	0.26	0.10366596622628	Ductal 2(LAMrisk_low)	DPP7
GLRX3	4.68987236523877e-06	0.370084781315742	0.19	0.125	0.108415779467225	Ductal 2(LAMrisk_low)	GLRX3
CDK12	4.71580607250371e-06	0.388241814530678	0.268	0.197	0.109015288978068	Ductal 2(LAMrisk_low)	CDK12
WDR11	4.82730104592958e-06	0.297240590618258	0.178	0.115	0.111592718278754	Ductal 2(LAMrisk_low)	WDR11
PLCG2	4.97629330038534e-06	0.40809145517068	0.117	0.066	0.115036972225008	Ductal 2(LAMrisk_low)	PLCG2
ITSN2	4.98836073099836e-06	0.283889165091088	0.243	0.173	0.115315935018489	Ductal 2(LAMrisk_low)	ITSN2
PHLDA2	5.18088094536368e-06	0.368205979882898	0.43	0.347	0.119766424813972	Ductal 2(LAMrisk_low)	PHLDA2
C11orf96	5.24346661471762e-06	0.803783879504942	0.129	0.078	0.121213217732427	Ductal 2(LAMrisk_low)	C11orf96
EPN2	5.41838248923568e-06	0.268945269969319	0.169	0.109	0.125256748003661	Ductal 2(LAMrisk_low)	EPN2
VSIR	5.56849628213074e-06	0.303446640548253	0.119	0.066	0.128726928554016	Ductal 2(LAMrisk_low)	VSIR
HSPA5	5.57967659023867e-06	0.415043289296448	0.574	0.547	0.128985383736547	Ductal 2(LAMrisk_low)	HSPA5
SARS	5.69530403335277e-06	0.351737369765673	0.263	0.193	0.131658343339016	Ductal 2(LAMrisk_low)	SARS
VPS8	5.95185821752081e-06	0.261339875148382	0.115	0.064	0.137589106414429	Ductal 2(LAMrisk_low)	VPS8
IGHA1	5.95787665989969e-06	-0.833909	0.093	0.151	0.137728234746901	Ductal 2(LAMrisk_low)	IGHA1
NCEH1	5.96280245277225e-06	-0.282737	0.093	0.152	0.137842104300736	Ductal 2(LAMrisk_low)	NCEH1
DNM2	5.98329865280804e-06	0.393597055832323	0.315	0.249	0.138315914956963	Ductal 2(LAMrisk_low)	DNM2
OGT	6.00214722349059e-06	0.314878053522537	0.244	0.174	0.138751637365432	Ductal 2(LAMrisk_low)	OGT
TM2D2	6.33721007488737e-06	-0.254081	0.064	0.117	0.146497285301171	Ductal 2(LAMrisk_low)	TM2D2
STAT3	6.36294743326794e-06	0.428669014531009	0.398	0.34	0.147092255814855	Ductal 2(LAMrisk_low)	STAT3
CD47	6.431770856383e-06	-0.25304	0.242	0.329	0.148683246887006	Ductal 2(LAMrisk_low)	CD47
ARHGEF16	6.48046489843995e-06	0.259365868729757	0.154	0.096	0.149808907057236	Ductal 2(LAMrisk_low)	ARHGEF16
MRPS5	6.5445104513506e-06	0.286016463145824	0.249	0.182	0.151289448103872	Ductal 2(LAMrisk_low)	MRPS5
PTK2	6.73123118183619e-06	0.345174670367697	0.246	0.181	0.155605871230507	Ductal 2(LAMrisk_low)	PTK2
RPS4Y1	7.04142096820724e-06	0.61742272272491	0.135	0.081	0.162776528522047	Ductal 2(LAMrisk_low)	RPS4Y1
CHD7	7.42373458531723e-06	0.35770102679226	0.235	0.169	0.171614472408778	Ductal 2(LAMrisk_low)	CHD7
DDX18	7.58902311306254e-06	0.397566901800226	0.356	0.293	0.175435447304667	Ductal 2(LAMrisk_low)	DDX18
DDX10	7.61253313352318e-06	0.291399700010687	0.111	0.061	0.175978928447655	Ductal 2(LAMrisk_low)	DDX10
CASP8	7.63232717519275e-06	0.291454249474946	0.159	0.1	0.176436507308931	Ductal 2(LAMrisk_low)	CASP8
NEAT1	7.87747410642072e-06	0.645504959759769	0.807	0.822	0.182103568918128	Ductal 2(LAMrisk_low)	NEAT1
PRSS22	8.12227479768818e-06	0.296587081750742	0.216	0.149	0.187762626498158	Ductal 2(LAMrisk_low)	PRSS22
SLC20A1	8.32617864404347e-06	0.667967543156309	0.256	0.195	0.192476271714353	Ductal 2(LAMrisk_low)	SLC20A1
EVPL	8.33983694293342e-06	0.314709774697695	0.147	0.09	0.192792010609792	Ductal 2(LAMrisk_low)	EVPL
SLC4A2	8.37966579793226e-06	0.331336588944658	0.162	0.103	0.1937127342508	Ductal 2(LAMrisk_low)	SLC4A2
WBP11	8.47631766669105e-06	-0.255215	0.124	0.188	0.195947035500897	Ductal 2(LAMrisk_low)	WBP11
HNRNPA2B1	8.61517677493518e-06	0.295302424418541	0.688	0.677	0.199157041506177	Ductal 2(LAMrisk_low)	HNRNPA2B1
TLE1	8.66407893357487e-06	0.358949161639923	0.188	0.127	0.20028751270745	Ductal 2(LAMrisk_low)	TLE1
BCAS1	9.25992631228732e-06	-0.25483	0.139	0.205	0.214061716561146	Ductal 2(LAMrisk_low)	BCAS1
SGTA	9.27388829796431e-06	0.277094687701063	0.147	0.091	0.214384475784041	Ductal 2(LAMrisk_low)	SGTA
MGLL	9.6396913148556e-06	-0.314128	0.322	0.404	0.222840744125517	Ductal 2(LAMrisk_low)	MGLL
EIF1	1.00131707800115e-05	0.358648804528881	0.839	0.865	0.231474468921526	Ductal 2(LAMrisk_low)	EIF1
AC020916.1	1.00308727311996e-05	0.684099382373043	0.293	0.227	0.231883684927141	Ductal 2(LAMrisk_low)	AC020916.1
YME1L1	1.00518621124025e-05	0.511514559667923	0.315	0.252	0.232368896452409	Ductal 2(LAMrisk_low)	YME1L1
KIAA1109	1.01763175426369e-05	0.37690835073009	0.248	0.185	0.235245932633137	Ductal 2(LAMrisk_low)	KIAA1109
STX1A	1.08096395882954e-05	0.293582853280824	0.111	0.061	0.249886438362626	Ductal 2(LAMrisk_low)	STX1A
ZNF91	1.08515489215761e-05	0.370110799372767	0.217	0.155	0.250855256420076	Ductal 2(LAMrisk_low)	ZNF91
CTBP2	1.09204852202532e-05	0.310569097526332	0.265	0.2	0.252448856836593	Ductal 2(LAMrisk_low)	CTBP2
GADD45B	1.09412817397048e-05	0.698817100654357	0.3	0.241	0.252929609976755	Ductal 2(LAMrisk_low)	GADD45B
PRRC2C	1.09715243046056e-05	0.459052802603033	0.581	0.6	0.253628727349568	Ductal 2(LAMrisk_low)	PRRC2C
KMT2E-AS1	1.10135602461123e-05	0.262868796690194	0.103	0.056	0.254600472209378	Ductal 2(LAMrisk_low)	KMT2E-AS1
MIDN	1.18663196478702e-05	-0.299419	0.301	0.383	0.274313711299816	Ductal 2(LAMrisk_low)	MIDN
DDX46	1.21461300432445e-05	0.342029286420303	0.334	0.269	0.280782088209683	Ductal 2(LAMrisk_low)	DDX46
SEC16A	1.21968251390947e-05	0.363401807663414	0.176	0.117	0.281954006740451	Ductal 2(LAMrisk_low)	SEC16A
SHOC2	1.23462796078601e-05	0.260180955633977	0.218	0.152	0.285408945694902	Ductal 2(LAMrisk_low)	SHOC2
ANKRD50	1.29397133770299e-05	0.250230740392338	0.132	0.078	0.2991273541368	Ductal 2(LAMrisk_low)	ANKRD50
GCNT3	1.30397268182435e-05	-0.254545	0.183	0.252	0.301439364857335	Ductal 2(LAMrisk_low)	GCNT3
KMT2C	1.32318468664744e-05	0.401476988298691	0.341	0.283	0.305880604012288	Ductal 2(LAMrisk_low)	KMT2C
ZC3H8	1.32918497129007e-05	0.256549406909041	0.122	0.072	0.307267689813125	Ductal 2(LAMrisk_low)	ZC3H8
CDK10	1.33828997094252e-05	0.309125430180153	0.198	0.137	0.309372492582783	Ductal 2(LAMrisk_low)	CDK10
PIEZO1	1.35467069979483e-05	0.337477528582437	0.202	0.138	0.313159225671571	Ductal 2(LAMrisk_low)	PIEZO1
FAM13A	1.37487565695636e-05	-0.271842	0.105	0.165	0.317830005618602	Ductal 2(LAMrisk_low)	FAM13A
SLC1A5	1.40156053974475e-05	0.355659766246026	0.174	0.114	0.323998749972793	Ductal 2(LAMrisk_low)	SLC1A5
TSC22D3	1.4458221139114e-05	0.809893860153053	0.257	0.205	0.334230698072898	Ductal 2(LAMrisk_low)	TSC22D3
UBR4	1.47675175946705e-05	0.305398873494679	0.18	0.12	0.341380704235998	Ductal 2(LAMrisk_low)	UBR4
CAPRIN2	1.53404235990526e-05	0.351726821225275	0.126	0.075	0.3546245723393	Ductal 2(LAMrisk_low)	CAPRIN2
CLK1	1.55673631761467e-05	0.382680456982618	0.287	0.223	0.359870734542983	Ductal 2(LAMrisk_low)	CLK1
PIK3C2G	1.55922749531103e-05	0.28315064356893	0.131	0.077	0.360446620091051	Ductal 2(LAMrisk_low)	PIK3C2G
HLA-E	1.62033343992938e-05	0.377501307909998	0.621	0.603	0.374572481308475	Ductal 2(LAMrisk_low)	HLA-E
ATXN2	1.62407312037669e-05	0.316170264365022	0.193	0.133	0.375436983237479	Ductal 2(LAMrisk_low)	ATXN2
CTHRC1	1.64442111345915e-05	0.673865937615308	0.164	0.11	0.380140828798352	Ductal 2(LAMrisk_low)	CTHRC1
SLC17A9	1.64606964446041e-05	0.290846521346771	0.132	0.079	0.380521919709913	Ductal 2(LAMrisk_low)	SLC17A9
USP15	1.6475791409332e-05	0.31539557803346	0.205	0.143	0.380870870009527	Ductal 2(LAMrisk_low)	USP15
UBE2D1	1.66701943637814e-05	0.278300345930892	0.124	0.073	0.385364883107536	Ductal 2(LAMrisk_low)	UBE2D1
XDH	1.70332378095947e-05	0.255135552980346	0.137	0.081	0.3937573584444	Ductal 2(LAMrisk_low)	XDH
TASOR2	1.75579467735219e-05	0.286248947173454	0.172	0.114	0.405887055563505	Ductal 2(LAMrisk_low)	TASOR2
ANXA7	1.86034042156354e-05	0.426806458572148	0.278	0.217	0.430054895252843	Ductal 2(LAMrisk_low)	ANXA7
BAG6	1.88475374828394e-05	0.344801519577591	0.262	0.2	0.435698523990799	Ductal 2(LAMrisk_low)	BAG6
BAZ2B	1.91767943146583e-05	0.390274596916254	0.333	0.273	0.443309954171956	Ductal 2(LAMrisk_low)	BAZ2B
GPATCH8	2.0431426247704e-05	0.312065734258105	0.233	0.169	0.472313280568174	Ductal 2(LAMrisk_low)	GPATCH8
NELFE	2.06040298652691e-05	0.361423061534286	0.233	0.171	0.476303358395426	Ductal 2(LAMrisk_low)	NELFE
BIRC3	2.06582735079028e-05	0.536948378009895	0.345	0.283	0.47755730868219	Ductal 2(LAMrisk_low)	BIRC3
NFAT5	2.06706878901313e-05	0.321138096732146	0.206	0.146	0.477844291956164	Ductal 2(LAMrisk_low)	NFAT5
SMIM24	2.2201819280026e-05	0.312993619091674	0.221	0.157	0.513239456296361	Ductal 2(LAMrisk_low)	SMIM24
IARS	2.31309405557101e-05	0.319923929523304	0.179	0.122	0.534717952826349	Ductal 2(LAMrisk_low)	IARS
COMTD1	2.32667044975076e-05	0.336579679699946	0.244	0.18	0.537856407868883	Ductal 2(LAMrisk_low)	COMTD1
PLEKHN1	2.33293204067339e-05	0.263126790391583	0.105	0.058	0.539303899842469	Ductal 2(LAMrisk_low)	PLEKHN1
DGKH	2.35320859458938e-05	0.308463086634901	0.21	0.149	0.543991230811227	Ductal 2(LAMrisk_low)	DGKH
LAMB3	2.44940101153135e-05	0.316116998153713	0.49	0.426	0.566228031835703	Ductal 2(LAMrisk_low)	LAMB3
MUC5AC	2.6938698604419e-05	0.620842451135403	0.105	0.06	0.622741895638355	Ductal 2(LAMrisk_low)	MUC5AC
MLF1	2.7272190832593e-05	0.384478080050265	0.109	0.062	0.630451235477053	Ductal 2(LAMrisk_low)	MLF1
HK1	2.84928055257232e-05	0.309277207033196	0.174	0.116	0.658668185338143	Ductal 2(LAMrisk_low)	HK1
GARS	2.89604151050255e-05	0.257488474230636	0.176	0.118	0.669477915982873	Ductal 2(LAMrisk_low)	GARS
EPC1	3.05158023579333e-05	0.359275915170633	0.205	0.147	0.705433803108344	Ductal 2(LAMrisk_low)	EPC1
DTX3L	3.05406001587761e-05	0.283081707781668	0.216	0.152	0.706007053870427	Ductal 2(LAMrisk_low)	DTX3L
RNH1	3.12254440944303e-05	0.398103124116785	0.328	0.266	0.721838591130946	Ductal 2(LAMrisk_low)	RNH1
NOM1	3.13429183951055e-05	0.298339351232242	0.145	0.093	0.724554244539653	Ductal 2(LAMrisk_low)	NOM1
HNRNPU	3.26927916081048e-05	0.406616039512285	0.57	0.578	0.755759263604558	Ductal 2(LAMrisk_low)	HNRNPU
HYOU1	3.27273231781358e-05	0.311224793665406	0.198	0.14	0.756557529908964	Ductal 2(LAMrisk_low)	HYOU1
MLPH	3.29374846586233e-05	0.319621192036479	0.349	0.277	0.761415832853394	Ductal 2(LAMrisk_low)	MLPH
SERINC5	3.33561213756934e-05	0.301435690313907	0.204	0.142	0.771093457841905	Ductal 2(LAMrisk_low)	SERINC5
H2AFX	3.34047312670413e-05	0.307629265886944	0.104	0.058	0.772217172700194	Ductal 2(LAMrisk_low)	H2AFX
CSNK2A1	3.43585507846287e-05	0.343897758125669	0.254	0.194	0.794266618488262	Ductal 2(LAMrisk_low)	CSNK2A1
UBA6	3.47772361471735e-05	0.29820964830231	0.218	0.156	0.803945368014211	Ductal 2(LAMrisk_low)	UBA6
ZDHHC6	3.51091576487686e-05	0.266356841670567	0.133	0.082	0.811618397366584	Ductal 2(LAMrisk_low)	ZDHHC6
PPP1R37	3.58050943333739e-05	0.28670107028653	0.118	0.07	0.827706365704604	Ductal 2(LAMrisk_low)	PPP1R37
ARRDC2	3.67121570211216e-05	0.254898031758722	0.103	0.058	0.848674933857267	Ductal 2(LAMrisk_low)	ARRDC2
WDR43	3.70279324737783e-05	0.262724435928186	0.194	0.135	0.855974714996333	Ductal 2(LAMrisk_low)	WDR43
MYO10	3.72108006543454e-05	0.321009954473767	0.224	0.165	0.860202078726502	Ductal 2(LAMrisk_low)	MYO10
TRIM56	3.76406112139668e-05	0.410434727636386	0.298	0.242	0.870138009433271	Ductal 2(LAMrisk_low)	TRIM56
C1R	3.85775959401523e-05	0.676800903714405	0.194	0.139	0.891798285348501	Ductal 2(LAMrisk_low)	C1R
ACTA2	4.09789693845871e-05	0.677485903817683	0.147	0.097	0.9473108352635	Ductal 2(LAMrisk_low)	ACTA2
ITGA3	4.12914083371074e-05	0.37562478247497	0.394	0.337	0.954533486528913	Ductal 2(LAMrisk_low)	ITGA3
RARRES2	4.26886905819298e-05	0.808939768665644	0.159	0.111	0.986834460182471	Ductal 2(LAMrisk_low)	RARRES2
RBM25	4.30179920719236e-05	0.358463341087371	0.435	0.384	0.994446922726658	Ductal 2(LAMrisk_low)	RBM25
C1S	4.43931432143487e-05	0.596635482398875	0.173	0.12	1	Ductal 2(LAMrisk_low)	C1S
PLEKHA6	4.55862475761582e-05	0.367912880909422	0.189	0.134	1	Ductal 2(LAMrisk_low)	PLEKHA6
KLK10	4.64143932085696e-05	-0.280113	0.144	0.203	1	Ductal 2(LAMrisk_low)	KLK10
PRDM2	4.66346115808695e-05	0.311925076988902	0.209	0.151	1	Ductal 2(LAMrisk_low)	PRDM2
INHBA	4.74749518270058e-05	-0.262822	0.084	0.137	1	Ductal 2(LAMrisk_low)	INHBA
RSRC1	4.7659974879962e-05	0.341954660423598	0.217	0.162	1	Ductal 2(LAMrisk_low)	RSRC1
NUMA1	4.80217920947173e-05	0.298607801273989	0.341	0.275	1	Ductal 2(LAMrisk_low)	NUMA1
YIPF3	4.8085460814955e-05	0.386547353945643	0.342	0.292	1	Ductal 2(LAMrisk_low)	YIPF3
MAPK3	4.82066476097483e-05	0.319446958823541	0.265	0.203	1	Ductal 2(LAMrisk_low)	MAPK3
DIP2A	4.8804478610719e-05	0.350731571274582	0.191	0.136	1	Ductal 2(LAMrisk_low)	DIP2A
UBE2K	4.92635415429394e-05	0.322324900627169	0.293	0.23	1	Ductal 2(LAMrisk_low)	UBE2K
MFSD14C	5.03480287391285e-05	0.270957527371825	0.123	0.075	1	Ductal 2(LAMrisk_low)	MFSD14C
UQCC2	5.12241010138313e-05	0.340584603098711	0.247	0.188	1	Ductal 2(LAMrisk_low)	UQCC2
BCL2L1	5.29722187734176e-05	-0.258861	0.211	0.28	1	Ductal 2(LAMrisk_low)	BCL2L1
CLDN7	5.30381834929494e-05	0.370213865827079	0.481	0.436	1	Ductal 2(LAMrisk_low)	CLDN7
EIF4B	5.33824384813896e-05	0.401083831623293	0.436	0.396	1	Ductal 2(LAMrisk_low)	EIF4B
TRIM38	5.5034470961529e-05	0.26524727875351	0.176	0.12	1	Ductal 2(LAMrisk_low)	TRIM38
HMGXB3	5.65292245598841e-05	0.300806054390924	0.156	0.104	1	Ductal 2(LAMrisk_low)	HMGXB3
TMEM176B	5.78023935339586e-05	0.371306881855876	0.341	0.277	1	Ductal 2(LAMrisk_low)	TMEM176B
AKAP9	5.88229996176941e-05	0.372674955810206	0.493	0.459	1	Ductal 2(LAMrisk_low)	AKAP9
SLC22A18	6.04778658234217e-05	0.343886654050727	0.242	0.18	1	Ductal 2(LAMrisk_low)	SLC22A18
NUTM2B-AS1	6.05594136945986e-05	0.297389716481911	0.162	0.111	1	Ductal 2(LAMrisk_low)	NUTM2B-AS1
IFRD1	6.11575270039414e-05	0.518490416188015	0.221	0.161	1	Ductal 2(LAMrisk_low)	IFRD1
LARP1	6.16174466706732e-05	0.348110495440251	0.347	0.29	1	Ductal 2(LAMrisk_low)	LARP1
ZNHIT6	6.24064986188004e-05	0.364262610944494	0.172	0.12	1	Ductal 2(LAMrisk_low)	ZNHIT6
AMN	6.53685769865207e-05	0.316049307164697	0.195	0.139	1	Ductal 2(LAMrisk_low)	AMN
ATN1	6.54183384211555e-05	0.45204942616116	0.217	0.165	1	Ductal 2(LAMrisk_low)	ATN1
PNN	6.56271521490064e-05	0.357775391565123	0.407	0.352	1	Ductal 2(LAMrisk_low)	PNN
MYO9B	6.6861781633235e-05	0.290143010717095	0.179	0.124	1	Ductal 2(LAMrisk_low)	MYO9B
PRKDC	6.72327050318299e-05	0.343571608129604	0.304	0.244	1	Ductal 2(LAMrisk_low)	PRKDC
KMT2D	6.98849750318075e-05	0.280229581947578	0.112	0.067	1	Ductal 2(LAMrisk_low)	KMT2D
STEAP2	7.10381410530621e-05	0.274161525266561	0.127	0.08	1	Ductal 2(LAMrisk_low)	STEAP2
LARP4B	7.22315839337458e-05	0.271742399977246	0.216	0.158	1	Ductal 2(LAMrisk_low)	LARP4B
CDC42SE1	7.22944984029769e-05	0.300470742905228	0.212	0.154	1	Ductal 2(LAMrisk_low)	CDC42SE1
ZNF622	7.31046469605563e-05	0.253811474827751	0.113	0.067	1	Ductal 2(LAMrisk_low)	ZNF622
HM13	7.3263327924536e-05	0.372867362774359	0.304	0.247	1	Ductal 2(LAMrisk_low)	HM13
CCDC57	7.47615363775787e-05	0.261652877299043	0.157	0.105	1	Ductal 2(LAMrisk_low)	CCDC57
NFKBIL1	7.55397007824506e-05	0.280411830846721	0.1	0.058	1	Ductal 2(LAMrisk_low)	NFKBIL1
CGN	7.83190582484443e-05	0.418319727466506	0.334	0.28	1	Ductal 2(LAMrisk_low)	CGN
ATF7IP	8.15562537509894e-05	0.314876514905152	0.231	0.173	1	Ductal 2(LAMrisk_low)	ATF7IP
S100A14	8.47854730489549e-05	0.308798235761456	0.511	0.461	1	Ductal 2(LAMrisk_low)	S100A14
ANKHD1	8.51441523650428e-05	0.294472117625408	0.287	0.227	1	Ductal 2(LAMrisk_low)	ANKHD1
MUC3A	8.53602560104953e-05	-0.487651	0.168	0.224	1	Ductal 2(LAMrisk_low)	MUC3A
POLR2J3	8.97220327161825e-05	0.389006790282806	0.298	0.24	1	Ductal 2(LAMrisk_low)	POLR2J3
MRPS31	8.97536824253718e-05	0.279652438611716	0.143	0.094	1	Ductal 2(LAMrisk_low)	MRPS31
IMPACT	9.22165899610888e-05	-0.266699	0.094	0.144	1	Ductal 2(LAMrisk_low)	IMPACT
HSF1	9.39608541358145e-05	0.335645362166123	0.178	0.126	1	Ductal 2(LAMrisk_low)	HSF1
SIL1	9.59645337907968e-05	0.331760124186665	0.205	0.152	1	Ductal 2(LAMrisk_low)	SIL1
SRCAP	9.71572773226085e-05	0.261261793247898	0.129	0.082	1	Ductal 2(LAMrisk_low)	SRCAP
MYRF	0.000101659670770667	0.35183437764033	0.245	0.191	1	Ductal 2(LAMrisk_low)	MYRF
ATP11A	0.000106093194684352	0.30877517880068	0.255	0.198	1	Ductal 2(LAMrisk_low)	ATP11A
GAMT	0.00010636749407845	0.265508023043918	0.109	0.066	1	Ductal 2(LAMrisk_low)	GAMT
HIST2H2AC	0.000107919238145124	0.341659357901949	0.13	0.083	1	Ductal 2(LAMrisk_low)	HIST2H2AC
UROS	0.000108003380238472	0.310500594564159	0.125	0.079	1	Ductal 2(LAMrisk_low)	UROS
CFDP1	0.000108101894349461	0.322619423302354	0.358	0.306	1	Ductal 2(LAMrisk_low)	CFDP1
PIK3C2A	0.000108641920911495	0.269152027091427	0.236	0.177	1	Ductal 2(LAMrisk_low)	PIK3C2A
CAPS	0.000109002212073276	0.309340869018292	0.24	0.182	1	Ductal 2(LAMrisk_low)	CAPS
MTG1	0.000110419060389193	0.336423072934328	0.142	0.095	1	Ductal 2(LAMrisk_low)	MTG1
P2RX4	0.000111401005501744	0.254778324901353	0.111	0.067	1	Ductal 2(LAMrisk_low)	P2RX4
TAF2	0.000114906163820833	0.271867205927502	0.114	0.071	1	Ductal 2(LAMrisk_low)	TAF2
CACUL1	0.000115832636239986	0.274317411139826	0.152	0.102	1	Ductal 2(LAMrisk_low)	CACUL1
SREK1	0.000115936361280206	0.283219798355667	0.29	0.232	1	Ductal 2(LAMrisk_low)	SREK1
BGN	0.0001173881667333	0.692221227131534	0.156	0.11	1	Ductal 2(LAMrisk_low)	BGN
NHS	0.000118740031074625	0.282247041048408	0.118	0.074	1	Ductal 2(LAMrisk_low)	NHS
MLXIP	0.000118930174259458	0.269694399120337	0.19	0.136	1	Ductal 2(LAMrisk_low)	MLXIP
ELOB	0.000119370719985891	0.335899702161436	0.638	0.655	1	Ductal 2(LAMrisk_low)	ELOB
PARP4	0.000121801030043786	0.330736822941736	0.291	0.234	1	Ductal 2(LAMrisk_low)	PARP4
CYC1	0.000122818508569847	0.333900023656775	0.232	0.178	1	Ductal 2(LAMrisk_low)	CYC1
PLEKHA7	0.000123416616810309	0.27708195049968	0.176	0.124	1	Ductal 2(LAMrisk_low)	PLEKHA7
TPT1-AS1	0.000125592612538798	0.313148906315775	0.132	0.086	1	Ductal 2(LAMrisk_low)	TPT1-AS1
HGS	0.000128211719894374	0.303800001281721	0.21	0.157	1	Ductal 2(LAMrisk_low)	HGS
TRIP12	0.000131908932606233	0.318697778992233	0.325	0.267	1	Ductal 2(LAMrisk_low)	TRIP12
INTU	0.000135563747684521	0.272359347078787	0.115	0.072	1	Ductal 2(LAMrisk_low)	INTU
TMEM259	0.000135781839027542	0.364787080949631	0.307	0.253	1	Ductal 2(LAMrisk_low)	TMEM259
TNKS1BP1	0.0001363357287025	0.327622691222615	0.204	0.152	1	Ductal 2(LAMrisk_low)	TNKS1BP1
SLC30A1	0.000137350262712907	0.272213134903765	0.125	0.08	1	Ductal 2(LAMrisk_low)	SLC30A1
RPS27	0.000140193896508556	0.328882660585216	0.951	0.96	1	Ductal 2(LAMrisk_low)	RPS27
USP34	0.000141473038697313	0.357360479038722	0.282	0.226	1	Ductal 2(LAMrisk_low)	USP34
MUC20	0.00014272158708841	0.378647382276979	0.21	0.157	1	Ductal 2(LAMrisk_low)	MUC20
TRAPPC12	0.000144569110915377	0.299238948499712	0.111	0.069	1	Ductal 2(LAMrisk_low)	TRAPPC12
ERVK3-1	0.000145347982746999	0.284850847797064	0.122	0.077	1	Ductal 2(LAMrisk_low)	ERVK3-1
PLEKHA4	0.000146486394323673	0.250133130271892	0.158	0.105	1	Ductal 2(LAMrisk_low)	PLEKHA4
TDG	0.000151538469113598	0.294326959059219	0.175	0.124	1	Ductal 2(LAMrisk_low)	TDG
CSNK1G2	0.000151990952458808	0.309444939908076	0.209	0.156	1	Ductal 2(LAMrisk_low)	CSNK1G2
HIST1H2AC	0.000152749275651202	0.366463180213492	0.251	0.195	1	Ductal 2(LAMrisk_low)	HIST1H2AC
MIB2	0.000156617550121578	0.275704747391852	0.119	0.075	1	Ductal 2(LAMrisk_low)	MIB2
SHTN1	0.000157053913166269	0.377621302947038	0.22	0.169	1	Ductal 2(LAMrisk_low)	SHTN1
VEGFA	0.000160169841836448	0.320149956158627	0.434	0.393	1	Ductal 2(LAMrisk_low)	VEGFA
SP1	0.00016062538917834	0.253048041316498	0.176	0.124	1	Ductal 2(LAMrisk_low)	SP1
CRABP2	0.000167520792020329	0.428678156931144	0.159	0.111	1	Ductal 2(LAMrisk_low)	CRABP2
CCDC124	0.000174645741672106	0.321618744693026	0.195	0.144	1	Ductal 2(LAMrisk_low)	CCDC124
CCNL1	0.000180724674364311	0.435758165890618	0.483	0.45	1	Ductal 2(LAMrisk_low)	CCNL1
EIF4G1	0.000184706436883238	0.409255863321515	0.384	0.34	1	Ductal 2(LAMrisk_low)	EIF4G1
TMEM63A	0.000191258377009884	0.457519658166301	0.337	0.293	1	Ductal 2(LAMrisk_low)	TMEM63A
PLS1	0.00019195699807306	-0.320219	0.191	0.249	1	Ductal 2(LAMrisk_low)	PLS1
ARHGEF12	0.000194096728332989	0.341649839133331	0.333	0.283	1	Ductal 2(LAMrisk_low)	ARHGEF12
TRIM27	0.00019876203022399	0.283437888132333	0.176	0.126	1	Ductal 2(LAMrisk_low)	TRIM27
COPS5	0.000202396199321514	0.356968829750621	0.193	0.142	1	Ductal 2(LAMrisk_low)	COPS5
RNF20	0.000205519967375203	0.258995692693886	0.142	0.096	1	Ductal 2(LAMrisk_low)	RNF20
SFSWAP	0.000209217989415596	0.284336769204484	0.166	0.117	1	Ductal 2(LAMrisk_low)	SFSWAP
TTC3	0.000214369861150421	0.458785478568931	0.398	0.364	1	Ductal 2(LAMrisk_low)	TTC3
MT1X	0.000215739798313487	0.355940342970335	0.173	0.251	1	Ductal 2(LAMrisk_low)	MT1X
LAMB1	0.000217784584352921	0.375040550416256	0.176	0.128	1	Ductal 2(LAMrisk_low)	LAMB1
IGHG4	0.000220984006159825	-0.587187	0.122	0.177	1	Ductal 2(LAMrisk_low)	IGHG4
SPEN	0.000222291626820681	0.400058336989922	0.289	0.236	1	Ductal 2(LAMrisk_low)	SPEN
ZFP36L2	0.000223106622232722	0.342450415150024	0.569	0.558	1	Ductal 2(LAMrisk_low)	ZFP36L2
ENY2	0.000234705485410515	0.408984517546553	0.352	0.306	1	Ductal 2(LAMrisk_low)	ENY2
POR	0.00024230096419881	0.318839730654246	0.278	0.225	1	Ductal 2(LAMrisk_low)	POR
TRIM31	0.000243189222096528	0.282636610439628	0.173	0.121	1	Ductal 2(LAMrisk_low)	TRIM31
CD82	0.000244926924343953	0.318182912677272	0.396	0.35	1	Ductal 2(LAMrisk_low)	CD82
LSR	0.000245950265320522	0.388826794158045	0.567	0.54	1	Ductal 2(LAMrisk_low)	LSR
ELF3	0.000250745490795593	0.334334891672706	0.642	0.65	1	Ductal 2(LAMrisk_low)	ELF3
GAK	0.000260645488984085	0.253526434713026	0.256	0.201	1	Ductal 2(LAMrisk_low)	GAK
SIPA1L1	0.000262591696643646	0.342948319570714	0.219	0.168	1	Ductal 2(LAMrisk_low)	SIPA1L1
RABL6	0.000266982597531188	0.382976656661566	0.246	0.196	1	Ductal 2(LAMrisk_low)	RABL6
NUMB	0.000273015292331381	0.274846542000007	0.259	0.204	1	Ductal 2(LAMrisk_low)	NUMB
RNPS1	0.000276144072381358	0.336977207849597	0.307	0.255	1	Ductal 2(LAMrisk_low)	RNPS1
ZNF638	0.000277210286845958	0.356464778952926	0.33	0.283	1	Ductal 2(LAMrisk_low)	ZNF638
KLK7	0.000279768877047912	-0.354568	0.151	0.202	1	Ductal 2(LAMrisk_low)	KLK7
AKR1C1	0.000284422458621878	-0.299662	0.064	0.104	1	Ductal 2(LAMrisk_low)	AKR1C1
SPINK1	0.00028596412339562	-0.497549	0.461	0.399	1	Ductal 2(LAMrisk_low)	SPINK1
TPM3	0.000286347452019254	0.292892290817167	0.599	0.607	1	Ductal 2(LAMrisk_low)	TPM3
CNDP2	0.000300154940613643	0.307086378866609	0.267	0.216	1	Ductal 2(LAMrisk_low)	CNDP2
PER1	0.000303234468316007	0.299484614118478	0.145	0.099	1	Ductal 2(LAMrisk_low)	PER1
CHTOP	0.000312420929898672	0.305184609809813	0.182	0.133	1	Ductal 2(LAMrisk_low)	CHTOP
VPS13D	0.000316454318292281	0.266313456013645	0.181	0.133	1	Ductal 2(LAMrisk_low)	VPS13D
GCC2	0.000317060727168816	0.362611814227498	0.455	0.426	1	Ductal 2(LAMrisk_low)	GCC2
RSBN1L	0.000325256070096413	0.296372767675756	0.287	0.236	1	Ductal 2(LAMrisk_low)	RSBN1L
BUB3	0.000335702130731437	0.362392488072338	0.186	0.136	1	Ductal 2(LAMrisk_low)	BUB3
CDKN2A	0.000341250745737843	0.314934809379805	0.232	0.174	1	Ductal 2(LAMrisk_low)	CDKN2A
HEXIM1	0.000353929583250451	0.598934651432548	0.248	0.197	1	Ductal 2(LAMrisk_low)	HEXIM1
WAC	0.000357142300431869	0.306169552086872	0.311	0.26	1	Ductal 2(LAMrisk_low)	WAC
SERPINF1	0.00036053434617344	0.592107276561086	0.134	0.093	1	Ductal 2(LAMrisk_low)	SERPINF1
WDR13	0.000362352176140228	0.309823519785289	0.209	0.159	1	Ductal 2(LAMrisk_low)	WDR13
EIF2A	0.000363541749495168	0.290563074590732	0.256	0.203	1	Ductal 2(LAMrisk_low)	EIF2A
PKP3	0.000403307125202878	0.353600361224906	0.31	0.261	1	Ductal 2(LAMrisk_low)	PKP3
CDK5RAP3	0.000403367874640626	0.31220939749464	0.245	0.193	1	Ductal 2(LAMrisk_low)	CDK5RAP3
KMT2A	0.000418666148022719	0.353041513060335	0.36	0.312	1	Ductal 2(LAMrisk_low)	KMT2A
TPCN1	0.000419074617091272	0.277321617709949	0.102	0.064	1	Ductal 2(LAMrisk_low)	TPCN1
MED29	0.0004596252916007	0.306147041435808	0.173	0.126	1	Ductal 2(LAMrisk_low)	MED29
UBE2G2	0.000460905116346165	0.296281727913415	0.187	0.14	1	Ductal 2(LAMrisk_low)	UBE2G2
EIF2B5	0.000481402521347538	0.303834750519362	0.143	0.1	1	Ductal 2(LAMrisk_low)	EIF2B5
MGMT	0.000519334270888648	0.29035107578416	0.229	0.178	1	Ductal 2(LAMrisk_low)	MGMT
SHC1	0.000523873773899208	0.442737974637279	0.135	0.094	1	Ductal 2(LAMrisk_low)	SHC1
BCCIP	0.000534974187776238	0.27532228200188	0.128	0.085	1	Ductal 2(LAMrisk_low)	BCCIP
N4BP2L2	0.000537903970092105	0.308673913119056	0.451	0.409	1	Ductal 2(LAMrisk_low)	N4BP2L2
MMP2	0.000550147411706056	0.490835960090721	0.162	0.118	1	Ductal 2(LAMrisk_low)	MMP2
KCNQ1OT1	0.00055420169175098	0.800840844152455	0.385	0.352	1	Ductal 2(LAMrisk_low)	KCNQ1OT1
MTRNR2L12	0.000554776748544686	0.813963215403162	0.157	0.12	1	Ductal 2(LAMrisk_low)	MTRNR2L12
RGS3	0.000562962950406614	0.303618069862914	0.152	0.107	1	Ductal 2(LAMrisk_low)	RGS3
S100A10	0.000565781809746726	0.272523572663789	0.828	0.909	1	Ductal 2(LAMrisk_low)	S100A10
SMNDC1	0.000575997220941838	0.290232013336516	0.147	0.104	1	Ductal 2(LAMrisk_low)	SMNDC1
VWA1	0.000579823925227698	0.434801674017922	0.253	0.207	1	Ductal 2(LAMrisk_low)	VWA1
WDR74	0.000580767305128296	0.274251525096215	0.148	0.105	1	Ductal 2(LAMrisk_low)	WDR74
PLEKHA1	0.00058810745874848	0.268438276869373	0.231	0.181	1	Ductal 2(LAMrisk_low)	PLEKHA1
MAP4K3-DT	0.000610741732087781	0.274557210027029	0.165	0.121	1	Ductal 2(LAMrisk_low)	MAP4K3-DT
SEPHS2	0.000662119055047331	0.300215773265239	0.266	0.218	1	Ductal 2(LAMrisk_low)	SEPHS2
RREB1	0.000693479449950329	0.272836584454625	0.173	0.127	1	Ductal 2(LAMrisk_low)	RREB1
HMGA1	0.000716335811405813	0.292183758892274	0.431	0.384	1	Ductal 2(LAMrisk_low)	HMGA1
COL17A1	0.000729383227486853	0.457784441685867	0.151	0.108	1	Ductal 2(LAMrisk_low)	COL17A1
ECHS1	0.000735584976617458	0.435540784485381	0.275	0.231	1	Ductal 2(LAMrisk_low)	ECHS1
GPX4	0.000782393629329699	0.267247210986766	0.577	0.568	1	Ductal 2(LAMrisk_low)	GPX4
GPBP1L1	0.000783118979679746	0.329151356623573	0.236	0.191	1	Ductal 2(LAMrisk_low)	GPBP1L1
ESF1	0.000827626496020378	0.320643683409706	0.2	0.155	1	Ductal 2(LAMrisk_low)	ESF1
DNAJB9	0.000868695060756921	0.25696129240167	0.131	0.089	1	Ductal 2(LAMrisk_low)	DNAJB9
BMP4	0.000895975896397673	0.439970927096845	0.102	0.066	1	Ductal 2(LAMrisk_low)	BMP4
RPL37A	0.000899029201977026	0.280822856854874	0.893	0.915	1	Ductal 2(LAMrisk_low)	RPL37A
AREG	0.000903866509904137	0.264873231987136	0.256	0.204	1	Ductal 2(LAMrisk_low)	AREG
EPAS1	0.000922098261719889	0.369325923096686	0.204	0.16	1	Ductal 2(LAMrisk_low)	EPAS1
AC245297.3	0.000927057305203761	0.260841077076297	0.195	0.149	1	Ductal 2(LAMrisk_low)	AC245297.3
AFF4	0.000928603601422126	0.298725475699962	0.357	0.312	1	Ductal 2(LAMrisk_low)	AFF4
PATJ	0.000933178807579496	0.283495764349249	0.293	0.246	1	Ductal 2(LAMrisk_low)	PATJ
SH3BP2	0.000947766277536631	0.290422649184297	0.161	0.116	1	Ductal 2(LAMrisk_low)	SH3BP2
ATRX	0.000951541106753358	0.411269453976419	0.425	0.39	1	Ductal 2(LAMrisk_low)	ATRX
PPFIA1	0.000954397679208403	0.254798358856412	0.18	0.134	1	Ductal 2(LAMrisk_low)	PPFIA1
ID3	0.000956102064464894	0.629169501299316	0.119	0.082	1	Ductal 2(LAMrisk_low)	ID3
GOLGB1	0.000978380830665189	0.414740797088373	0.525	0.528	1	Ductal 2(LAMrisk_low)	GOLGB1
TCN1	0.00101031521317158	-0.400749	0.12	0.166	1	Ductal 2(LAMrisk_low)	TCN1
SLC39A4	0.00102374435412058	0.313207643564929	0.204	0.158	1	Ductal 2(LAMrisk_low)	SLC39A4
PLD3	0.00103741347469705	0.359623585619998	0.296	0.254	1	Ductal 2(LAMrisk_low)	PLD3
DYNLL1	0.00108535135798001	0.305629712989852	0.595	0.582	1	Ductal 2(LAMrisk_low)	DYNLL1
SHROOM3	0.00109591084410152	0.289518634376411	0.352	0.312	1	Ductal 2(LAMrisk_low)	SHROOM3
EIF5B	0.00110895182201614	0.389000580308845	0.447	0.425	1	Ductal 2(LAMrisk_low)	EIF5B
NOC2L	0.00112481015973478	0.258472687954023	0.155	0.112	1	Ductal 2(LAMrisk_low)	NOC2L
VPS13A	0.00114147652509209	0.271676746316803	0.219	0.174	1	Ductal 2(LAMrisk_low)	VPS13A
THBS1	0.00118131235329916	0.504509868461209	0.13	0.093	1	Ductal 2(LAMrisk_low)	THBS1
KIAA1217	0.00118141612117089	0.334263289190508	0.232	0.186	1	Ductal 2(LAMrisk_low)	KIAA1217
GOLGA2	0.00118495405500221	0.306605091343554	0.253	0.207	1	Ductal 2(LAMrisk_low)	GOLGA2
NT5C	0.00120314875802309	0.308019661408182	0.236	0.189	1	Ductal 2(LAMrisk_low)	NT5C
YTHDC1	0.00132441311323223	0.283568003791578	0.316	0.273	1	Ductal 2(LAMrisk_low)	YTHDC1
PLP2	0.00135422362788106	0.33947356880947	0.375	0.329	1	Ductal 2(LAMrisk_low)	PLP2
OGA	0.001354906845422	0.349147191386177	0.25	0.204	1	Ductal 2(LAMrisk_low)	OGA
SYMPK	0.0013744321518175	0.289832502763647	0.184	0.141	1	Ductal 2(LAMrisk_low)	SYMPK
XPO1	0.00138190643047112	0.301963639898473	0.278	0.235	1	Ductal 2(LAMrisk_low)	XPO1
ZNF518A	0.00139088706399603	0.278813052793025	0.173	0.129	1	Ductal 2(LAMrisk_low)	ZNF518A
CAPN8	0.00139970867286026	0.342447853462655	0.315	0.264	1	Ductal 2(LAMrisk_low)	CAPN8
INTS6	0.00140814255138516	0.451446197664294	0.211	0.167	1	Ductal 2(LAMrisk_low)	INTS6
ZFAND2A	0.0014243592935275	0.297631574456722	0.101	0.066	1	Ductal 2(LAMrisk_low)	ZFAND2A
PSMD8	0.00144949132155487	0.366655939166616	0.411	0.371	1	Ductal 2(LAMrisk_low)	PSMD8
SCAPER	0.00152309737408651	0.267180034236072	0.133	0.095	1	Ductal 2(LAMrisk_low)	SCAPER
UBE2I	0.00153073931340612	0.26223219551667	0.316	0.268	1	Ductal 2(LAMrisk_low)	UBE2I
CEBPB	0.00156827651470459	0.398659857119145	0.412	0.378	1	Ductal 2(LAMrisk_low)	CEBPB
ANAPC16	0.00162443934302409	0.416818573145218	0.316	0.273	1	Ductal 2(LAMrisk_low)	ANAPC16
ICA1	0.00163173935963006	0.274328796616371	0.192	0.149	1	Ductal 2(LAMrisk_low)	ICA1
ITGA2	0.0016597615655915	0.331857419166237	0.431	0.393	1	Ductal 2(LAMrisk_low)	ITGA2
ATP2B4	0.00166784430568359	0.299448847247957	0.253	0.207	1	Ductal 2(LAMrisk_low)	ATP2B4
CENPB	0.00179977232509291	0.258478732333003	0.183	0.142	1	Ductal 2(LAMrisk_low)	CENPB
SEC61A1	0.00186686977815395	0.336454423871152	0.355	0.318	1	Ductal 2(LAMrisk_low)	SEC61A1
FBXO32	0.00188420379540641	0.294647588910711	0.136	0.097	1	Ductal 2(LAMrisk_low)	FBXO32
CKS1B	0.00190753710930275	0.47766815980021	0.184	0.142	1	Ductal 2(LAMrisk_low)	CKS1B
CKLF	0.00196118810454734	0.284615578335753	0.314	0.272	1	Ductal 2(LAMrisk_low)	CKLF
SULT1C2	0.00209508284524043	0.553999064652424	0.231	0.189	1	Ductal 2(LAMrisk_low)	SULT1C2
MED13L	0.00218683080562983	0.254269424708446	0.173	0.133	1	Ductal 2(LAMrisk_low)	MED13L
CCDC85B	0.00229993914567221	0.327450448133631	0.198	0.157	1	Ductal 2(LAMrisk_low)	CCDC85B
MBOAT2	0.00236953995967844	0.315124308850123	0.147	0.108	1	Ductal 2(LAMrisk_low)	MBOAT2
ARL1	0.00239345637756001	0.45552110412491	0.206	0.167	1	Ductal 2(LAMrisk_low)	ARL1
SHARPIN	0.00245414101208101	0.262871133749392	0.147	0.107	1	Ductal 2(LAMrisk_low)	SHARPIN
TINAGL1	0.00247690440139472	0.46013118444273	0.296	0.259	1	Ductal 2(LAMrisk_low)	TINAGL1
RBCK1	0.00258242014175179	0.304241081266981	0.209	0.168	1	Ductal 2(LAMrisk_low)	RBCK1
ASH1L	0.00264527706093745	0.350009176589967	0.354	0.321	1	Ductal 2(LAMrisk_low)	ASH1L
DDX27	0.00274953534605259	0.267677636540899	0.268	0.223	1	Ductal 2(LAMrisk_low)	DDX27
ADD1	0.00277941034484975	0.277731104446102	0.263	0.22	1	Ductal 2(LAMrisk_low)	ADD1
NDUFS6	0.00307067508806304	0.412502797485273	0.367	0.337	1	Ductal 2(LAMrisk_low)	NDUFS6
S100A4	0.00311091996462	1.89358140093286	0.318	0.319	1	Ductal 2(LAMrisk_low)	S100A4
CHST15	0.00318439767897072	0.252449668056745	0.1	0.067	1	Ductal 2(LAMrisk_low)	CHST15
IST1	0.00320828196121737	0.27686810233763	0.268	0.228	1	Ductal 2(LAMrisk_low)	IST1
CTBP1	0.00335277868180743	0.290429808071879	0.169	0.132	1	Ductal 2(LAMrisk_low)	CTBP1
TCERG1	0.00343183297529213	0.27460740060026	0.198	0.159	1	Ductal 2(LAMrisk_low)	TCERG1
ACSF3	0.00343399023305635	0.256361533739705	0.109	0.076	1	Ductal 2(LAMrisk_low)	ACSF3
RAB18	0.00347457315149886	0.332687836131254	0.187	0.151	1	Ductal 2(LAMrisk_low)	RAB18
DDRGK1	0.00358562974000646	0.312113515081426	0.198	0.159	1	Ductal 2(LAMrisk_low)	DDRGK1
BIRC6	0.0035986647305346	0.262770786433682	0.258	0.217	1	Ductal 2(LAMrisk_low)	BIRC6
KIF5B	0.00360037126854655	0.287568002555741	0.407	0.382	1	Ductal 2(LAMrisk_low)	KIF5B
TRIB1	0.00365093602248489	0.345784120438967	0.233	0.191	1	Ductal 2(LAMrisk_low)	TRIB1
CHORDC1	0.00373721906661957	0.347560671363439	0.155	0.119	1	Ductal 2(LAMrisk_low)	CHORDC1
CEP57	0.00411037816934017	0.266979961661714	0.191	0.152	1	Ductal 2(LAMrisk_low)	CEP57
SLC5A3	0.00413574751969071	0.277967046221385	0.145	0.108	1	Ductal 2(LAMrisk_low)	SLC5A3
CYP3A5	0.00416626242926503	0.508949643351907	0.463	0.445	1	Ductal 2(LAMrisk_low)	CYP3A5
ARFRP1	0.00426377255347719	0.295079295601684	0.134	0.1	1	Ductal 2(LAMrisk_low)	ARFRP1
DCAF13	0.00439309053403935	0.261127770942126	0.153	0.116	1	Ductal 2(LAMrisk_low)	DCAF13
MAP2K2	0.00480133510363184	0.374953323760993	0.293	0.262	1	Ductal 2(LAMrisk_low)	MAP2K2
MAN1B1	0.00490761417231085	0.275092042810523	0.155	0.119	1	Ductal 2(LAMrisk_low)	MAN1B1
UBALD2	0.00498821917426783	0.325051334460854	0.318	0.283	1	Ductal 2(LAMrisk_low)	UBALD2
MAT2A	0.00514688933172217	0.262768717600088	0.244	0.204	1	Ductal 2(LAMrisk_low)	MAT2A
FRY	0.00516797921376292	0.254286876024091	0.118	0.086	1	Ductal 2(LAMrisk_low)	FRY
MMP7	0.00527862532918543	0.257698262819622	0.605	0.58	1	Ductal 2(LAMrisk_low)	MMP7
ARPC5L	0.00549891554227672	0.251807577142268	0.213	0.174	1	Ductal 2(LAMrisk_low)	ARPC5L
KANSL1	0.00557253895607044	0.297386655783656	0.282	0.247	1	Ductal 2(LAMrisk_low)	KANSL1
DEDD2	0.0057211118595589	0.317027321292651	0.121	0.089	1	Ductal 2(LAMrisk_low)	DEDD2
SNRPB	0.00582120781010473	0.402166171099676	0.34	0.305	1	Ductal 2(LAMrisk_low)	SNRPB
ZNF524	0.00590237271471814	0.253181181722403	0.118	0.086	1	Ductal 2(LAMrisk_low)	ZNF524
ANK3	0.00597324602497463	0.286774720838993	0.154	0.12	1	Ductal 2(LAMrisk_low)	ANK3
PUF60	0.00598400955278534	0.288382045983512	0.27	0.232	1	Ductal 2(LAMrisk_low)	PUF60
ATP6AP1	0.0060233463893731	0.386106876249737	0.266	0.237	1	Ductal 2(LAMrisk_low)	ATP6AP1
NOSIP	0.00628557650926779	0.290443863459781	0.213	0.175	1	Ductal 2(LAMrisk_low)	NOSIP
TMEM141	0.00659288612134948	0.373056550454837	0.255	0.213	1	Ductal 2(LAMrisk_low)	TMEM141
PCSK7	0.00664514520970492	0.250688535702898	0.19	0.151	1	Ductal 2(LAMrisk_low)	PCSK7
CSNK2B	0.00677538551272899	0.268002140379811	0.31	0.278	1	Ductal 2(LAMrisk_low)	CSNK2B
ARHGEF1	0.00695041545989945	0.289587917996406	0.167	0.134	1	Ductal 2(LAMrisk_low)	ARHGEF1
TRA2B	0.00724892194705969	0.396713452959956	0.356	0.334	1	Ductal 2(LAMrisk_low)	TRA2B
SPATS2L	0.00735058482640691	0.300173022625607	0.449	0.43	1	Ductal 2(LAMrisk_low)	SPATS2L
MCL1	0.00755769596387831	0.355366377677009	0.502	0.483	1	Ductal 2(LAMrisk_low)	MCL1
DHX36	0.00757162856820811	0.281247023778936	0.291	0.253	1	Ductal 2(LAMrisk_low)	DHX36
SERTAD1	0.00781456546631277	0.307871697626711	0.174	0.139	1	Ductal 2(LAMrisk_low)	SERTAD1
EMP1	0.00784791165651741	0.642999127731129	0.246	0.216	1	Ductal 2(LAMrisk_low)	EMP1
MORF4L2	0.00814488239812957	0.312016926728596	0.324	0.295	1	Ductal 2(LAMrisk_low)	MORF4L2
ANP32B	0.00843302649961925	0.319443143264474	0.372	0.348	1	Ductal 2(LAMrisk_low)	ANP32B
MYL9	0.00879319219620233	0.549510074257748	0.162	0.131	1	Ductal 2(LAMrisk_low)	MYL9
GNL2	0.00898135901375875	0.254889207379771	0.135	0.104	1	Ductal 2(LAMrisk_low)	GNL2
MRPL23	0.00910582965702162	0.279905639881043	0.155	0.123	1	Ductal 2(LAMrisk_low)	MRPL23
FUS	0.00930447160878793	0.391291210827356	0.498	0.503	1	Ductal 2(LAMrisk_low)	FUS
C3	0.00935267022091102	0.554569223413198	0.313	0.291	1	Ductal 2(LAMrisk_low)	C3
MT-ND4.1	9.1956777243421e-185	1.84228189705414	0.975	0.675	2.12576481953616e-180	Ductal 2(LAMrisk_high)	MT-ND4
MT-ND5.1	3.60684562807262e-178	2.0401807664759	0.904	0.425	8.33794503841547e-174	Ductal 2(LAMrisk_high)	MT-ND5
MT-ND3.1	1.31239623633929e-175	1.8235088652133	0.973	0.648	3.03386637954553e-171	Ductal 2(LAMrisk_high)	MT-ND3
TFF3.1	1.67149227134472e-170	3.22334316235409	0.611	0.088	3.86398868366759e-166	Ductal 2(LAMrisk_high)	TFF3
MT-CO1.1	1.00053029723708e-157	1.61455042235973	0.97	0.661	2.31292588812295e-153	Ductal 2(LAMrisk_high)	MT-CO1
MT-CO2.1	5.96126294797151e-157	1.6178032975484	0.977	0.648	1.37806515568257e-152	Ductal 2(LAMrisk_high)	MT-CO2
MT-CO3.1	3.56809636456136e-149	1.47463285747628	0.982	0.675	8.2483683659565e-145	Ductal 2(LAMrisk_high)	MT-CO3
MT-CYB.1	1.11675401195256e-142	1.5979697592589	0.968	0.642	2.58160024943074e-138	Ductal 2(LAMrisk_high)	MT-CYB
TFF2.1	6.80974913739294e-142	2.60356457759183	0.637	0.161	1.57420970809112e-137	Ductal 2(LAMrisk_high)	TFF2
MT-ATP6.1	2.90868410697639e-140	1.42550179213123	0.987	0.789	6.72400505009731e-136	Ductal 2(LAMrisk_high)	MT-ATP6
MT-ND1.1	1.02616311777535e-139	1.4229327283755	0.96	0.632	2.37218127936128e-135	Ductal 2(LAMrisk_high)	MT-ND1
TFF1.1	3.74425142486538e-137	2.55796792449893	0.711	0.272	8.6555860188613e-133	Ductal 2(LAMrisk_high)	TFF1
MT-ND2.1	1.11050157091214e-122	1.18009557268452	0.957	0.611	2.56714648147758e-118	Ductal 2(LAMrisk_high)	MT-ND2
MT-ND4L.1	4.32481512524993e-120	1.53743979448481	0.752	0.271	9.99767512504027e-116	Ductal 2(LAMrisk_high)	MT-ND4L
CEACAM6.1	5.56074772324393e-117	2.07443998906821	0.688	0.292	1.2854780511823e-112	Ductal 2(LAMrisk_high)	CEACAM6
TPM2.1	2.62388810202628e-110	-2.63942	0.26	0.617	6.06564212545416e-106	Ductal 2(LAMrisk_high)	TPM2
RPL41.1	1.32643796359612e-87	1.03187764613826	0.99	0.954	3.06632664044515e-83	Ductal 2(LAMrisk_high)	RPL41
MT-ATP8.1	3.9420161751171e-87	1.11879231707467	0.567	0.157	9.11275879201821e-83	Ductal 2(LAMrisk_high)	MT-ATP8
PIGR.1	4.31115428385125e-86	1.46479080558048	0.496	0.118	9.96609535797893e-82	Ductal 2(LAMrisk_high)	PIGR
RPS26.1	3.80526981509814e-83	1.79654873115083	0.76	0.482	8.79664223156238e-79	Ductal 2(LAMrisk_high)	RPS26
ATP1B1.1	1.84454589498799e-81	1.13175531831289	0.805	0.528	4.26403674544372e-77	Ductal 2(LAMrisk_high)	ATP1B1
CREB3.1	2.08120628179226e-81	-1.82483	0.1	0.426	4.81112456161917e-77	Ductal 2(LAMrisk_high)	CREB3
AL121761.1.1	3.69809894760027e-81	1.66059537882947	0.314	0.028	8.54889533716754e-77	Ductal 2(LAMrisk_high)	AL121761.1
MYL6.1	1.82254293188946e-74	1.41927639961118	0.9	0.764	4.21317249564886e-70	Ductal 2(LAMrisk_high)	MYL6
CXCL17.1	1.83327309155153e-74	1.42504509424375	0.335	0.049	4.23797740573967e-70	Ductal 2(LAMrisk_high)	CXCL17
ANXA2.1	1.004897357542e-68	0.952652598042563	0.894	0.718	2.32302122142985e-64	Ductal 2(LAMrisk_high)	ANXA2
CLU.1	5.63009685556588e-65	2.23874120887812	0.513	0.205	1.30150949010116e-60	Ductal 2(LAMrisk_high)	CLU
AHNAK2.1	1.21097401605532e-64	-1.89456	0.272	0.545	2.79940863291508e-60	Ductal 2(LAMrisk_high)	AHNAK2
S100A6.1	5.25931217269035e-63	1.22116759876033	0.969	0.933	1.21579519496083e-58	Ductal 2(LAMrisk_high)	S100A6
CCDC107.1	1.67516632249345e-61	-1.42626	0.126	0.401	3.87248198770811e-57	Ductal 2(LAMrisk_high)	CCDC107
WFDC2.1	3.27252486259634e-59	1.45598242268424	0.563	0.251	7.56509572486396e-55	Ductal 2(LAMrisk_high)	WFDC2
LYZ.1	2.29816287869438e-58	1.20134611362505	0.802	0.649	5.31266312667781e-54	Ductal 2(LAMrisk_high)	LYZ
TM4SF4.1	4.81359136321188e-58	1.5301365600091	0.304	0.058	1.11275791543369e-53	Ductal 2(LAMrisk_high)	TM4SF4
AC103702.2.1	1.57392690817846e-56	-0.950738	0.006	0.213	3.63844683363615e-52	Ductal 2(LAMrisk_high)	AC103702.2
TLN1.1	2.87452541817846e-56	-1.60773	0.246	0.491	6.64504040920314e-52	Ductal 2(LAMrisk_high)	TLN1
UBC.1	2.48843688716716e-55	-0.903768	0.812	0.882	5.75251955206431e-51	Ductal 2(LAMrisk_high)	UBC
GPX2.1	3.34838577177269e-55	1.28342846614668	0.57	0.306	7.74046338860693e-51	Ductal 2(LAMrisk_high)	GPX2
IFI6.1	1.17704634901594e-54	1.04229261368673	0.665	0.362	2.72097804502016e-50	Ductal 2(LAMrisk_high)	IFI6
CLTA.1	3.25370879191314e-54	-1.42238	0.389	0.591	7.5215986142656e-50	Ductal 2(LAMrisk_high)	CLTA
CXCL8.1	4.98394991394627e-53	1.80940933376589	0.5	0.22	1.15213970160696e-48	Ductal 2(LAMrisk_high)	CXCL8
XIST.1	1.42624770816178e-52	0.838720439291434	0.328	0.071	3.2970568269576e-48	Ductal 2(LAMrisk_high)	XIST
B2M.1	3.03357876344121e-52	0.677096939564442	0.988	0.923	7.01272402744704e-48	Ductal 2(LAMrisk_high)	B2M
CTSE.1	1.67103465086002e-51	0.975651651002693	0.662	0.402	3.86293080239311e-47	Ductal 2(LAMrisk_high)	CTSE
MT-ND6.1	4.67740645640356e-51	0.873790669102499	0.388	0.116	1.08127605052681e-46	Ductal 2(LAMrisk_high)	MT-ND6
NDUFA4L2.1	4.57650601783177e-50	1.07827614440575	0.187	0.01	1.05795089614217e-45	Ductal 2(LAMrisk_high)	NDUFA4L2
TESK1.1	6.92713356845846e-50	-0.976459	0.041	0.256	1.60134546702054e-45	Ductal 2(LAMrisk_high)	TESK1
CA2.1	3.04084968866782e-49	0.885312751305387	0.307	0.074	7.0295322252934e-45	Ductal 2(LAMrisk_high)	CA2
PI3.1	1.74853022900208e-47	1.76286411004542	0.299	0.078	4.0420773303841e-43	Ductal 2(LAMrisk_high)	PI3
IGLC2.1	2.98522682425716e-46	2.24230338117053	0.36	0.118	6.90094884963528e-42	Ductal 2(LAMrisk_high)	IGLC2
HSPA1A.1	3.02500053739962e-46	-1.63066	0.379	0.602	6.9928937423067e-42	Ductal 2(LAMrisk_high)	HSPA1A
DDIT4.1	6.33294018900648e-46	-1.28635	0.235	0.476	1.46398578349263e-41	Ductal 2(LAMrisk_high)	DDIT4
SERF2.1	1.1335690885038e-44	0.586689335243368	0.851	0.671	2.62047166189424e-40	Ductal 2(LAMrisk_high)	SERF2
MUC6.1	2.63826460928292e-44	1.62921359636032	0.204	0.026	6.09887629727932e-40	Ductal 2(LAMrisk_high)	MUC6
CLDN18.1	1.60540114060018e-43	1.1520214042929	0.508	0.249	3.71120581672543e-39	Ductal 2(LAMrisk_high)	CLDN18
ITM2B.1	5.46248765338884e-43	0.647309497050936	0.798	0.601	1.2627632708339e-38	Ductal 2(LAMrisk_high)	ITM2B
RGP1.1	9.78249991224534e-43	-0.998745	0.075	0.285	2.26142050471376e-38	Ductal 2(LAMrisk_high)	RGP1
FXYD2.1	3.76709496630103e-42	2.29805412694634	0.177	0.018	8.70839343359809e-38	Ductal 2(LAMrisk_high)	FXYD2
ADAM9.1	5.2721384735601e-42	1.11106155335276	0.47	0.23	1.21876025093289e-37	Ductal 2(LAMrisk_high)	ADAM9
CP.1	1.7099901135821e-41	1.12454430553195	0.25	0.057	3.95298414556775e-37	Ductal 2(LAMrisk_high)	CP
HSP90AA1.1	3.56596502493264e-41	0.544883243507263	0.912	0.798	8.24344134813678e-37	Ductal 2(LAMrisk_high)	HSP90AA1
TPM1.1	5.62740863640714e-41	1.05476437373133	0.686	0.461	1.30088805447824e-36	Ductal 2(LAMrisk_high)	TPM1
HLA-DRB5.1	1.62764989081054e-40	0.741451929151293	0.252	0.055	3.76263825258673e-36	Ductal 2(LAMrisk_high)	HLA-DRB5
SLC12A2.1	3.15208575857774e-40	0.771116388679996	0.432	0.182	7.28667664810416e-36	Ductal 2(LAMrisk_high)	SLC12A2
APOC1.1	5.34033497392504e-40	1.32041163074493	0.249	0.059	1.23452523592225e-35	Ductal 2(LAMrisk_high)	APOC1
RNASET2.1	1.78129514545798e-39	0.894454275657052	0.563	0.318	4.11781998775521e-35	Ductal 2(LAMrisk_high)	RNASET2
CCDC144A.1	2.74188955265268e-39	-0.886251	0.028	0.2	6.33842607886719e-35	Ductal 2(LAMrisk_high)	CCDC144A
TACC2.1	4.2339062666473e-39	-0.8731	0.066	0.26	9.78752111660855e-35	Ductal 2(LAMrisk_high)	TACC2
GP2.1	7.16197410170374e-38	0.792971935891747	0.169	0.018	1.65563355309085e-33	Ductal 2(LAMrisk_high)	GP2
OLFM4.1	1.47541218992314e-37	-2.39059	0.487	0.608	3.41071035944532e-33	Ductal 2(LAMrisk_high)	OLFM4
PPIB.1	2.12340081351456e-37	0.643128112859056	0.531	0.274	4.90866566060162e-33	Ductal 2(LAMrisk_high)	PPIB
SLC4A4.1	2.12863083507245e-37	2.49196523905803	0.269	0.082	4.92075590143699e-33	Ductal 2(LAMrisk_high)	SLC4A4
APOE.1	2.16706569115279e-37	1.35518210459809	0.334	0.116	5.0096057582379e-33	Ductal 2(LAMrisk_high)	APOE
YWHAH.1	3.31154915476532e-37	0.670005397797129	0.385	0.152	7.65530818107099e-33	Ductal 2(LAMrisk_high)	YWHAH
HKDC1.1	4.11441362397329e-37	-1.04043	0.103	0.301	9.51128997453905e-33	Ductal 2(LAMrisk_high)	HKDC1
AGR2.1	5.0720763727776e-37	0.866033673006901	0.739	0.549	1.172511895095e-32	Ductal 2(LAMrisk_high)	AGR2
SOD3.1	5.30398719660591e-37	0.675736651350689	0.206	0.037	1.22612272023939e-32	Ductal 2(LAMrisk_high)	SOD3
SERPINA5.1	7.97073705237433e-37	0.716189126123703	0.174	0.024	1.84259528439737e-32	Ductal 2(LAMrisk_high)	SERPINA5
CXCL3.1	9.91491962900222e-37	0.884271370819019	0.329	0.116	2.29203197063644e-32	Ductal 2(LAMrisk_high)	CXCL3
ERV3-1.1	1.40791683840314e-36	-0.872343	0.059	0.24	3.25468135533654e-32	Ductal 2(LAMrisk_high)	ERV3-1
CD24.1	1.84299353843827e-36	0.661714274364303	0.807	0.584	4.26044816280774e-32	Ductal 2(LAMrisk_high)	CD24
SNCAIP.1	7.35636708936025e-36	-0.673816	0.003	0.136	1.70057138004741e-31	Ductal 2(LAMrisk_high)	SNCAIP
RGS5.1	8.15398551346204e-36	0.353592320985493	0.202	0.035	1.88495683114702e-31	Ductal 2(LAMrisk_high)	RGS5
KRT6B.1	1.0722829308313e-35	1.03432865222749	0.198	0.038	2.47879645120272e-31	Ductal 2(LAMrisk_high)	KRT6B
COL1A1.1	2.86969986180214e-35	-0.301699	0.446	0.745	6.63388517052801e-31	Ductal 2(LAMrisk_high)	COL1A1
CST3.1	4.35606683574093e-35	0.769183844846848	0.849	0.714	1.00699197041823e-30	Ductal 2(LAMrisk_high)	CST3
SERPINB1.1	7.02017915812841e-35	0.790534871079671	0.492	0.257	1.62285481598454e-30	Ductal 2(LAMrisk_high)	SERPINB1
FTL.1	7.69913504466536e-35	0.858395397716103	0.954	0.934	1.77980904827529e-30	Ductal 2(LAMrisk_high)	FTL
CLPS.1	9.24877522723467e-35	2.29535460393099	0.119	0.002	2.13803936927984e-30	Ductal 2(LAMrisk_high)	CLPS
ALKAL2.1	9.4319790304257e-35	0.836615216484388	0.112	0	2.18039059246351e-30	Ductal 2(LAMrisk_high)	ALKAL2
CD44.1	1.17679002775686e-34	0.673802716514593	0.662	0.442	2.72038550716554e-30	Ductal 2(LAMrisk_high)	CD44
DDX21.1	1.3537236572776e-34	-1.22376	0.289	0.471	3.12940297852862e-30	Ductal 2(LAMrisk_high)	DDX21
UPF2.1	2.6486671511972e-34	-1.04758	0.181	0.38	6.12292385342258e-30	Ductal 2(LAMrisk_high)	UPF2
DCDC2.1	4.58714874144197e-34	0.912737621257078	0.157	0.02	1.06041117455914e-29	Ductal 2(LAMrisk_high)	DCDC2
IER5L.1	5.22528017768635e-34	-1.00025	0.161	0.364	1.20792801867575e-29	Ductal 2(LAMrisk_high)	IER5L
ID4.1	8.45781070220987e-34	0.982705167862282	0.128	0.007	1.95519210002986e-29	Ductal 2(LAMrisk_high)	ID4
GBA2.1	1.23654796303602e-33	-0.846408	0.069	0.246	2.85852792615037e-29	Ductal 2(LAMrisk_high)	GBA2
FAM3B.1	2.09563431161727e-33	0.550511020900621	0.182	0.032	4.84447783816565e-29	Ductal 2(LAMrisk_high)	FAM3B
PCDH17.1	2.81518450132894e-33	0.474795366712415	0.112	0.002	6.50786201172211e-29	Ductal 2(LAMrisk_high)	PCDH17
CXCL5.1	3.22119121767543e-33	1.57831448991317	0.29	0.106	7.4464277379003e-29	Ductal 2(LAMrisk_high)	CXCL5
LINC00923.1	4.45003978510093e-33	-0.57927	0.012	0.147	1.02871569712178e-28	Ductal 2(LAMrisk_high)	LINC00923
ZNF117.1	9.08865816029619e-33	-0.986271	0.076	0.249	2.10102510691567e-28	Ductal 2(LAMrisk_high)	ZNF117
FBLIM1.1	2.34003914316404e-32	-0.872225	0.104	0.285	5.4094684872523e-28	Ductal 2(LAMrisk_high)	FBLIM1
NDUFC2.1	2.49575480810971e-32	0.520885086301107	0.453	0.213	5.76943638990721e-28	Ductal 2(LAMrisk_high)	NDUFC2
GALNT4.1	5.34543855161016e-32	-0.862117	0.122	0.318	1.23570502997572e-27	Ductal 2(LAMrisk_high)	GALNT4
RPS24.1	6.07831164472181e-32	-0.748658	0.883	0.912	1.40512330291034e-27	Ductal 2(LAMrisk_high)	RPS24
EEF1D.1	6.65606783365967e-32	-0.795346	0.654	0.714	1.53868320110711e-27	Ductal 2(LAMrisk_high)	EEF1D
CTRB1.1	8.20640998604307e-32	1.22285220576117	0.112	0.003	1.89707579647358e-27	Ductal 2(LAMrisk_high)	CTRB1
PNLIP.1	1.47926393343241e-31	0.967796143776401	0.112	0.004	3.4196144349157e-27	Ductal 2(LAMrisk_high)	PNLIP
CD59.1	1.63873372894196e-31	0.565527071788957	0.823	0.633	3.78826076119512e-27	Ductal 2(LAMrisk_high)	CD59
TMSB4X.1	6.00701211804233e-31	0.384869	0.969	0.912	1.38864099132784e-26	Ductal 2(LAMrisk_high)	TMSB4X
UQCRQ.1	9.18811453467705e-31	0.609898065844229	0.502	0.275	2.12401643698129e-26	Ductal 2(LAMrisk_high)	UQCRQ
RPL32.1	1.20136398669721e-30	0.479036992024193	0.944	0.824	2.77719312804793e-26	Ductal 2(LAMrisk_high)	RPL32
HIST1H1E.1	1.64638137924305e-30	-0.849605	0.081	0.252	3.80593983439615e-26	Ductal 2(LAMrisk_high)	HIST1H1E
ONECUT1.1	2.03622960841412e-30	0.70255798232293	0.156	0.024	4.70715198577093e-26	Ductal 2(LAMrisk_high)	ONECUT1
MYO15B.1	2.62948498388309e-30	-0.898798	0.107	0.287	6.07858043724254e-26	Ductal 2(LAMrisk_high)	MYO15B
PRRC2A.1	3.36341272408864e-30	-0.900422	0.182	0.37	7.77520119427571e-26	Ductal 2(LAMrisk_high)	PRRC2A
FAM102A.1	4.36155108147131e-30	-1.04684	0.166	0.347	1.00825976350372e-25	Ductal 2(LAMrisk_high)	FAM102A
EID1.1	7.56797962594908e-30	0.547533685131974	0.407	0.195	1.74948985013065e-25	Ductal 2(LAMrisk_high)	EID1
CPA1.1	2.31884623176077e-29	0.568070978260454	0.105	0.004	5.36047683396137e-25	Ductal 2(LAMrisk_high)	CPA1
SFRP5.1	2.51818550304725e-29	0.766501191784901	0.116	0.008	5.82128942739432e-25	Ductal 2(LAMrisk_high)	SFRP5
RAC1.1	2.71061177280835e-29	0.505400700040794	0.719	0.478	6.26612123520107e-25	Ductal 2(LAMrisk_high)	RAC1
SRD5A3.1	4.4403401548548e-29	0.858734827072353	0.292	0.119	1.02647343359778e-24	Ductal 2(LAMrisk_high)	SRD5A3
TCF25.1	5.36456875052503e-29	-1.02374	0.393	0.533	1.24012735805887e-24	Ductal 2(LAMrisk_high)	TCF25
APOL1.1	5.63666108842673e-29	1.09917058708813	0.419	0.232	1.30302694381161e-24	Ductal 2(LAMrisk_high)	APOL1
GABRA2.1	9.2977758279281e-29	-0.479472	0.005	0.117	2.14936683814214e-24	Ductal 2(LAMrisk_high)	GABRA2
IGFBP6.1	1.00922668252163e-28	0.573246395565607	0.205	0.052	2.33302932198525e-24	Ductal 2(LAMrisk_high)	IGFBP6
SNHG32.1	1.3426877002118e-28	-0.974243	0.204	0.384	3.10389115657962e-24	Ductal 2(LAMrisk_high)	SNHG32
HERC4.1	1.4437229995312e-28	-0.763189	0.099	0.268	3.33745445801628e-24	Ductal 2(LAMrisk_high)	HERC4
OLR1.1	1.61151190693855e-28	0.679628124261128	0.125	0.013	3.72533207526984e-24	Ductal 2(LAMrisk_high)	OLR1
RNASEK.1	1.97499603472601e-28	0.509457251824948	0.467	0.241	4.56559833347612e-24	Ductal 2(LAMrisk_high)	RNASEK
IGHA2.1	2.26123301686148e-28	2.66293564242435	0.131	0.016	5.22729236507867e-24	Ductal 2(LAMrisk_high)	IGHA2
BNIP5.1	2.70355164983209e-28	-1.15464	0.074	0.235	6.24980034891684e-24	Ductal 2(LAMrisk_high)	BNIP5
DDT.1	2.74588727988803e-28	0.309923326779297	0.348	0.14	6.34766762491716e-24	Ductal 2(LAMrisk_high)	DDT
MICU1.1	4.42139441782645e-28	-0.791016	0.111	0.282	1.02209374756894e-23	Ductal 2(LAMrisk_high)	MICU1
COX8A.1	4.43968139788436e-28	0.508187545417949	0.562	0.332	1.02632114874893e-23	Ductal 2(LAMrisk_high)	COX8A
DDIT3.1	4.50729077344716e-28	-0.941872	0.137	0.311	1.04195040809778e-23	Ductal 2(LAMrisk_high)	DDIT3
CCL4L2.1	6.43821034703831e-28	0.973527813974211	0.214	0.061	1.48832108592485e-23	Ductal 2(LAMrisk_high)	CCL4L2
DMBT1.1	6.54817435914265e-28	-1.47291	0.074	0.231	1.51374146660301e-23	Ductal 2(LAMrisk_high)	DMBT1
ARHGEF38.1	1.08616076610017e-27	-0.758145	0.059	0.208	2.51087784299376e-23	Ductal 2(LAMrisk_high)	ARHGEF38
CCL20.1	1.12338129788049e-27	1.49182817306725	0.381	0.195	2.59692054631032e-23	Ductal 2(LAMrisk_high)	CCL20
ERO1A.1	1.48666047061109e-27	0.981530626585682	0.493	0.308	3.43671300991167e-23	Ductal 2(LAMrisk_high)	ERO1A
SPP1.1	1.63444508788757e-27	1.11446083221116	0.399	0.197	3.77834670966969e-23	Ductal 2(LAMrisk_high)	SPP1
ONECUT2.1	1.86326266037e-27	-1.2919	0.244	0.403	4.30730429197732e-23	Ductal 2(LAMrisk_high)	ONECUT2
NPIPB5.1	1.91057227070824e-27	-0.655052	0.065	0.219	4.41666991819624e-23	Ductal 2(LAMrisk_high)	NPIPB5
JMJD1C.1	2.32693211609543e-27	-0.955358	0.286	0.45	5.3791689727778e-23	Ductal 2(LAMrisk_high)	JMJD1C
TM4SF1.1	2.62207937027584e-27	0.516984542328439	0.792	0.595	6.06146088026666e-23	Ductal 2(LAMrisk_high)	TM4SF1
TXNIP.1	2.6549036013583e-27	0.574323513604235	0.593	0.357	6.13734065525997e-23	Ductal 2(LAMrisk_high)	TXNIP
AC020656.1.1	2.8329357369878e-27	0.762501888609958	0.147	0.025	6.5488975431947e-23	Ductal 2(LAMrisk_high)	AC020656.1
ATP1A1.1	3.51252119585846e-27	1.19154342422731	0.677	0.503	8.119895248466e-23	Ductal 2(LAMrisk_high)	ATP1A1
SNHG14.1	3.7617298658017e-27	0.536309883195687	0.166	0.035	8.69599093077379e-23	Ductal 2(LAMrisk_high)	SNHG14
TNFRSF11B.1	4.63872465594478e-27	0.838162997053132	0.153	0.029	1.07233397871475e-22	Ductal 2(LAMrisk_high)	TNFRSF11B
GTPBP2.1	4.69995667934826e-27	-0.645086	0.049	0.191	1.08648898556494e-22	Ductal 2(LAMrisk_high)	GTPBP2
RPS28.1	6.26095463151963e-27	0.556145095227928	0.913	0.807	1.44734488216839e-22	Ductal 2(LAMrisk_high)	RPS28
TSPAN8.1	6.78460915801812e-27	0.698027190239641	0.563	0.343	1.56839809905905e-22	Ductal 2(LAMrisk_high)	TSPAN8
AQP1.1	1.05083764184359e-26	0.900032853507365	0.174	0.041	2.42922137664983e-22	Ductal 2(LAMrisk_high)	AQP1
H3F3A.1	1.54043059985078e-26	0.421441551339545	0.873	0.749	3.56101341767504e-22	Ductal 2(LAMrisk_high)	H3F3A
GALNT5.1	1.58670859832237e-26	0.717389450168901	0.264	0.1	3.66799426674183e-22	Ductal 2(LAMrisk_high)	GALNT5
COL1A2.1	1.59091296795422e-26	-0.540426	0.376	0.619	3.67771350801976e-22	Ductal 2(LAMrisk_high)	COL1A2
HLA-DPA1.1	1.70710812811514e-26	0.473651582905449	0.284	0.105	3.94632185976376e-22	Ductal 2(LAMrisk_high)	HLA-DPA1
REG1A.1	1.85322575925351e-26	1.54574981011698	0.142	0.024	4.28410198766633e-22	Ductal 2(LAMrisk_high)	REG1A
GAPDH.1	4.14140966976356e-26	0.626095023718623	0.886	0.797	9.57369673359243e-22	Ductal 2(LAMrisk_high)	GAPDH
ARL6IP5.1	6.10568218268791e-26	0.477718914891646	0.381	0.181	1.41145055017196e-21	Ductal 2(LAMrisk_high)	ARL6IP5
ITGB8.1	6.10597565889816e-26	0.717406891985015	0.335	0.152	1.41151839306749e-21	Ductal 2(LAMrisk_high)	ITGB8
ATP5MF.1	6.9452736060206e-26	0.553638364894448	0.498	0.278	1.60553889950378e-21	Ductal 2(LAMrisk_high)	ATP5MF
BACE2.1	8.60326957200839e-26	0.613376087743718	0.438	0.242	1.98881782696118e-21	Ductal 2(LAMrisk_high)	BACE2
KDELR1.1	1.18810849450894e-25	0.516625258001135	0.441	0.241	2.74655040675631e-21	Ductal 2(LAMrisk_high)	KDELR1
COX4I1.1	1.28321545053293e-25	0.530174831271516	0.65	0.439	2.96640915699697e-21	Ductal 2(LAMrisk_high)	COX4I1
LTBR.1	1.41073672787114e-25	-0.915904	0.225	0.387	3.26120009381971e-21	Ductal 2(LAMrisk_high)	LTBR
NPIPB11.1	1.4329197225194e-25	-0.529993	0.026	0.147	3.3124805225481e-21	Ductal 2(LAMrisk_high)	NPIPB11
INPP4B.1	1.75520821355106e-25	-0.76344	0.154	0.329	4.05751482726599e-21	Ductal 2(LAMrisk_high)	INPP4B
TAF1D.1	3.04535091154427e-25	-0.846023	0.323	0.482	7.03993770221689e-21	Ductal 2(LAMrisk_high)	TAF1D
PDZD8.1	3.17470495186067e-25	-0.75501	0.203	0.375	7.33896543721631e-21	Ductal 2(LAMrisk_high)	PDZD8
CCL3L1.1	3.20606012727814e-25	0.834720150346986	0.17	0.041	7.41144919622888e-21	Ductal 2(LAMrisk_high)	CCL3L1
DCN.1	3.39949733271402e-25	-1.39101	0.188	0.358	7.858617984035e-21	Ductal 2(LAMrisk_high)	DCN
CYBA.1	3.77934422469546e-25	-0.688695	0.622	0.713	8.7367100442285e-21	Ductal 2(LAMrisk_high)	CYBA
WAPL.1	4.84623574133564e-25	-0.872508	0.143	0.302	1.12030431632456e-20	Ductal 2(LAMrisk_high)	WAPL
RBP1.1	8.76311194750524e-25	0.60059294500062	0.212	0.067	2.02576858890479e-20	Ductal 2(LAMrisk_high)	RBP1
C1QTNF12.1	9.59807703146814e-25	-0.599561	0.027	0.146	2.21878746736449e-20	Ductal 2(LAMrisk_high)	C1QTNF12
CELA3A.1	1.09345308762594e-24	0.635042558840826	0.104	0.009	2.52773550266488e-20	Ductal 2(LAMrisk_high)	CELA3A
GLRX.1	1.32802918794051e-24	0.507600737789108	0.183	0.051	3.07000507376207e-20	Ductal 2(LAMrisk_high)	GLRX
CYSTM1.1	1.667530032527e-24	0.761682020321574	0.66	0.465	3.85482917619267e-20	Ductal 2(LAMrisk_high)	CYSTM1
CD55.1	1.68526253777923e-24	0.631895589957293	0.58	0.38	3.89582140858424e-20	Ductal 2(LAMrisk_high)	CD55
USP54.1	1.7036706048659e-24	-0.644008	0.052	0.187	3.93837533726851e-20	Ductal 2(LAMrisk_high)	USP54
BRI3.1	2.68727778989315e-24	0.392949572048607	0.5	0.278	6.21218006689598e-20	Ductal 2(LAMrisk_high)	BRI3
RAB11FIP1.1	2.87598232927724e-24	0.710382839514684	0.551	0.351	6.64840835059019e-20	Ductal 2(LAMrisk_high)	RAB11FIP1
TMA7.1	3.454549012404e-24	0.344281485489257	0.586	0.35	7.98588095197433e-20	Ductal 2(LAMrisk_high)	TMA7
MIF.1	3.66052597597462e-24	0.443561873967812	0.855	0.7	8.46203789866052e-20	Ductal 2(LAMrisk_high)	MIF
NME2.1	4.01919621952634e-24	0.770976050890884	0.727	0.54	9.29117590067905e-20	Ductal 2(LAMrisk_high)	NME2
HNRNPAB.1	4.79244614270134e-24	0.506914003527958	0.373	0.186	1.10786977480827e-19	Ductal 2(LAMrisk_high)	HNRNPAB
COL3A1.1	6.49750153223892e-24	-0.754148	0.305	0.518	1.50202742920767e-19	Ductal 2(LAMrisk_high)	COL3A1
UQCR10.1	6.95814557667524e-24	0.383882128412838	0.47	0.258	1.60851451296001e-19	Ductal 2(LAMrisk_high)	UQCR10
ALDH1A1.1	9.40445079012612e-24	0.57902441994056	0.255	0.1	2.17402688915345e-19	Ductal 2(LAMrisk_high)	ALDH1A1
DEFB1.1	1.30539926936917e-23	1.23828493236701	0.19	0.06	3.01769149100071e-19	Ductal 2(LAMrisk_high)	DEFB1
SNRPN.1	1.33306999826342e-23	0.297212367461114	0.138	0.026	3.08165791498554e-19	Ductal 2(LAMrisk_high)	SNRPN
F3.1	1.45439313062423e-23	0.764701013464497	0.34	0.168	3.36212060006404e-19	Ductal 2(LAMrisk_high)	F3
DDX39B.1	2.52152152094093e-23	-0.846271	0.281	0.433	5.82900129995914e-19	Ductal 2(LAMrisk_high)	DDX39B
MXRA7.1	3.76697544312119e-23	0.303519527430156	0.165	0.042	8.70811713186327e-19	Ductal 2(LAMrisk_high)	MXRA7
TCIRG1.1	4.03781064740887e-23	-0.663388	0.102	0.253	9.33420687361509e-19	Ductal 2(LAMrisk_high)	TCIRG1
GNE.1	4.1942702515538e-23	-0.521228	0.058	0.195	9.69589454051691e-19	Ductal 2(LAMrisk_high)	GNE
LY6D.1	4.24639606521895e-23	-1.24416	0.027	0.142	9.81639378396665e-19	Ductal 2(LAMrisk_high)	LY6D
SLC25A25-AS1.1	4.56104340686069e-23	-0.535127	0.035	0.152	1.05437640436399e-18	Ductal 2(LAMrisk_high)	SLC25A25-AS1
RPSA.1	5.04950931572941e-23	0.42786808547612	0.8	0.632	1.16729506851717e-18	Ductal 2(LAMrisk_high)	RPSA
SYTL2.1	5.90380470746684e-23	-0.624027	0.095	0.247	1.36478253422511e-18	Ductal 2(LAMrisk_high)	SYTL2
PERP.1	6.73636681049548e-23	0.585813093382721	0.64	0.45	1.55724591558224e-18	Ductal 2(LAMrisk_high)	PERP
GNAS.1	6.94107796890806e-23	0.484362097568622	0.841	0.704	1.60456899407248e-18	Ductal 2(LAMrisk_high)	GNAS
SLC6A14.1	6.94963137769506e-23	0.81976386488442	0.196	0.066	1.60654628558177e-18	Ductal 2(LAMrisk_high)	SLC6A14
HSPA1B.1	9.51796639999237e-23	-1.03656	0.277	0.442	2.20026829268624e-18	Ductal 2(LAMrisk_high)	HSPA1B
RPS13.1	9.73043369332894e-23	0.444662011628232	0.829	0.677	2.24938435688685e-18	Ductal 2(LAMrisk_high)	RPS13
HLA-DPB1.1	1.09691843564975e-22	0.512982029092915	0.285	0.122	2.53574634769152e-18	Ductal 2(LAMrisk_high)	HLA-DPB1
FTH1.1	1.40922920130272e-22	0.457385698628909	0.965	0.925	3.25771514465149e-18	Ductal 2(LAMrisk_high)	FTH1
DVL1.1	1.45416993759498e-22	-0.716304	0.102	0.248	3.36160464473832e-18	Ductal 2(LAMrisk_high)	DVL1
SLC3A2.1	1.52830163154457e-22	-0.831543	0.214	0.373	3.53297488164158e-18	Ductal 2(LAMrisk_high)	SLC3A2
TUSC3.1	1.81095467961677e-22	0.428228096323432	0.171	0.049	4.18638393287008e-18	Ductal 2(LAMrisk_high)	TUSC3
NAPRT.1	1.85680636584906e-22	-0.797607	0.105	0.252	4.29237927593328e-18	Ductal 2(LAMrisk_high)	NAPRT
LUM.1	2.09437112450248e-22	-0.988181	0.212	0.384	4.84155772851239e-18	Ductal 2(LAMrisk_high)	LUM
AHI1.1	3.60241449227838e-22	-0.911213	0.181	0.329	8.32770158179992e-18	Ductal 2(LAMrisk_high)	AHI1
SLURP2.1	4.64100654161249e-22	0.603193211014259	0.105	0.013	1.07286148222456e-17	Ductal 2(LAMrisk_high)	SLURP2
TOP2B.1	4.69490004211044e-22	0.445276238451439	0.235	0.089	1.08532004273467e-17	Ductal 2(LAMrisk_high)	TOP2B
QSOX1.1	5.89904325299703e-22	0.53413899817551	0.516	0.333	1.36368182879532e-17	Ductal 2(LAMrisk_high)	QSOX1
PPP1R1B.1	6.01068839546413e-22	0.291040673879634	0.19	0.057	1.38949083637944e-17	Ductal 2(LAMrisk_high)	PPP1R1B
CXCL1.1	6.96902623894816e-22	0.813855345825738	0.191	0.063	1.61102979565765e-17	Ductal 2(LAMrisk_high)	CXCL1
PBX1.1	8.27291021496923e-22	0.486987551872086	0.244	0.099	1.91244865439444e-17	Ductal 2(LAMrisk_high)	PBX1
NFIC.1	1.19747995890532e-21	0.496694916980643	0.319	0.152	2.76821442100143e-17	Ductal 2(LAMrisk_high)	NFIC
FXYD5.1	1.34035579687844e-21	-1.36397	0.4	0.526	3.09850049564389e-17	Ductal 2(LAMrisk_high)	FXYD5
NDUFA7.1	2.28256197957667e-21	0.553477740892888	0.28	0.127	5.27659852818739e-17	Ductal 2(LAMrisk_high)	NDUFA7
TMEM50A.1	2.6979010197871e-21	0.331399545624932	0.38	0.195	6.23673778744183e-17	Ductal 2(LAMrisk_high)	TMEM50A
RPS27L.1	2.72348614418967e-21	0.436000133949774	0.486	0.285	6.29588291952326e-17	Ductal 2(LAMrisk_high)	RPS27L
MAPK8IP3.1	2.90022758212255e-21	-0.600746	0.063	0.189	6.70445610159269e-17	Ductal 2(LAMrisk_high)	MAPK8IP3
SRP14.1	2.92640958370871e-21	0.355276396212883	0.714	0.537	6.76498103465944e-17	Ductal 2(LAMrisk_high)	SRP14
TOMM7.1	2.97600341212696e-21	0.42940339889967	0.578	0.378	6.8796270878139e-17	Ductal 2(LAMrisk_high)	TOMM7
NAA38.1	3.09670523052998e-21	0.339998577137807	0.276	0.118	7.15865348141615e-17	Ductal 2(LAMrisk_high)	NAA38
G0S2.1	3.15998862779765e-21	0.958239298268007	0.212	0.08	7.30494571087983e-17	Ductal 2(LAMrisk_high)	G0S2
DLG5.1	3.37276047134712e-21	-0.632182	0.067	0.195	7.79681038161313e-17	Ductal 2(LAMrisk_high)	DLG5
BRK1.1	3.64100957421087e-21	0.327806036102494	0.358	0.177	8.41692183270327e-17	Ductal 2(LAMrisk_high)	BRK1
PNRC1.1	4.40950606387811e-21	0.589999930147408	0.439	0.265	1.0193455167867e-16	Ductal 2(LAMrisk_high)	PNRC1
PA2G4.1	4.70443771771495e-21	0.64900012768912	0.469	0.292	1.08752486720417e-16	Ductal 2(LAMrisk_high)	PA2G4
CTSZ.1	5.8163119159139e-21	0.440499599561721	0.442	0.255	1.34455682560182e-16	Ductal 2(LAMrisk_high)	CTSZ
MALAT1.1	6.61406886328507e-21	-1.148	0.967	0.979	1.52897429912561e-16	Ductal 2(LAMrisk_high)	MALAT1
IGLC3.1	7.44263690541066e-21	2.01516319224383	0.208	0.079	1.72051437342378e-16	Ductal 2(LAMrisk_high)	IGLC3
NSUN6.1	1.08140540805573e-20	-0.587039	0.06	0.183	2.49988488180243e-16	Ductal 2(LAMrisk_high)	NSUN6
TSPO.1	1.29685557006562e-20	0.470631611236931	0.606	0.41	2.9979410213207e-16	Ductal 2(LAMrisk_high)	TSPO
JCHAIN.1	1.34929154668718e-20	1.11672434804601	0.104	0.016	3.11915726847675e-16	Ductal 2(LAMrisk_high)	JCHAIN
CALM1.1	1.58352125444734e-20	0.407425155386997	0.696	0.505	3.66062608390591e-16	Ductal 2(LAMrisk_high)	CALM1
UBL5.1	1.66952753586803e-20	0.414880695353177	0.586	0.384	3.85944680466612e-16	Ductal 2(LAMrisk_high)	UBL5
TRPV6.1	1.699558774815e-20	0.421330312192059	0.1	0.014	3.92887001973983e-16	Ductal 2(LAMrisk_high)	TRPV6
ARHGAP12.1	1.73363546051793e-20	-0.664597	0.149	0.296	4.00764509407929e-16	Ductal 2(LAMrisk_high)	ARHGAP12
IRF8.1	1.76616133543557e-20	-0.505627	0.028	0.133	4.08283515912642e-16	Ductal 2(LAMrisk_high)	IRF8
GSTP1.1	2.44671134125625e-20	0.484627820824151	0.822	0.684	5.65606260758208e-16	Ductal 2(LAMrisk_high)	GSTP1
SMARCC2.1	3.01921242043113e-20	0.643782506844467	0.378	0.219	6.97951335231064e-16	Ductal 2(LAMrisk_high)	SMARCC2
RPL15.1	3.35940379175558e-20	0.285777606657979	0.88	0.776	7.76593374540137e-16	Ductal 2(LAMrisk_high)	RPL15
CD83.1	3.70495292166961e-20	0.488534245647254	0.137	0.033	8.56473966902363e-16	Ductal 2(LAMrisk_high)	CD83
MTCH1.1	4.80589101194838e-20	0.413149447349877	0.338	0.173	1.11097782523211e-15	Ductal 2(LAMrisk_high)	MTCH1
PTPRC.1	5.87639198122697e-20	0.498998602689649	0.132	0.031	1.35844553430024e-15	Ductal 2(LAMrisk_high)	PTPRC
ANXA11.1	6.40013075299139e-20	-0.913362	0.431	0.525	1.47951822616902e-15	Ductal 2(LAMrisk_high)	ANXA11
HLA-DQA1.1	6.73950528747534e-20	0.590269919786879	0.162	0.048	1.55797143730567e-15	Ductal 2(LAMrisk_high)	HLA-DQA1
SLC19A3.1	6.99674783591446e-20	-0.609794	0.042	0.151	1.61743819722835e-15	Ductal 2(LAMrisk_high)	SLC19A3
TMEM14B.1	7.8334058502464e-20	0.300311120742506	0.247	0.103	1.81084843040146e-15	Ductal 2(LAMrisk_high)	TMEM14B
HIP1R.1	7.97234807997824e-20	-0.732529	0.099	0.231	1.84296770564857e-15	Ductal 2(LAMrisk_high)	HIP1R
LINC00261.1	9.0868531708872e-20	0.326580113975668	0.102	0.016	2.10060784751399e-15	Ductal 2(LAMrisk_high)	LINC00261
TMEM59.1	9.12857318862831e-20	0.383786521756959	0.62	0.417	2.11025226401521e-15	Ductal 2(LAMrisk_high)	TMEM59
GNAI2.1	9.37812076901417e-20	0.414536713523037	0.357	0.187	2.16794017817301e-15	Ductal 2(LAMrisk_high)	GNAI2
CCND3.1	1.1152915541332e-19	-0.674778	0.14	0.283	2.57821948568971e-15	Ductal 2(LAMrisk_high)	CCND3
ACTG1.1	1.37826635962195e-19	0.504039304353555	0.908	0.839	3.18613834353806e-15	Ductal 2(LAMrisk_high)	ACTG1
SERPINB6.1	1.46611675699385e-19	0.46428	0.444	0.269	3.38922210714268e-15	Ductal 2(LAMrisk_high)	SERPINB6
CDHR2.1	1.67170493472464e-19	-0.570398	0.109	0.25	3.86448029760294e-15	Ductal 2(LAMrisk_high)	CDHR2
H3F3B.1	2.5249966315347e-19	0.323131168828184	0.846	0.722	5.83703471311877e-15	Ductal 2(LAMrisk_high)	H3F3B
COX7C.1	2.55521304601925e-19	0.470874219567742	0.662	0.475	5.90688599848271e-15	Ductal 2(LAMrisk_high)	COX7C
CUL9.1	2.6376528726234e-19	-0.455389	0.035	0.138	6.09746214564351e-15	Ductal 2(LAMrisk_high)	CUL9
LCN2.1	3.05673709499655e-19	-0.670135	0.598	0.694	7.06625914250353e-15	Ductal 2(LAMrisk_high)	LCN2
CCL3.1	3.12561420394865e-19	0.556133207398958	0.211	0.08	7.22548235526809e-15	Ductal 2(LAMrisk_high)	CCL3
CD63.1	3.18952408772842e-19	0.478914412226898	0.842	0.714	7.37322283360178e-15	Ductal 2(LAMrisk_high)	CD63
IGFBP7.1	3.27661545158944e-19	-1.19781	0.399	0.533	7.5745519394393e-15	Ductal 2(LAMrisk_high)	IGFBP7
VCL.1	3.37813112783555e-19	-0.699034	0.241	0.384	7.80922572821745e-15	Ductal 2(LAMrisk_high)	VCL
TMEM238.1	3.5811869881369e-19	0.386289488526072	0.391	0.216	8.27862996047607e-15	Ductal 2(LAMrisk_high)	TMEM238
IDH2.1	3.77300588748489e-19	0.291286937574857	0.154	0.045	8.72205771009882e-15	Ductal 2(LAMrisk_high)	IDH2
METTL7A.1	4.04955397890706e-19	0.463349730336867	0.212	0.084	9.36135393303946e-15	Ductal 2(LAMrisk_high)	METTL7A
MT1F.1	4.27333459439497e-19	0.398875241303392	0.133	0.033	9.87866758186286e-15	Ductal 2(LAMrisk_high)	MT1F
RHPN1.1	4.72416517340251e-19	-0.534621	0.052	0.164	1.09208526313546e-14	Ductal 2(LAMrisk_high)	RHPN1
HOOK2.1	5.31821642534562e-19	-0.789188	0.208	0.348	1.22941209104715e-14	Ductal 2(LAMrisk_high)	HOOK2
TMEM30B.1	5.50455830683478e-19	0.515851831443519	0.277	0.133	1.272488743791e-14	Ductal 2(LAMrisk_high)	TMEM30B
CXCL2.1	5.57155828266747e-19	0.615265420345439	0.275	0.132	1.28797712820424e-14	Ductal 2(LAMrisk_high)	CXCL2
DNM1.1	6.1038587267589e-19	-0.450208	0.025	0.12	1.41102902186485e-14	Ductal 2(LAMrisk_high)	DNM1
CCDC186.1	6.24132161453458e-19	-0.625606	0.19	0.334	1.44280631763196e-14	Ductal 2(LAMrisk_high)	CCDC186
PFKFB3.1	7.16473479251063e-19	-0.763401	0.149	0.288	1.65627174198468e-14	Ductal 2(LAMrisk_high)	PFKFB3
TMEM176A.1	8.34549162703251e-19	-0.747013	0.192	0.331	1.9292272994211e-14	Ductal 2(LAMrisk_high)	TMEM176A
RAB11A.1	8.92423190584131e-19	0.435212688873349	0.366	0.201	2.06301468967334e-14	Ductal 2(LAMrisk_high)	RAB11A
RAB5B.1	9.60748056160881e-19	0.398248989661252	0.237	0.101	2.22096128142711e-14	Ductal 2(LAMrisk_high)	RAB5B
DEK.1	1.03923719122735e-18	0.438240614856864	0.458	0.278	2.40240461496026e-14	Ductal 2(LAMrisk_high)	DEK
MGP.1	1.1225131196046e-18	-1.40184	0.141	0.275	2.59491357858994e-14	Ductal 2(LAMrisk_high)	MGP
EGLN3.1	1.12918816448881e-18	0.510294038495298	0.224	0.092	2.61034427984877e-14	Ductal 2(LAMrisk_high)	EGLN3
SLPI.1	1.15758749154802e-18	0.628933852550496	0.65	0.507	2.67599500421155e-14	Ductal 2(LAMrisk_high)	SLPI
GABRE.1	1.26736084026297e-18	-0.516327	0.063	0.179	2.92975805443592e-14	Ductal 2(LAMrisk_high)	GABRE
EREG.1	1.29202141187222e-18	0.703243045542592	0.221	0.094	2.986765897825e-14	Ductal 2(LAMrisk_high)	EREG
AC023157.3.1	1.60071950220975e-18	-0.754594	0.045	0.151	3.70038327325827e-14	Ductal 2(LAMrisk_high)	AC023157.3
PDIA3.1	1.83613391884406e-18	0.413272635203675	0.601	0.42	4.24459078019181e-14	Ductal 2(LAMrisk_high)	PDIA3
TMC5.1	1.88419999160539e-18	-1.12675	0.438	0.521	4.35570512059419e-14	Ductal 2(LAMrisk_high)	TMC5
ZNF83.1	1.91288325945846e-18	-0.607298	0.102	0.232	4.42201223089012e-14	Ductal 2(LAMrisk_high)	ZNF83
SPCS1.1	1.97279965737871e-18	0.291260627306589	0.428	0.24	4.56052096796237e-14	Ductal 2(LAMrisk_high)	SPCS1
ERBB3.1	2.36142426370014e-18	0.77691758245203	0.501	0.361	5.45890447039562e-14	Ductal 2(LAMrisk_high)	ERBB3
HOMER2.1	2.38219584677089e-18	0.507266001956618	0.157	0.051	5.50692213898026e-14	Ductal 2(LAMrisk_high)	HOMER2
PGGHG.1	2.47529342423564e-18	-0.445093	0.03	0.127	5.72213580880553e-14	Ductal 2(LAMrisk_high)	PGGHG
HEXB.1	2.64955530608264e-18	0.351593195890058	0.236	0.101	6.12497700107124e-14	Ductal 2(LAMrisk_high)	HEXB
PSME1.1	2.6901236945957e-18	0.409630021680479	0.469	0.29	6.21875894479688e-14	Ductal 2(LAMrisk_high)	PSME1
RPL14.1	3.12591359414875e-18	0.453233180811369	0.871	0.748	7.22617445559366e-14	Ductal 2(LAMrisk_high)	RPL14
CTDSPL.1	3.4453923955271e-18	0.254879273650147	0.19	0.069	7.96471360073999e-14	Ductal 2(LAMrisk_high)	CTDSPL
KRT8.1	5.15091963200818e-18	0.565095055850859	0.835	0.706	1.19073809133133e-13	Ductal 2(LAMrisk_high)	KRT8
LAPTM5.1	5.20868550216441e-18	0.521622191373984	0.155	0.048	1.20409182753535e-13	Ductal 2(LAMrisk_high)	LAPTM5
LSM3.1	5.34492845134825e-18	0.274312988184316	0.275	0.127	1.23558711009817e-13	Ductal 2(LAMrisk_high)	LSM3
MTMR11.1	5.98840272100474e-18	-0.617276	0.118	0.249	1.38433905701466e-13	Ductal 2(LAMrisk_high)	MTMR11
ITGB2.1	6.4371883852275e-18	0.322589016843398	0.136	0.037	1.48808483901304e-13	Ductal 2(LAMrisk_high)	ITGB2
HMGN2.1	7.00953153483862e-18	0.432123775323642	0.413	0.243	1.62039340490864e-13	Ductal 2(LAMrisk_high)	HMGN2
PROX1.1	7.03059302041573e-18	0.457898529064188	0.124	0.032	1.6252621885295e-13	Ductal 2(LAMrisk_high)	PROX1
RNPEPL1.1	7.79908035233105e-18	-0.760382	0.212	0.345	1.80291340504837e-13	Ductal 2(LAMrisk_high)	RNPEPL1
SLC44A3.1	8.16305269332155e-18	0.318914373762866	0.119	0.028	1.88705289111514e-13	Ductal 2(LAMrisk_high)	SLC44A3
GMDS.1	8.19863968091637e-18	0.483957511047943	0.236	0.105	1.89527953503744e-13	Ductal 2(LAMrisk_high)	GMDS
TM7SF3.1	8.21093383522267e-18	0.329893938994256	0.215	0.088	1.89812157468843e-13	Ductal 2(LAMrisk_high)	TM7SF3
CCNL2.1	9.37667917304765e-18	-0.773464	0.213	0.34	2.16760692443343e-13	Ductal 2(LAMrisk_high)	CCNL2
HIGD1A.1	9.50609182216216e-18	0.423505481942192	0.182	0.067	2.19752324652923e-13	Ductal 2(LAMrisk_high)	HIGD1A
SMIM19.1	9.68445235963131e-18	0.280418265266257	0.147	0.045	2.23875485197597e-13	Ductal 2(LAMrisk_high)	SMIM19
DGAT1.1	1.03989554399622e-17	-0.577081	0.128	0.262	2.40392652905607e-13	Ductal 2(LAMrisk_high)	DGAT1
CNPY2.1	1.07712721657817e-17	0.413665877917354	0.401	0.233	2.48999498656375e-13	Ductal 2(LAMrisk_high)	CNPY2
BMERB1.1	1.08082382609568e-17	-0.529851	0.066	0.18	2.49854043878538e-13	Ductal 2(LAMrisk_high)	BMERB1
THOC7.1	1.08981360437325e-17	0.327060330649897	0.213	0.089	2.51932210922965e-13	Ductal 2(LAMrisk_high)	THOC7
IL2RG.1	1.14123828891973e-17	0.547484115680172	0.187	0.072	2.63820055249574e-13	Ductal 2(LAMrisk_high)	IL2RG
LGALS4.1	1.29072299758026e-17	0.62709613984521	0.619	0.46	2.98376435350629e-13	Ductal 2(LAMrisk_high)	LGALS4
DIAPH2.1	1.34440494793652e-17	-0.633055	0.142	0.274	3.10786091814486e-13	Ductal 2(LAMrisk_high)	DIAPH2
PLEC.1	1.35206029460834e-17	-0.73367	0.505	0.608	3.1255577830461e-13	Ductal 2(LAMrisk_high)	PLEC
RPL36AL.1	1.39356226842371e-17	0.356487697312129	0.666	0.463	3.22149789591509e-13	Ductal 2(LAMrisk_high)	RPL36AL
ITPR2.1	1.45026409949966e-17	0.286010359699648	0.159	0.051	3.35257551881335e-13	Ductal 2(LAMrisk_high)	ITPR2
PEBP1.1	1.47698924701949e-17	0.495959456143094	0.419	0.258	3.41435604233495e-13	Ductal 2(LAMrisk_high)	PEBP1
ANXA5.1	1.50741341448164e-17	0.318983569895437	0.625	0.438	3.4846875902572e-13	Ductal 2(LAMrisk_high)	ANXA5
CLDN1.1	1.89912712665191e-17	0.506830388719071	0.304	0.162	4.39021217868123e-13	Ductal 2(LAMrisk_high)	CLDN1
ADAP1.1	2.28978465070218e-17	-0.464736	0.088	0.211	5.29329517702822e-13	Ductal 2(LAMrisk_high)	ADAP1
SCD5.1	2.51357408304635e-17	0.309914507238334	0.109	0.024	5.81062920777824e-13	Ductal 2(LAMrisk_high)	SCD5
ZNF608.1	2.71074379233903e-17	-0.598041	0.089	0.207	6.26642642475013e-13	Ductal 2(LAMrisk_high)	ZNF608
SELENOK.1	2.89819173895482e-17	0.308475491805056	0.358	0.197	6.69974984294187e-13	Ductal 2(LAMrisk_high)	SELENOK
UQCR11.1	3.15213777787569e-17	0.37637673700454	0.536	0.362	7.28679690111523e-13	Ductal 2(LAMrisk_high)	UQCR11
RPL19.1	3.24333197471314e-17	0.29178565664785	0.93	0.857	7.49761052594437e-13	Ductal 2(LAMrisk_high)	RPL19
SAA1.1	3.25899130357799e-17	-1.05772	0.102	0.226	7.53381019648124e-13	Ductal 2(LAMrisk_high)	SAA1
PRCP.1	3.69617431416108e-17	0.286510663547207	0.113	0.027	8.54444616204616e-13	Ductal 2(LAMrisk_high)	PRCP
HEG1.1	3.71528205031294e-17	0.284525239094747	0.132	0.036	8.58861751570841e-13	Ductal 2(LAMrisk_high)	HEG1
ANAPC11.1	4.09274163259639e-17	0.365854175249569	0.314	0.163	9.46119083207307e-13	Ductal 2(LAMrisk_high)	ANAPC11
TCEA3.1	4.27418320244642e-17	0.31828326414544	0.151	0.049	9.8806293090954e-13	Ductal 2(LAMrisk_high)	TCEA3
EDN1.1	4.30713444759372e-17	0.385043866284888	0.167	0.058	9.95680270250241e-13	Ductal 2(LAMrisk_high)	EDN1
DUOX2.1	5.07229759486752e-17	-0.830885	0.177	0.312	1.17256303500553e-12	Ductal 2(LAMrisk_high)	DUOX2
BDP1.1	5.0882098126037e-17	-0.669298	0.201	0.336	1.1762414623796e-12	Ductal 2(LAMrisk_high)	BDP1
PCNX2.1	5.34169927680843e-17	-0.531507	0.072	0.184	1.2348406218198e-12	Ductal 2(LAMrisk_high)	PCNX2
AHNAK.1	5.75634118318632e-17	-0.79905	0.614	0.645	1.33069339131718e-12	Ductal 2(LAMrisk_high)	AHNAK
APPL1.1	6.64971619700579e-17	0.438797860033189	0.201	0.085	1.53721489326183e-12	Ductal 2(LAMrisk_high)	APPL1
SUMO2.1	7.03963376326748e-17	0.295560542618676	0.566	0.369	1.62735213705454e-12	Ductal 2(LAMrisk_high)	SUMO2
FRMD4A.1	7.39143629527909e-17	0.329718634909595	0.103	0.022	1.70867832837967e-12	Ductal 2(LAMrisk_high)	FRMD4A
MUC16.1	7.42101776223352e-17	-0.933974	0.035	0.13	1.71551667609552e-12	Ductal 2(LAMrisk_high)	MUC16
ZNF274.1	7.45686093266607e-17	-0.402882	0.046	0.147	1.72380254180442e-12	Ductal 2(LAMrisk_high)	ZNF274
FGD6.1	7.72491000405159e-17	-0.532245	0.128	0.258	1.78576744563661e-12	Ductal 2(LAMrisk_high)	FGD6
TCF7L2.1	7.91837563701276e-17	-0.620661	0.227	0.363	1.83049089600824e-12	Ductal 2(LAMrisk_high)	TCF7L2
METRN.1	8.1085091588225e-17	0.257276141261668	0.182	0.068	1.874444062245e-12	Ductal 2(LAMrisk_high)	METRN
RPS29.1	9.88307803556414e-17	0.318035118223746	0.947	0.861	2.28467114948136e-12	Ductal 2(LAMrisk_high)	RPS29
AC025171.2.1	9.96777941636889e-17	-0.409212	0.022	0.107	2.304251567682e-12	Ductal 2(LAMrisk_high)	AC025171.2
BTG1.1	1.00054749385398e-16	0.321851362982185	0.541	0.374	2.31296564154224e-12	Ductal 2(LAMrisk_high)	BTG1
CDKN2B.1	1.03350456354782e-16	-0.398519	0.043	0.142	2.38915249955349e-12	Ductal 2(LAMrisk_high)	CDKN2B
TNFRSF14-AS1.1	1.13478558217106e-16	-0.423867	0.038	0.133	2.62328383030484e-12	Ductal 2(LAMrisk_high)	TNFRSF14-AS1
MYO7B.1	1.26470015278586e-16	-0.408798	0.034	0.125	2.92360734319506e-12	Ductal 2(LAMrisk_high)	MYO7B
DEPP1.1	1.29317708990977e-16	-0.916025	0.112	0.231	2.98943747874442e-12	Ductal 2(LAMrisk_high)	DEPP1
DDX50.1	1.30949893416718e-16	-0.546056	0.095	0.211	3.02716868611426e-12	Ductal 2(LAMrisk_high)	DDX50
FKBP5.1	1.48791548807804e-16	-0.669612	0.095	0.213	3.43961423379001e-12	Ductal 2(LAMrisk_high)	FKBP5
TP53I3.1	1.51720884359537e-16	-0.702878	0.158	0.282	3.50733168373942e-12	Ductal 2(LAMrisk_high)	TP53I3
CPVL.1	2.03407501853951e-16	-0.848687	0.069	0.177	4.70217122035778e-12	Ductal 2(LAMrisk_high)	CPVL
IRAK3.1	2.1910060431044e-16	-0.441977	0.045	0.144	5.06494866984445e-12	Ductal 2(LAMrisk_high)	IRAK3
NFIB.1	2.47901604265322e-16	0.40533636031756	0.271	0.137	5.73074138580146e-12	Ductal 2(LAMrisk_high)	NFIB
RPL35.1	2.55384741840561e-16	-0.339505	0.84	0.851	5.90372907712824e-12	Ductal 2(LAMrisk_high)	RPL35
ARHGAP32.1	2.8833702794133e-16	-0.500931	0.114	0.237	6.66548707491973e-12	Ductal 2(LAMrisk_high)	ARHGAP32
AIF1.1	3.48936165255708e-16	0.287829965667387	0.108	0.025	8.06635733221621e-12	Ductal 2(LAMrisk_high)	AIF1
SAV1.1	3.67943980136915e-16	0.638834945598891	0.266	0.138	8.50576098882506e-12	Ductal 2(LAMrisk_high)	SAV1
DNAJC12.1	3.81990991244964e-16	-0.32774	0.019	0.1	8.83048574460983e-12	Ductal 2(LAMrisk_high)	DNAJC12
PLA2R1.1	4.51322005503534e-16	-0.406878	0.031	0.119	1.04332108012252e-11	Ductal 2(LAMrisk_high)	PLA2R1
ATP5PD.1	5.12542092866896e-16	0.428970372091175	0.395	0.242	1.1848435560804e-11	Ductal 2(LAMrisk_high)	ATP5PD
HMGN3.1	5.28145111712154e-16	0.39865403485986	0.343	0.194	1.22091305474499e-11	Ductal 2(LAMrisk_high)	HMGN3
FBXW5.1	5.54558091770466e-16	-0.720836	0.175	0.302	1.28197194074579e-11	Ductal 2(LAMrisk_high)	FBXW5
UBA52.1	5.6372017881146e-16	0.408524689594284	0.828	0.715	1.30315193735845e-11	Ductal 2(LAMrisk_high)	UBA52
HSD17B2.1	6.4855593252625e-16	0.414505535162855	0.151	0.053	1.49926674922093e-11	Ductal 2(LAMrisk_high)	HSD17B2
CDC42.1	6.61276963217823e-16	0.430402865954261	0.542	0.386	1.52867395587064e-11	Ductal 2(LAMrisk_high)	CDC42
ISYNA1.1	6.94392150697338e-16	0.429805416360515	0.143	0.048	1.60522633476704e-11	Ductal 2(LAMrisk_high)	ISYNA1
LRBA.1	7.17024594791649e-16	-0.59136	0.143	0.267	1.65754575577986e-11	Ductal 2(LAMrisk_high)	LRBA
ATP5IF1.1	7.6106139043918e-16	0.292117870111019	0.507	0.329	1.75934561627825e-11	Ductal 2(LAMrisk_high)	ATP5IF1
ABHD2.1	9.68973051417222e-16	0.565406433002057	0.57	0.425	2.23997500296119e-11	Ductal 2(LAMrisk_high)	ABHD2
SOX6.1	9.84793301744178e-16	0.359747336282609	0.116	0.032	2.27654667564202e-11	Ductal 2(LAMrisk_high)	SOX6
GSDMD.1	9.93132271751651e-16	-0.600459	0.16	0.285	2.29582387260829e-11	Ductal 2(LAMrisk_high)	GSDMD
ACTB.1	1.08680415381149e-15	0.300441054243644	0.945	0.868	2.51236516236601e-11	Ductal 2(LAMrisk_high)	ACTB
TYROBP.1	1.12000735814298e-15	0.523415330704263	0.151	0.053	2.58912100981913e-11	Ductal 2(LAMrisk_high)	TYROBP
KAT6B.1	1.15095237855622e-15	-0.621487	0.154	0.276	2.6606566135084e-11	Ductal 2(LAMrisk_high)	KAT6B
FAM3D.1	1.26820074305371e-15	0.6615183392931	0.198	0.091	2.93169965771727e-11	Ductal 2(LAMrisk_high)	FAM3D
UBAP2.1	1.27684420398883e-15	-0.414644	0.085	0.198	2.95168074636099e-11	Ductal 2(LAMrisk_high)	UBAP2
GTF3C6.1	1.28722206064602e-15	0.354464566023509	0.245	0.12	2.9756712375954e-11	Ductal 2(LAMrisk_high)	GTF3C6
RPL7L1.1	1.34834857795017e-15	-0.707877	0.219	0.34	3.1169774076474e-11	Ductal 2(LAMrisk_high)	RPL7L1
SLC25A37.1	1.35705337571627e-15	-0.678984	0.19	0.316	3.13710028864331e-11	Ductal 2(LAMrisk_high)	SLC25A37
LBH.1	1.51655293464717e-15	0.399301159984893	0.213	0.095	3.50581541902387e-11	Ductal 2(LAMrisk_high)	LBH
TIAL1.1	1.54363273252182e-15	-0.515406	0.149	0.275	3.56841578777068e-11	Ductal 2(LAMrisk_high)	TIAL1
CXCL14.1	1.6146226291743e-15	-0.801329	0.112	0.231	3.73252313186223e-11	Ductal 2(LAMrisk_high)	CXCL14
DHX16.1	1.63096378978841e-15	-0.461285	0.066	0.169	3.77029899285386e-11	Ductal 2(LAMrisk_high)	DHX16
MUC4.1	1.6932632446244e-15	-0.667266	0.028	0.112	3.91431664259822e-11	Ductal 2(LAMrisk_high)	MUC4
TMEM14C.1	1.77025635493062e-15	0.263844820613935	0.271	0.135	4.09230161569312e-11	Ductal 2(LAMrisk_high)	TMEM14C
TLCD2.1	1.82532309275046e-15	-0.399513	0.037	0.127	4.21959939351123e-11	Ductal 2(LAMrisk_high)	TLCD2
NDUFS5.1	2.02229421778871e-15	0.347367171563068	0.573	0.39	4.67493754326216e-11	Ductal 2(LAMrisk_high)	NDUFS5
PGK1.1	2.07769610497274e-15	0.430802588356144	0.507	0.354	4.80301008586548e-11	Ductal 2(LAMrisk_high)	PGK1
NR4A2.1	2.12482668091422e-15	0.400098158971055	0.226	0.104	4.91196183826939e-11	Ductal 2(LAMrisk_high)	NR4A2
TNFRSF14.1	2.42657224785602e-15	-0.663225	0.173	0.296	5.60950706536877e-11	Ductal 2(LAMrisk_high)	TNFRSF14
FAM83A.1	2.44290582815408e-15	-0.3792	0.041	0.134	5.64726540294378e-11	Ductal 2(LAMrisk_high)	FAM83A
CDC25B.1	2.71526269950925e-15	-0.421794	0.024	0.104	6.27687278245554e-11	Ductal 2(LAMrisk_high)	CDC25B
VAPA.1	2.94769455130447e-15	0.322159603932164	0.384	0.233	6.81418549425055e-11	Ductal 2(LAMrisk_high)	VAPA
RRBP1.1	3.27600864006822e-15	-0.771737	0.521	0.569	7.57314917324571e-11	Ductal 2(LAMrisk_high)	RRBP1
ZSWIM8.1	3.45451174189155e-15	-0.443551	0.07	0.174	7.9857947937307e-11	Ductal 2(LAMrisk_high)	ZSWIM8
ARL6IP1.1	3.6716189875837e-15	0.457618711046589	0.564	0.405	8.48768161359725e-11	Ductal 2(LAMrisk_high)	ARL6IP1
SAA2.1	3.86395427418758e-15	-0.634823	0.031	0.116	8.93230309563943e-11	Ductal 2(LAMrisk_high)	SAA2
SPARC.1	3.88595475967773e-15	-0.680262	0.272	0.421	8.98316161794702e-11	Ductal 2(LAMrisk_high)	SPARC
ARGLU1.1	3.89950234815597e-15	-0.802726	0.426	0.516	9.01447957823216e-11	Ductal 2(LAMrisk_high)	ARGLU1
RPL23A.1	3.90905645232661e-15	0.295031184726503	0.888	0.768	9.03656580084343e-11	Ductal 2(LAMrisk_high)	RPL23A
SERPINA4.1	4.00451884361796e-15	-0.588054	0.119	0.235	9.25724621079164e-11	Ductal 2(LAMrisk_high)	SERPINA4
MYO18A.1	4.00867853711406e-15	-0.499385	0.074	0.18	9.26686217424658e-11	Ductal 2(LAMrisk_high)	MYO18A
CDV3.1	4.04805346969694e-15	0.36674113073987	0.363	0.218	9.35788520589841e-11	Ductal 2(LAMrisk_high)	CDV3
PSAP.1	4.05105907591564e-15	-0.692074	0.622	0.657	9.36483326579418e-11	Ductal 2(LAMrisk_high)	PSAP
SHC2.1	4.18829852998705e-15	-0.529025	0.093	0.202	9.68208971177108e-11	Ductal 2(LAMrisk_high)	SHC2
SPECC1.1	4.75190188035024e-15	-0.618565	0.105	0.215	1.09849715768056e-10	Ductal 2(LAMrisk_high)	SPECC1
KIAA1211.1	4.86110944520587e-15	-0.308856	0.029	0.112	1.12374267044824e-10	Ductal 2(LAMrisk_high)	KIAA1211
C1QA.1	5.0366659627524e-15	0.382693378445312	0.167	0.064	1.16432607060947e-10	Ductal 2(LAMrisk_high)	C1QA
PDP1.1	5.28024106027861e-15	-0.420555	0.096	0.209	1.22063332590461e-10	Ductal 2(LAMrisk_high)	PDP1
AL365226.2.1	6.95161819578478e-15	0.757096814003389	0.128	0.042	1.60700557831957e-10	Ductal 2(LAMrisk_high)	AL365226.2
RNF38.1	7.22227943927441e-15	-0.404918	0.059	0.158	1.66957433797706e-10	Ductal 2(LAMrisk_high)	RNF38
ZNF292.1	7.40012192423356e-15	-0.842654	0.261	0.373	1.71068618522507e-10	Ductal 2(LAMrisk_high)	ZNF292
MPC2.1	7.6057467516708e-15	0.398509847853001	0.322	0.182	1.75822047658374e-10	Ductal 2(LAMrisk_high)	MPC2
CES2.1	9.60586902597943e-15	0.565670895358638	0.238	0.122	2.22058874273567e-10	Ductal 2(LAMrisk_high)	CES2
C6orf132.1	9.78309775077132e-15	-0.580967	0.177	0.301	2.26155870704581e-10	Ductal 2(LAMrisk_high)	C6orf132
NDUFB2.1	9.80642223451864e-15	0.25004090408537	0.483	0.312	2.26695062795367e-10	Ductal 2(LAMrisk_high)	NDUFB2
ESYT1.1	9.84126541731108e-15	0.31488768616475	0.169	0.067	2.2750053265198e-10	Ductal 2(LAMrisk_high)	ESYT1
CCSER1.1	1.02435760418496e-14	-0.330658	0.029	0.111	2.36800747359437e-10	Ductal 2(LAMrisk_high)	CCSER1
CASC4.1	1.02609927223847e-14	0.321117567321601	0.295	0.157	2.37203368763367e-10	Ductal 2(LAMrisk_high)	CASC4
ASL.1	1.16873605386732e-14	-0.630624	0.221	0.34	2.70176713572509e-10	Ductal 2(LAMrisk_high)	ASL
SLC25A16.1	1.2182269034124e-14	-0.402313	0.048	0.139	2.81617513261846e-10	Ductal 2(LAMrisk_high)	SLC25A16
SPRY1.1	1.25692974809046e-14	-0.545912	0.076	0.179	2.90564449866071e-10	Ductal 2(LAMrisk_high)	SPRY1
ARPC4.1	1.29835304555404e-14	0.299853297211442	0.316	0.175	3.00140273540728e-10	Ductal 2(LAMrisk_high)	ARPC4
LIPH.1	1.41984913968651e-14	0.625205041339338	0.356	0.225	3.2822652562133e-10	Ductal 2(LAMrisk_high)	LIPH
GSPT2.1	1.4606113553992e-14	-0.525524	0.062	0.158	3.37649527027634e-10	Ductal 2(LAMrisk_high)	GSPT2
SOD1.1	1.49975441401734e-14	0.36604804131902	0.615	0.445	3.46698227888388e-10	Ductal 2(LAMrisk_high)	SOD1
MROH6.1	1.57152649100763e-14	-0.434833	0.083	0.192	3.63289778926233e-10	Ductal 2(LAMrisk_high)	MROH6
TSPAN13.1	1.60105946946444e-14	0.328005196669664	0.213	0.1	3.70116917556094e-10	Ductal 2(LAMrisk_high)	TSPAN13
SLC44A4.1	1.69509557517685e-14	-0.724032	0.454	0.533	3.91855244113632e-10	Ductal 2(LAMrisk_high)	SLC44A4
POLR3A.1	1.92080125674081e-14	-0.290164	0.031	0.113	4.44031626520773e-10	Ductal 2(LAMrisk_high)	POLR3A
HBEGF.1	2.03466483593614e-14	0.606539242967109	0.205	0.098	4.70353470123358e-10	Ductal 2(LAMrisk_high)	HBEGF
CCND1.1	2.12364204417527e-14	0.807040509439211	0.437	0.311	4.90922331351996e-10	Ductal 2(LAMrisk_high)	CCND1
ADAM8.1	2.13675300399274e-14	-0.507048	0.105	0.218	4.93953191933002e-10	Ductal 2(LAMrisk_high)	ADAM8
SLC41A2.1	2.22276665058485e-14	-0.43689	0.078	0.18	5.138369666157e-10	Ductal 2(LAMrisk_high)	SLC41A2
TCIM.1	2.39997152043209e-14	0.483584245464937	0.327	0.188	5.54801416378286e-10	Ductal 2(LAMrisk_high)	TCIM
NFX1.1	2.4480776430169e-14	-0.540067	0.085	0.187	5.65922108736217e-10	Ductal 2(LAMrisk_high)	NFX1
AHCYL1.1	2.49066727114334e-14	0.37136902478824	0.335	0.197	5.75767553070205e-10	Ductal 2(LAMrisk_high)	AHCYL1
PCSK5.1	2.81018787881765e-14	-0.424351	0.043	0.132	6.49631131946276e-10	Ductal 2(LAMrisk_high)	PCSK5
AOC1.1	2.84019151291629e-14	-0.468923	0.101	0.212	6.56567072040858e-10	Ductal 2(LAMrisk_high)	AOC1
RBM39.1	3.00801270402815e-14	-0.694559	0.488	0.555	6.95362296790187e-10	Ductal 2(LAMrisk_high)	RBM39
ZG16B.1	3.24957280812509e-14	-0.648575	0.163	0.285	7.51203746054277e-10	Ductal 2(LAMrisk_high)	ZG16B
CSTB.1	3.39339304971883e-14	0.590443772678565	0.796	0.696	7.84450671303502e-10	Ductal 2(LAMrisk_high)	CSTB
RPN2.1	3.72877522116911e-14	0.350995840998205	0.446	0.293	8.61980967877662e-10	Ductal 2(LAMrisk_high)	RPN2
HDGFL3.1	4.64077299930501e-14	0.338413637204701	0.133	0.046	1.07280749424934e-09	Ductal 2(LAMrisk_high)	HDGFL3
MROH1.1	4.81419650571505e-14	-0.489219	0.104	0.212	1.11289780622615e-09	Ductal 2(LAMrisk_high)	MROH1
LAMTOR4.1	4.83389684723701e-14	0.289787695599502	0.357	0.213	1.11745193417578e-09	Ductal 2(LAMrisk_high)	LAMTOR4
FUOM.1	4.90286149248232e-14	-0.432271	0.036	0.119	1.13339449121714e-09	Ductal 2(LAMrisk_high)	FUOM
REXO4.1	4.9428458761149e-14	-0.49934	0.081	0.18	1.14263768118148e-09	Ductal 2(LAMrisk_high)	REXO4
VARS.1	5.20877910235705e-14	-0.549081	0.123	0.235	1.20411346509188e-09	Ductal 2(LAMrisk_high)	VARS
CFH.1	5.29075075879565e-14	-0.627218	0.139	0.255	1.22306285291079e-09	Ductal 2(LAMrisk_high)	CFH
PPP1R10.1	5.76675549863634e-14	-0.779621	0.179	0.297	1.33310086861976e-09	Ductal 2(LAMrisk_high)	PPP1R10
GLO1.1	5.97881573168949e-14	0.379239251186864	0.225	0.111	1.38212283269466e-09	Ductal 2(LAMrisk_high)	GLO1
RPL24.1	6.00252690174805e-14	0.264960124761775	0.877	0.773	1.3876041438771e-09	Ductal 2(LAMrisk_high)	RPL24
PTGES3.1	6.13132532754552e-14	0.421793459906824	0.531	0.375	1.4173784759687e-09	Ductal 2(LAMrisk_high)	PTGES3
IWS1.1	6.27221459320895e-14	-0.531072	0.152	0.266	1.44994784751211e-09	Ductal 2(LAMrisk_high)	IWS1
AFG3L2.1	6.28456191791319e-14	0.384153127027467	0.205	0.097	1.45280217856399e-09	Ductal 2(LAMrisk_high)	AFG3L2
PRDM1.1	6.28664083124425e-14	0.352710048357987	0.123	0.04	1.45328276095873e-09	Ductal 2(LAMrisk_high)	PRDM1
ERH.1	6.42798026489467e-14	0.261984206292639	0.339	0.196	1.4859561978357e-09	Ductal 2(LAMrisk_high)	ERH
PTPRR.1	6.82752903754896e-14	0.321453005420973	0.105	0.03	1.57831988761019e-09	Ductal 2(LAMrisk_high)	PTPRR
IYD.1	7.11054297621746e-14	-0.345354	0.05	0.139	1.64374421981219e-09	Ductal 2(LAMrisk_high)	IYD
FIS1.1	7.13086284061773e-14	0.26789834401558	0.415	0.258	1.6484415628656e-09	Ductal 2(LAMrisk_high)	FIS1
CORO2A.1	7.31798965422614e-14	-0.507105	0.128	0.242	1.69169966836746e-09	Ductal 2(LAMrisk_high)	CORO2A
PRELID1.1	7.52554958228946e-14	0.297370081372375	0.384	0.231	1.73968129693786e-09	Ductal 2(LAMrisk_high)	PRELID1
GDA.1	7.54844045115527e-14	-0.406112	0.054	0.147	1.74497297909356e-09	Ductal 2(LAMrisk_high)	GDA
CLDN10.1	7.94596521264768e-14	0.668413327297912	0.362	0.236	1.83686877820776e-09	Ductal 2(LAMrisk_high)	CLDN10
IMPA2.1	8.5637938648043e-14	0.273220869704055	0.151	0.058	1.97969222772681e-09	Ductal 2(LAMrisk_high)	IMPA2
FGFR3.1	9.57274787465003e-14	0.459670570106573	0.128	0.045	2.21293212618285e-09	Ductal 2(LAMrisk_high)	FGFR3
ANXA4.1	9.85446464366106e-14	0.459165577261565	0.721	0.58	2.27805659167513e-09	Ductal 2(LAMrisk_high)	ANXA4
KIFC2.1	9.99809460360127e-14	-0.450422	0.071	0.169	2.31125952951451e-09	Ductal 2(LAMrisk_high)	KIFC2
CDK6.1	1.14867377809398e-13	0.388427417982847	0.228	0.116	2.65538917281985e-09	Ductal 2(LAMrisk_high)	CDK6
SERPING1.1	1.15448675969217e-13	0.334133271907527	0.379	0.238	2.66882704238038e-09	Ductal 2(LAMrisk_high)	SERPING1
C19orf48.1	1.41048449968721e-13	-0.450979	0.058	0.15	3.26061701792692e-09	Ductal 2(LAMrisk_high)	C19orf48
BTF3.1	1.42929155782621e-13	0.32643532799021	0.612	0.444	3.30409329422684e-09	Ductal 2(LAMrisk_high)	BTF3
RPS14.1	1.53671127266336e-13	0.265297084441089	0.935	0.884	3.55241544901588e-09	Ductal 2(LAMrisk_high)	RPS14
SETX.1	1.57054353334566e-13	-0.617831	0.159	0.269	3.63062548603515e-09	Ductal 2(LAMrisk_high)	SETX
ARHGDIB.1	1.57742731942156e-13	0.253939693750137	0.159	0.063	3.64653873430681e-09	Ductal 2(LAMrisk_high)	ARHGDIB
RORA.1	1.62981451945546e-13	0.325264546817665	0.174	0.074	3.76764222462518e-09	Ductal 2(LAMrisk_high)	RORA
AFAP1L2.1	1.67636946921191e-13	-0.432859	0.035	0.115	3.87526330197717e-09	Ductal 2(LAMrisk_high)	AFAP1L2
MARCKS.1	1.68649090312979e-13	0.368541309628642	0.515	0.356	3.89866102076513e-09	Ductal 2(LAMrisk_high)	MARCKS
NDUFB4.1	1.69205927316349e-13	0.264930253017013	0.451	0.289	3.91153342177204e-09	Ductal 2(LAMrisk_high)	NDUFB4
C1QC.1	1.70203424635965e-13	0.297416813798143	0.1	0.027	3.9345925673096e-09	Ductal 2(LAMrisk_high)	C1QC
PPA1.1	1.76225124514864e-13	-0.617433	0.422	0.516	4.0737962034101e-09	Ductal 2(LAMrisk_high)	PPA1
TNFAIP3.1	1.78275491700339e-13	0.553724775798269	0.262	0.144	4.12119454163674e-09	Ductal 2(LAMrisk_high)	TNFAIP3
LEPROT.1	1.82592899728769e-13	0.288882777371547	0.281	0.154	4.22100006302994e-09	Ductal 2(LAMrisk_high)	LEPROT
TKT.1	1.89666920127191e-13	0.331178524041117	0.367	0.224	4.38453019258028e-09	Ductal 2(LAMrisk_high)	TKT
AL627171.2.1	2.00366821685387e-13	-0.671675	0.289	0.413	4.63187981690109e-09	Ductal 2(LAMrisk_high)	AL627171.2
R3HDM2.1	2.01897806456797e-13	0.374880634880776	0.271	0.149	4.66727159186178e-09	Ductal 2(LAMrisk_high)	R3HDM2
GTF2I.1	2.12649159273513e-13	0.40241754392061	0.573	0.424	4.9158106149258e-09	Ductal 2(LAMrisk_high)	GTF2I
GLUL.1	2.15966191660465e-13	0.285774083479723	0.355	0.212	4.99249045261497e-09	Ductal 2(LAMrisk_high)	GLUL
ARPP19.1	2.5043910332361e-13	0.31250142650119	0.267	0.145	5.78940075153188e-09	Ductal 2(LAMrisk_high)	ARPP19
GATM.1	2.64127999973639e-13	0.393743826352325	0.17	0.075	6.10584697539062e-09	Ductal 2(LAMrisk_high)	GATM
NDUFAF3.1	2.74769314794184e-13	0.265442759798171	0.251	0.129	6.35184225009715e-09	Ductal 2(LAMrisk_high)	NDUFAF3
COL9A2.1	3.02721401358758e-13	-0.331493	0.044	0.129	6.9980106352104e-09	Ductal 2(LAMrisk_high)	COL9A2
C6orf141.1	3.28492465405165e-13	-0.545355	0.108	0.213	7.5937603227712e-09	Ductal 2(LAMrisk_high)	C6orf141
GOLGA3.1	3.30720944342631e-13	-0.622145	0.166	0.276	7.64527607036861e-09	Ductal 2(LAMrisk_high)	GOLGA3
ANKRD11.1	3.61619656483955e-13	-0.837236	0.367	0.459	8.35956159893958e-09	Ductal 2(LAMrisk_high)	ANKRD11
TC2N.1	3.73554823708708e-13	-0.562378	0.205	0.321	8.6354668596742e-09	Ductal 2(LAMrisk_high)	TC2N
NUCKS1.1	3.86601392883221e-13	0.342277483902185	0.609	0.46	8.93706439928143e-09	Ductal 2(LAMrisk_high)	NUCKS1
PDLIM4.1	3.91048526808444e-13	0.387395510900611	0.198	0.093	9.03986879423081e-09	Ductal 2(LAMrisk_high)	PDLIM4
SQOR.1	4.38248309879751e-13	0.354738616050862	0.161	0.068	1.01309861794902e-08	Ductal 2(LAMrisk_high)	SQOR
SORT1.1	4.44125608918074e-13	0.261614924838688	0.172	0.075	1.02668517013591e-08	Ductal 2(LAMrisk_high)	SORT1
VAMP8.1	4.54824625167411e-13	0.297890974454016	0.442	0.294	1.0514180859995e-08	Ductal 2(LAMrisk_high)	VAMP8
CPE.1	4.72955674236602e-13	0.327240672260907	0.129	0.045	1.09333163213275e-08	Ductal 2(LAMrisk_high)	CPE
F5.1	5.13319283427358e-13	-0.330719	0.043	0.126	1.18664018749902e-08	Ductal 2(LAMrisk_high)	F5
ZFC3H1.1	5.35419101230595e-13	-0.458471	0.133	0.242	1.23772833631477e-08	Ductal 2(LAMrisk_high)	ZFC3H1
SPPL2B.1	5.4095975712579e-13	-0.494956	0.123	0.228	1.25053667054769e-08	Ductal 2(LAMrisk_high)	SPPL2B
GABARAP.1	5.81189291783053e-13	0.308709930799953	0.467	0.316	1.34353528581488e-08	Ductal 2(LAMrisk_high)	GABARAP
ASCC3.1	6.16477050444551e-13	-0.530642	0.131	0.239	1.42510999751267e-08	Ductal 2(LAMrisk_high)	ASCC3
COX16.1	6.30554756204686e-13	0.319061658747428	0.297	0.172	1.45765342991837e-08	Ductal 2(LAMrisk_high)	COX16
HSD11B2.1	6.34598683435787e-13	-0.317873	0.03	0.104	1.46700177649851e-08	Ductal 2(LAMrisk_high)	HSD11B2
NOP56.1	6.37022178504776e-13	-0.4977	0.168	0.283	1.47260417004949e-08	Ductal 2(LAMrisk_high)	NOP56
CEP164.1	6.40816280262707e-13	-0.44833	0.066	0.157	1.4813749950833e-08	Ductal 2(LAMrisk_high)	CEP164
FUCA1.1	6.56384823058673e-13	0.269245577586963	0.153	0.062	1.51736479546474e-08	Ductal 2(LAMrisk_high)	FUCA1
SLC2A3.1	6.85526815997960e-13	0.26884404423243	0.112	0.035	1.58473234054249e-08	Ductal 2(LAMrisk_high)	SLC2A3
SHMT2.1	7.04832145181533e-13	0.275142207528162	0.136	0.051	1.62936047001615e-08	Ductal 2(LAMrisk_high)	SHMT2
MAN1A1.1	8.99945744811089e-13	0.357129824872271	0.164	0.071	2.08040457827979e-08	Ductal 2(LAMrisk_high)	MAN1A1
LRIG3.1	9.07549122786203e-13	-0.403958	0.066	0.158	2.09798130714486e-08	Ductal 2(LAMrisk_high)	LRIG3
DHRS7.1	9.12968466788141e-13	0.2989227875249	0.39	0.246	2.11050920467415e-08	Ductal 2(LAMrisk_high)	DHRS7
FTX.1	9.62928731930954e-13	-0.546225	0.213	0.322	2.22600234960479e-08	Ductal 2(LAMrisk_high)	FTX
GPR183.1	9.73876262901342e-13	0.398500109633094	0.114	0.038	2.25130975694903e-08	Ductal 2(LAMrisk_high)	GPR183
LITAF.1	1.04835975442673e-12	0.370778681427708	0.339	0.21	2.42349324430827e-08	Ductal 2(LAMrisk_high)	LITAF
MYO6.1	1.0589838401113e-12	-0.619304	0.37	0.47	2.44805294318529e-08	Ductal 2(LAMrisk_high)	MYO6
DNPH1.1	1.11493297278248e-12	-0.682781	0.229	0.336	2.57739055318127e-08	Ductal 2(LAMrisk_high)	DNPH1
SOX9.1	1.2154142656271e-12	0.418105781030746	0.36	0.227	2.80967315785018e-08	Ductal 2(LAMrisk_high)	SOX9
COX6B1.1	1.3183946603916e-12	0.305196493088375	0.627	0.474	3.04773293642727e-08	Ductal 2(LAMrisk_high)	COX6B1
NDUFA2.1	1.32341801047602e-12	0.319497983561697	0.362	0.227	3.05934541481741e-08	Ductal 2(LAMrisk_high)	NDUFA2
IGF2BP3.1	1.35227982180487e-12	-0.302657	0.051	0.137	3.12606526406631e-08	Ductal 2(LAMrisk_high)	IGF2BP3
XRCC6.1	1.38395677148324e-12	0.267689757797261	0.354	0.217	3.1992928686378e-08	Ductal 2(LAMrisk_high)	XRCC6
KNOP1.1	1.4637882528604e-12	-0.547564	0.177	0.288	3.38383930413739e-08	Ductal 2(LAMrisk_high)	KNOP1
FKBP9.1	1.51547168850214e-12	0.278529384828478	0.176	0.078	3.50331590231039e-08	Ductal 2(LAMrisk_high)	FKBP9
SNHG6.1	1.54071731327425e-12	-0.738203	0.355	0.447	3.56167621309609e-08	Ductal 2(LAMrisk_high)	SNHG6
RPS10.1	1.62073445558985e-12	0.298952602048495	0.807	0.668	3.74665184098705e-08	Ductal 2(LAMrisk_high)	RPS10
GNG5.1	1.72549824644203e-12	0.255434697823854	0.507	0.35	3.98883429630003e-08	Ductal 2(LAMrisk_high)	GNG5
CFTR.1	1.89012116243498e-12	1.61964149180867	0.283	0.177	4.36939309120095e-08	Ductal 2(LAMrisk_high)	CFTR
XRRA1.1	1.89478235339983e-12	-0.397833	0.062	0.149	4.38016836635438e-08	Ductal 2(LAMrisk_high)	XRRA1
PRAP1.1	1.98599902525999e-12	-0.617107	0.109	0.213	4.59103394669351e-08	Ductal 2(LAMrisk_high)	PRAP1
SLC16A1.1	2.07822238579111e-12	-0.254983	0.048	0.132	4.80422668923332e-08	Ductal 2(LAMrisk_high)	SLC16A1
WDR72.1	2.30174722908992e-12	-0.37182	0.043	0.122	5.32094906948716e-08	Ductal 2(LAMrisk_high)	WDR72
COX7A2.1	2.55667990766848e-12	0.297347683763278	0.547	0.387	5.91027694255722e-08	Ductal 2(LAMrisk_high)	COX7A2
RPL28.1	2.79037977929053e-12	-0.27312	0.973	0.959	6.45052093578591e-08	Ductal 2(LAMrisk_high)	RPL28
HEBP2.1	2.79901661493872e-12	0.358518243158186	0.413	0.275	6.47048670875383e-08	Ductal 2(LAMrisk_high)	HEBP2
TTF1.1	2.91887321035212e-12	-0.294704	0.078	0.173	6.74755920037099e-08	Ductal 2(LAMrisk_high)	TTF1
VDAC2.1	3.01142239247913e-12	-0.664828	0.277	0.384	6.96150514469401e-08	Ductal 2(LAMrisk_high)	VDAC2
YARS.1	3.27749866134391e-12	-0.370234	0.069	0.158	7.57659365542871e-08	Ductal 2(LAMrisk_high)	YARS
NDUFC1.1	3.32110433980275e-12	0.292704265797848	0.349	0.214	7.67739690232202e-08	Ductal 2(LAMrisk_high)	NDUFC1
WDR60.1	3.35856057751977e-12	-0.595161	0.158	0.261	7.76398448705245e-08	Ductal 2(LAMrisk_high)	WDR60
HSBP1.1	3.44164352994471e-12	0.302122271400324	0.391	0.25	7.95604734817318e-08	Ductal 2(LAMrisk_high)	HSBP1
RALBP1.1	3.49483971358331e-12	0.330891269772729	0.305	0.181	8.07902096589053e-08	Ductal 2(LAMrisk_high)	RALBP1
SAMD8.1	3.6603481236233e-12	-0.355431	0.049	0.13	8.46162675737998e-08	Ductal 2(LAMrisk_high)	SAMD8
LMO4.1	4.20307455977548e-12	0.398845853034404	0.402	0.271	9.71624745983297e-08	Ductal 2(LAMrisk_high)	LMO4
GLB1.1	4.22289054131244e-12	0.272930840058722	0.148	0.061	9.76205606435197e-08	Ductal 2(LAMrisk_high)	GLB1
ARL4C.1	4.32547049093647e-12	0.306816525110508	0.227	0.117	9.99919013389783e-08	Ductal 2(LAMrisk_high)	ARL4C
ATP5F1B.1	4.57761866457349e-12	0.300768366601004	0.516	0.371	1.05820810668945e-07	Ductal 2(LAMrisk_high)	ATP5F1B
HES4.1	4.63609832412599e-12	0.438798787516316	0.219	0.115	1.07172684958821e-07	Ductal 2(LAMrisk_high)	HES4
[truncated: 859 more rows]
