# Supplementary material for: Spatial transcriptomics reveals the mechanistic role of lactate metabolism in the pancreatic ductal adenocarcinoma microenvironment
Source: Front Immunol. 2026 Feb 13;17:1743187. doi: 10.3389/fimmu.2026.1743187 (PMC12946077; doi:10.3389/fimmu.2026.1743187)
Supplement: Supplementary file 13 [file Table4.xlsx]

## Sheet: Sheet1
	ONTOLOGY	ID	Description	GeneRatio	BgRatio	pvalue	p.adjust	qvalue	geneID	Count
GO:0048545	BP	GO:0048545	response to steroid hormone	46/915	339/18723	3.35991869354497e-10	1.28370767823216e-06	1.05224089014375e-06	CA2/DDIT4/ADAM9/YWHAH/COL1A1/SPP1/TXNIP/ATP1A1/AQP1/CYBA/TSPO/CALM1/GSTP1/IGFBP7/CLDN1/EDN1/AIF1/ABHD2/LBH/SPARC/CCND1/PTGES3/HSD11B2/GLB1/FOXP1/IL1RN/CAV1/ICAM1/TAF7/NR1D1/TFPI/USP8/MAOB/SMARCA4/DNAJA1/URI1/CLDN4/SDC1/SIRT1/AKR1C3/ZFP36/ANXA1/EGLN2/NCOR2/IGFBP2/ERRFI1	46
GO:0001819	BP	GO:0001819	positive regulation of cytokine production	56/915	467/18723	4.97947121114103e-10	1.28370767823216e-06	1.05224089014375e-06	CXCL17/CLU/B2M/HSPA1A/HSP90AA1/DDX21/DDT/DDIT3/HLA-DPA1/GAPDH/CYBA/CD55/MIF/F3/HSPA1B/HLA-DPB1/LUM/IRF8/CD83/PTPRC/CCL3/EREG/LAPTM5/SELENOK/SAA1/HEG1/APPL1/IRAK3/AIF1/PLA2R1/GSDMD/TYROBP/TNFRSF14/SOD1/POLR3A/ADAM8/RORA/AFAP1L2/FOXP1/AGPAT2/TRIM15/GPRC5B/ISG15/SERPINE1/APP/ATF4/IRF3/IL1B/F2RL1/CARD11/DDX58/SIRT1/IFI16/MBP/ANXA1/S100A13	56
GO:0046034	BP	GO:0046034	ATP metabolic process	38/915	277/18723	8.6163583585801e-09	1.48086478989463e-05	1.21384837928769e-05	ATP1B1/HSPA1A/DDIT4/SLC4A4/HKDC1/NDUFC2/TMSB4X/UQCRQ/COX8A/GAPDH/ATP5MF/COX4I1/UQCR10/HSPA1B/NDUFA7/TSPO/COX7C/UQCR11/ATP5PD/ATP5IF1/NDUFS5/PGK1/NDUFB2/FIS1/NDUFB4/SHMT2/COX6B1/NDUFA2/COX7A2/NDUFC1/ATP5F1B/FBP1/COX5A/APP/PFKP/SLC25A25/PRKAG2/ZBTB20	38
GO:0042060	BP	GO:0042060	wound healing	49/915	422/18723	1.75803613860977e-08	2.266108582668e-05	1.85750397276796e-05	ANXA2/TLN1/TPM1/SLC12A2/APOE/COL1A1/CD44/CD59/JMJD1C/TSPAN8/REG1A/DCN/COL3A1/F3/GNAS/ACTG1/VCL/EREG/ERBB3/PLEC/ANXA5/CLDN1/SAA1/PRCP/EDN1/DUOX2/ACTB/SPARC/HBEGF/SERPING1/TNFAIP3/F5/DCBLD2/VIL1/CAV1/FBLN1/SERPINE1/ARFGEF1/MYL12A/TFPI/B4GALT1/DSP/ETS1/CLDN4/F2RL1/SDC1/ANXA1/SDC4/COMP	49
GO:0001894	BP	GO:0001894	tissue homeostasis	36/915	268/18723	3.67801606888136e-08	3.79277017023046e-05	3.10889147717024e-05	TFF3/TFF2/TFF1/PIGR/LYZ/B2M/CA2/MUC6/CLDN18/SLC12A2/RAC1/IGHA2/SPP1/TNFRSF11B/ALDH1A1/TCIRG1/JCHAIN/ACTG1/VCL/HOMER2/CLDN1/ACTB/MUC4/SOD1/ADAM8/ZG16B/TNFAIP3/SOX9/PLEKHM1/PRDX1/PBLD/SERPINA3/IGHG3/MFSD2A/MBP/TJP3	36
GO:0002181	BP	GO:0002181	cytoplasmic translation	25/915	148/18723	5.30027932369938e-08	4.55470669883233e-05	3.7334423657286e-05	RPL41/RPS26/RPS24/RPL32/RPS28/TMA7/RPSA/RPS13/RPL15/RPL14/RPL19/RPS29/RPL35/UBA52/RPL23A/GSPT2/RPL24/RPS14/RPS10/RPL28/RPLP2/RPS2/RPL13A/EIF3A/RPLP0	25
GO:0006692	BP	GO:0006692	prostanoid metabolic process	13/915	49/18723	4.24723737225876e-07	0.000273734448642077	0.000224377079600249	MIF/GSTP1/EDN1/CES2/PTGES3/FABP5/PTGES2/HPGD/ACOX1/IL1B/SIRT1/AKR1C3/ANXA1	13
GO:0006693	BP	GO:0006693	prostaglandin metabolic process	13/915	49/18723	4.24723737225876e-07	0.000273734448642077	0.000224377079600249	MIF/GSTP1/EDN1/CES2/PTGES3/FABP5/PTGES2/HPGD/ACOX1/IL1B/SIRT1/AKR1C3/ANXA1	13
GO:0090083	BP	GO:0090083	regulation of inclusion body assembly	8/915	17/18723	5.1728247522781e-07	0.000296345382474954	0.000242911010297036	CLU/HSPA1A/SNCAIP/HSPA1B/PSMC5/HSPA2/DNAJA4/DNAJB1	8
GO:0031960	BP	GO:0031960	response to corticosteroid	25/915	167/18723	5.79660394671728e-07	0.000298872899492743	0.000244982787853367	DDIT4/ADAM9/COL1A1/AQP1/CYBA/CALM1/GSTP1/IGFBP7/CLDN1/EDN1/AIF1/SPARC/CCND1/HSD11B2/GLB1/IL1RN/ICAM1/USP8/MAOB/SDC1/AKR1C3/ZFP36/ANXA1/IGFBP2/ERRFI1	25
GO:0071356	BP	GO:0071356	cellular response to tumor necrosis factor	30/915	229/18723	8.55888543762152e-07	0.000401178302876151	0.000328841387866511	CXCL8/HSPA1A/CLDN18/COL1A1/TMSB4X/CCL20/CCL3L1/CYBA/HSPA1B/GSTP1/LCN2/CCL3/KRT8/LAPTM5/CLDN1/EDN1/TNFRSF14/RORA/TNFAIP3/SPPL2B/KRT18/TXNDC17/ICAM1/ASAH1/NR1D1/F2RL1/NFKBIA/SIRT1/ZFP36/GBP3	30
GO:0062197	BP	GO:0062197	cellular response to chemical stress	38/915	337/18723	1.45665895910207e-06	0.000613635509495654	0.000502990194484719	HSPA1A/TPM1/SOD3/MICU1/DDIT3/AQP1/ARL6IP5/NME2/HSPA1B/TSPO/SERPINB6/LCN2/PLEC/AIF1/PLA2R1/NR4A2/SOD1/SETX/TNFAIP3/XRCC6/PRDX1/CAV1/STAU1/NET1/KDM6B/ATP2A2/TP53INP1/ATF4/ETS1/DNAJA1/SOD2/SIRT1/AKR1C3/NFE2L1/ANXA1/LONP1/NCOA7/ERRFI1	38
GO:0050878	BP	GO:0050878	regulation of body fluid levels	41/915	379/18723	1.6573390577214e-06	0.000613635509495654	0.000502990194484719	ANXA2/TLN1/APOE/AGR2/CD59/JMJD1C/TSPAN8/AQP1/CYBA/COL3A1/F3/GNAS/GNAI2/ACTG1/VCL/PLEC/ANXA5/CLDN1/SAA1/HEG1/EDN1/ACTB/CCND1/SERPING1/VAMP8/F5/HSD11B2/CFTR/CAV1/FBLN1/NME1/SERPINE1/AQP3/MYL12A/TFPI/CLDN4/F2RL1/MYO5B/NCOR2/COMP/APRT	41
GO:0045216	BP	GO:0045216	cell-cell junction organization	27/915	200/18723	1.66619416852971e-06	0.000613635509495654	0.000502990194484719	TLN1/CLDN18/PERP/DLG5/ACTG1/VCL/PLEC/CLDN1/HEG1/CDC42/ACTB/CLDN10/CAV1/CTNND1/DSG2/PRKCI/DSP/IL1B/CLDN4/F2RL1/MICALL2/PKN2/TJP3/JUP/PARD3/HDAC7/PKHD1	27
GO:0060249	BP	GO:0060249	anatomical structure homeostasis	36/915	314/18723	1.85883951127712e-06	0.00063894510134299	0.000523736185107203	TFF3/TFF2/TFF1/PIGR/LYZ/B2M/CA2/MUC6/CLDN18/SLC12A2/RAC1/IGHA2/SPP1/TNFRSF11B/ALDH1A1/TCIRG1/JCHAIN/ACTG1/VCL/HOMER2/CLDN1/ACTB/MUC4/SOD1/ADAM8/ZG16B/TNFAIP3/SOX9/PLEKHM1/PRDX1/PBLD/SERPINA3/IGHG3/MFSD2A/MBP/TJP3	36
GO:0034612	BP	GO:0034612	response to tumor necrosis factor	31/915	253/18723	2.39848060356127e-06	0.00077291037449762	0.000633546027848586	CXCL8/HSPA1A/CLDN18/ADAM9/COL1A1/TMSB4X/CCL20/CCL3L1/CYBA/HSPA1B/GSTP1/LCN2/CCL3/KRT8/LAPTM5/CLDN1/EDN1/TNFRSF14/RORA/TNFAIP3/SPPL2B/KRT18/TXNDC17/ICAM1/ASAH1/NR1D1/F2RL1/NFKBIA/SIRT1/ZFP36/GBP3	31
GO:0010038	BP	GO:0010038	response to metal ion	40/915	373/18723	2.75188222304507e-06	0.000832025488792615	0.00068200202880698	TFF1/B2M/CA2/ADAM9/SLC12A2/SOD3/TXNIP/TNFRSF11B/AQP1/TCIRG1/TSPO/CALM1/TRPV6/ANXA11/LCN2/MT1F/CLDN1/EDN1/SPARC/C1QA/SOD1/CCND1/AHCYL1/AOC1/FBP1/LGMN/MT2A/CAV1/ICAM1/SORD/AQP3/APP/JUNB/MAOB/SOD2/SDC1/AKR1C3/LONP1/CRIP1/IGFBP2	40
GO:0035966	BP	GO:0035966	response to topologically incorrect protein	23/915	159/18723	2.96476360392595e-06	0.000832025488792615	0.00068200202880698	CREB3/CLU/HSPA1A/HSP90AA1/AGR2/DDIT3/ERO1A/HSPA1B/TM7SF3/CCND1/STT3B/ATF6B/OS9/DNAJB12/PPP1R15A/HSPA2/OPTN/ATF4/DNAJA1/PPP1R15B/COMP/AUP1/DNAJB1	23
GO:0051384	BP	GO:0051384	response to glucocorticoid	22/915	148/18723	3.06603651804882e-06	0.000832025488792615	0.00068200202880698	DDIT4/ADAM9/AQP1/CALM1/GSTP1/IGFBP7/CLDN1/EDN1/AIF1/SPARC/CCND1/HSD11B2/GLB1/IL1RN/ICAM1/USP8/MAOB/SDC1/ZFP36/ANXA1/IGFBP2/ERRFI1	22
GO:0022604	BP	GO:0022604	regulation of cell morphogenesis	35/915	309/18723	3.39291978302681e-06	0.000851621256830133	0.000698064461674286	TESK1/TPM1/OLFM4/CD44/FBLIM1/RAC1/REG1A/PDZD8/DVL1/CCL3/HEXB/ITGB2/FGD6/CDC42/SPARC/PLXNA3/VIL1/ICAM1/DOCK1/FBLN1/UNC13D/RHOD/CFL1/MYO9A/MYL12A/CUL7/RHOBTB3/CDC42EP1/ARHGAP18/CLDN4/BCL9L/MFSD2A/DNMBP/ANXA1/PLXNA2	35
GO:0006979	BP	GO:0006979	response to oxidative stress	45/915	446/18723	3.46858929275268e-06	0.000851621256830133	0.000698064461674286	GPX2/HSPA1A/ADAM9/TPM1/APOE/SOD3/COL1A1/ERO1A/TXNIP/AQP1/ARL6IP5/NME2/HSPA1B/NAPRT/GSTP1/LCN2/SELENOK/EDN1/DUOX2/BTG1/AIF1/PLA2R1/NR4A2/SOD1/SETX/NDUFB4/TNFAIP3/PRDX1/STAU1/NET1/KDM6B/APP/ATP2A2/TP53INP1/ATF4/ETS1/SOD2/SDC1/SIRT1/AKR1C3/NFE2L1/ANXA1/PPP1R15B/LONP1/NCOA7	45
GO:0030277	BP	GO:0030277	maintenance of gastrointestinal epithelium	8/915	22/18723	5.46686068815423e-06	0.00128123335036924	0.00105021271114542	TFF3/TFF2/TFF1/MUC6/MUC4/SOX9/PBLD/SERPINA3	8
GO:0070555	BP	GO:0070555	response to interleukin-1	21/915	143/18723	6.21161680274353e-06	0.00135055127491561	0.00110703184206161	CXCL8/CCL20/CCL3L1/CYBA/LCN2/CCL3/EDN1/IRAK3/RORA/SOX9/IL1RN/ICAM1/NR1D1/YY1/PRKCI/APP/TFPI/IL1B/ETS1/ANXA1/GBP3	21
GO:0007015	BP	GO:0007015	actin filament organization	44/915	442/18723	6.28650709813315e-06	0.00135055127491561	0.00110703184206161	TPM2/TESK1/TPM1/GBA2/TMSB4X/RAC1/BRK1/ARHGAP12/HIP1R/ACTG1/PROX1/DIAPH2/PLEC/MYO7B/AIF1/CDC42/ARPC4/MARCKS/MYO6/FHDC1/ARHGEF5/VIL1/ICAM1/MCU/RHOD/ADD3/ARPC5/CFL1/PRKCI/ARFGEF1/PLEKHH2/RHOBTB3/CDC42EP1/ARHGAP18/F2RL1/MICALL2/MYO5B/ARPC1A/ELMO3/SVIL/SLC9A1/SPIRE2/SDC4/ARHGEF10L	44
GO:0061041	BP	GO:0061041	regulation of wound healing	20/915	134/18723	8.0052673589653e-06	0.0016351620539384	0.00134032412857023	ANXA2/SLC12A2/APOE/TSPAN8/F3/ACTG1/CLDN1/EDN1/DUOX2/HBEGF/SERPING1/TNFAIP3/VIL1/CAV1/SERPINE1/ARFGEF1/TFPI/CLDN4/F2RL1/ANXA1	20
GO:0030595	BP	GO:0030595	leukocyte chemotaxis	28/915	230/18723	8.24558056679566e-06	0.0016351620539384	0.00134032412857023	CREB3/CXCL17/CXCL8/SLC12A2/PPIB/CXCL3/CXCL5/RAC1/DDT/CCL20/CCL3L1/MIF/CXCL1/CCL3/CXCL2/ITGB2/PLEC/SAA1/EDN1/AIF1/ADAM8/GPR183/LGMN/SLC8B1/MCU/SERPINE1/F2RL1/ANXA1	28
GO:0006986	BP	GO:0006986	response to unfolded protein	20/915	137/18723	1.12330530678453e-05	0.00193591542888493	0.00158684832121453	CREB3/HSPA1A/HSP90AA1/AGR2/DDIT3/ERO1A/HSPA1B/TM7SF3/CCND1/STT3B/ATF6B/OS9/PPP1R15A/HSPA2/OPTN/ATF4/DNAJA1/PPP1R15B/COMP/DNAJB1	20
GO:0032928	BP	GO:0032928	regulation of superoxide anion generation	8/915	24/18723	1.15219612455115e-05	0.00193591542888493	0.00158684832121453	CYBA/GSTP1/GNAI2/ITGB2/TYROBP/SOD1/F2RL1/AATF	8
GO:0070841	BP	GO:0070841	inclusion body assembly	8/915	24/18723	1.15219612455115e-05	0.00193591542888493	0.00158684832121453	CLU/HSPA1A/SNCAIP/HSPA1B/PSMC5/HSPA2/DNAJA4/DNAJB1	8
GO:0001516	BP	GO:0001516	prostaglandin biosynthetic process	9/915	31/18723	1.16395225553594e-05	0.00193591542888493	0.00158684832121453	MIF/EDN1/PTGES3/FABP5/PTGES2/IL1B/SIRT1/AKR1C3/ANXA1	9
GO:0046457	BP	GO:0046457	prostanoid biosynthetic process	9/915	31/18723	1.16395225553594e-05	0.00193591542888493	0.00158684832121453	MIF/EDN1/PTGES3/FABP5/PTGES2/IL1B/SIRT1/AKR1C3/ANXA1	9
GO:0050665	BP	GO:0050665	hydrogen peroxide biosynthetic process	7/915	18/18723	1.28842089854082e-05	0.0020759681727739	0.00170164799593467	CYBA/DUOX2/SOD1/DUOXA2/ACOX1/MAOB/SOD2	7
GO:0009636	BP	GO:0009636	response to toxic substance	30/915	262/18723	1.35041931260546e-05	0.00210992787145265	0.0017294843828105	GPX2/APOE/SOD3/WAPL/GLRX/ALDH1A1/SLC6A14/GSTP1/LCN2/CCL3/MT1F/CLDN1/DUOX2/UBA52/SOD1/FIS1/RALBP1/PRDX1/MT2A/TXNDC17/PRXL2A/AKR7A3/KDM6B/TP53INP1/MAOB/SOD2/RDH11/SDC1/SELENOT/MBP	30
GO:0051222	BP	GO:0051222	positive regulation of protein transport	33/915	303/18723	1.46427480423627e-05	0.00216347128421085	0.00177337332205842	ADAM9/RAC1/C1QTNF12/TOMM7/UBL5/TMEM30B/ITGB2/TM7SF3/FRMD4A/TCF7L2/CDC42/MYO18A/MPC2/ADAM8/FIS1/LEPROT/GLUL/CFTR/SRI/ARHGEF5/CHP1/MCU/CEMIP/PCM1/TCAF1/IL1B/CEP290/F2RL1/MICALL2/PCNT/SAR1A/EXOC1/JUP	33
GO:0006959	BP	GO:0006959	humoral immune response	34/915	317/18723	1.51056955453046e-05	0.00216347128421085	0.00177337332205842	CLU/WFDC2/LYZ/CXCL8/PI3/IGLC2/CXCL3/CXCL5/CD59/IGHA2/DMBT1/REG1A/GAPDH/CD55/DEFB1/CXCL1/IGLC3/JCHAIN/CD83/PTPRC/CXCL2/SLPI/HMGN2/CXCL14/C1QA/CFH/SERPING1/C1QC/GPR183/PRSS3/IGHG3/IL1B/CFB/IGHG1	34
GO:0019058	BP	GO:0019058	viral life cycle	34/915	317/18723	1.51056955453046e-05	0.00216347128421085	0.00177337332205842	CXCL8/HSPA1A/PPIB/APOE/CD55/RPSA/HSPA1B/SLC3A2/TOP2B/DEK/SLPI/SPCS1/PROX1/CLDN1/CDC42/TNFRSF14/VAPA/PCSK5/NUCKS1/VAMP8/SRPK1/TRIM15/CAV1/ICAM1/DYNLT1/STAU1/ISG15/SLC52A2/MPHOSPH8/PVR/PKN2/IFI16/IFI27/PABPC1	34
GO:0009306	BP	GO:0009306	protein secretion	37/915	359/18723	1.58202200609045e-05	0.0022045690441628	0.00180706069827971	ADAM9/SLC12A2/APOE/FAM3B/RAC1/C1QTNF12/RAB11FIP1/TCIRG1/IDH2/CCDC186/TM7SF3/SAA1/FRMD4A/TCF7L2/HMGN3/FAM3D/MYO18A/MPC2/ADAM8/PCSK5/GLUL/CFTR/SLC16A1/IL1RN/SRI/SLC8B1/MCU/CYP51A1/LLGL2/NR1D1/IL1B/CAMK2G/F2RL1/SELENOT/ANXA1/EXOC1/COMP	37
GO:0035592	BP	GO:0035592	establishment of protein localization to extracellular region	37/915	360/18723	1.68263419257979e-05	0.00228306892024774	0.00187140617263376	ADAM9/SLC12A2/APOE/FAM3B/RAC1/C1QTNF12/RAB11FIP1/TCIRG1/IDH2/CCDC186/TM7SF3/SAA1/FRMD4A/TCF7L2/HMGN3/FAM3D/MYO18A/MPC2/ADAM8/PCSK5/GLUL/CFTR/SLC16A1/IL1RN/SRI/SLC8B1/MCU/CYP51A1/LLGL2/NR1D1/IL1B/CAMK2G/F2RL1/SELENOT/ANXA1/EXOC1/COMP	37
GO:0006119	BP	GO:0006119	oxidative phosphorylation	20/915	141/18723	1.73463835892496e-05	0.00229328086631208	0.00187977679111572	NDUFC2/UQCRQ/COX8A/ATP5MF/COX4I1/UQCR10/NDUFA7/COX7C/UQCR11/ATP5PD/NDUFS5/NDUFB2/NDUFB4/SHMT2/COX6B1/NDUFA2/COX7A2/NDUFC1/ATP5F1B/COX5A	20
GO:0019646	BP	GO:0019646	aerobic electron transport chain	15/915	87/18723	1.87789177222015e-05	0.00242060249439177	0.00198414091196419	NDUFC2/UQCRQ/COX8A/COX4I1/UQCR10/NDUFA7/COX7C/UQCR11/NDUFS5/NDUFB2/NDUFB4/NDUFA2/COX7A2/NDUFC1/COX5A	15
GO:0002237	BP	GO:0002237	response to molecule of bacterial origin	37/915	363/18723	2.02070179080756e-05	0.00254115571546434	0.00208295704495311	CXCL8/B2M/ADAM9/CXCL3/CD24/CXCL5/DMBT1/DCN/CD55/CXCL1/TSPO/IRF8/GSTP1/LCN2/CCL3/CXCL2/SLPI/CLDN1/EDN1/IRAK3/SPARC/TNFAIP3/LITAF/FOXP1/ICAM1/SBNO2/HPGD/NR1D1/SERPINE1/ATP2A2/TFPI/IRF3/IL1B/MAOB/SOD2/NFKBIA/ZFP36	37
GO:0050708	BP	GO:0050708	regulation of protein secretion	30/915	268/18723	2.09613404310293e-05	0.00257325407767588	0.0021092677150522	ADAM9/SLC12A2/APOE/RAC1/C1QTNF12/RAB11FIP1/TCIRG1/IDH2/TM7SF3/SAA1/FRMD4A/TCF7L2/HMGN3/FAM3D/MYO18A/MPC2/ADAM8/GLUL/CFTR/SLC16A1/SRI/SLC8B1/MCU/CYP51A1/LLGL2/NR1D1/IL1B/F2RL1/ANXA1/EXOC1	30
GO:0071383	BP	GO:0071383	cellular response to steroid hormone stimulus	25/915	204/18723	2.21005593709032e-05	0.00265001125852039	0.00217218472152206	DDIT4/YWHAH/ATP1A1/AQP1/GSTP1/EDN1/ABHD2/LBH/PTGES3/FOXP1/ICAM1/TAF7/NR1D1/TFPI/USP8/SMARCA4/DNAJA1/URI1/SIRT1/AKR1C3/ZFP36/ANXA1/EGLN2/NCOR2/ERRFI1	25
GO:0051346	BP	GO:0051346	negative regulation of hydrolase activity	38/915	379/18723	2.26726024116423e-05	0.00265681677350972	0.00217776312638143	ANXA2/WFDC2/IFI6/PI3/APOC1/SERPINA5/CST3/SERPINB1/CD44/AQP1/GAPDH/PPP1R1B/GNAI2/SERPINB6/SLPI/PEBP1/PLA2R1/ATP5IF1/ARL6IP1/SERPINA4/SPRY1/CSTB/SERPING1/SORT1/CHP1/VIL1/BICD1/EGLN1/PPP1R15A/SERPINE1/SERPINA3/ARFGEF1/APP/TFPI/URI1/SFRP2/IFI16/ANXA1	38
GO:0019730	BP	GO:0019730	antimicrobial humoral response	18/915	122/18723	2.63214474266439e-05	0.00296951873955916	0.00243408144610878	WFDC2/LYZ/CXCL8/PI3/CXCL3/CXCL5/IGHA2/DMBT1/REG1A/GAPDH/DEFB1/CXCL1/JCHAIN/CXCL2/SLPI/HMGN2/CXCL14/PRSS3	18
GO:0071692	BP	GO:0071692	protein localization to extracellular region	37/915	368/18723	2.72483839645584e-05	0.00296951873955916	0.00243408144610878	ADAM9/SLC12A2/APOE/FAM3B/RAC1/C1QTNF12/RAB11FIP1/TCIRG1/IDH2/CCDC186/TM7SF3/SAA1/FRMD4A/TCF7L2/HMGN3/FAM3D/MYO18A/MPC2/ADAM8/PCSK5/GLUL/CFTR/SLC16A1/IL1RN/SRI/SLC8B1/MCU/CYP51A1/LLGL2/NR1D1/IL1B/CAMK2G/F2RL1/SELENOT/ANXA1/EXOC1/COMP	37
GO:0032970	BP	GO:0032970	regulation of actin filament-based process	39/915	397/18723	2.81874298375646e-05	0.00296951873955916	0.00243408144610878	TESK1/TPM1/GBA2/TMSB4X/RAC1/ATP1A1/BRK1/HIP1R/ACTG1/PROX1/EDN1/CDC42/ARPC4/ARHGDIB/SRI/ARHGEF5/VIL1/CAV1/ICAM1/AKAP13/RHOD/ADD3/DSG2/ARPC5/ARFGEF1/ATP2A2/PLEKHH2/RHOBTB3/DSP/CDC42EP1/ARHGAP18/F2RL1/ARPC1A/SVIL/SLC9A1/SPIRE2/SDC4/JUP/ARHGEF10L	39
GO:0006636	BP	GO:0006636	unsaturated fatty acid biosynthetic process	11/915	51/18723	2.82029426973876e-05	0.00296951873955916	0.00243408144610878	MIF/SCD5/EDN1/PTGES3/FABP5/PTGES2/SCD/IL1B/SIRT1/AKR1C3/ANXA1	11
GO:1902903	BP	GO:1902903	regulation of supramolecular fiber organization	38/915	383/18723	2.86072210385916e-05	0.00296951873955916	0.00243408144610878	CLU/TESK1/HSPA1A/TPM1/APOE/GBA2/TMSB4X/RAC1/HSPA1B/BRK1/HIP1R/ACTG1/PROX1/BMERB1/EDN1/CDC42/ARPC4/HDGFL3/ARHGEF5/VIL1/ICAM1/CLIP1/AKAP13/ADD3/ARPC5/ARFGEF1/APP/PLEKHH2/CDC42EP1/ARHGAP18/F2RL1/ARPC1A/SVIL/SLC9A1/SPIRE2/SDC4/ARHGEF10L/AEBP1	38
GO:0032930	BP	GO:0032930	positive regulation of superoxide anion generation	7/915	20/18723	2.87967294371524e-05	0.00296951873955916	0.00243408144610878	CYBA/GSTP1/GNAI2/ITGB2/TYROBP/SOD1/F2RL1	7
GO:0002573	BP	GO:0002573	myeloid leukocyte differentiation	25/915	208/18723	3.07581830950658e-05	0.00310959200074822	0.00254889793863135	ANXA2/CA2/CLDN18/ITGB8/LTBR/NME2/TCIRG1/CCL3/CDC42/TYROBP/GLO1/CDK6/C1QC/GPR183/FOXP1/PRXL2A/NDFIP1/SBNO2/NME1/APP/ACIN1/JUNB/F2RL1/SIRT1/IFI16	25
GO:0019221	BP	GO:0019221	cytokine-mediated signaling pathway	44/915	472/18723	3.20275168512324e-05	0.00317565147855681	0.00260304615703842	TFF2/CXCL8/HSPA1A/CLDN18/CXCL3/CD24/CD44/CXCL5/TMSB4X/CCL20/CCL3L1/F3/HSPA1B/CXCL1/GSTP1/PTPRC/CCL3/CXCL2/EREG/KRT8/LAPTM5/IL2RG/EDN1/DUOX2/APPL1/IRAK3/TNFRSF14/TNFAIP3/SPPL2B/IL1RN/KRT18/AGPAT2/TXNDC17/CAV1/ISG15/IRF3/IL1B/TRIM44/GPR35/F2RL1/NFKBIA/SIRT1/IFI27/CDC37	44
GO:1902905	BP	GO:1902905	positive regulation of supramolecular fiber organization	25/915	209/18723	3.33532424939995e-05	0.00322985404946484	0.00264747540088223	CLU/TESK1/HSPA1A/TPM1/APOE/RAC1/HSPA1B/BRK1/HIP1R/PROX1/EDN1/CDC42/ARPC4/ARHGEF5/VIL1/ICAM1/CLIP1/ARPC5/APP/CDC42EP1/F2RL1/ARPC1A/SPIRE2/SDC4/ARHGEF10L	25
GO:0045862	BP	GO:0045862	positive regulation of proteolysis	37/915	372/18723	3.44233630513383e-05	0.00322985404946484	0.00264747540088223	CLU/HSPA1A/ADAM9/APOE/ARL6IP5/F3/PERP/HSPA1B/DVL1/RPS27L/MTCH1/HIP1R/EGLN3/PSME1/LAPTM5/SUMO2/ATP5IF1/ADAM8/FIS1/PRELID1/GABARAP/LGMN/CAV1/FBLN1/RNF19A/PSMC5/APP/IL1B/CLDN4/CHFR/SART3/NRDC/SFRP2/SIRT1/IFI16/MBP/FZR1	37
GO:0016032	BP	GO:0016032	viral process	40/915	415/18723	3.44534469977825e-05	0.00322985404946484	0.00264747540088223	CXCL8/HSPA1A/PPIB/APOE/CD55/RPSA/HSPA1B/SLC3A2/TOP2B/CCL3/DEK/SLPI/SPCS1/PROX1/CLDN1/CDC42/TNFRSF14/VAPA/PCSK5/NUCKS1/VAMP8/SRPK1/TRIM15/CAV1/ICAM1/DYNLT1/BICD1/STAU1/ISG15/SLC52A2/CFL1/MPHOSPH8/EIF3A/SMARCA4/PVR/PKN2/IFI16/ZFP36/IFI27/PABPC1	40
GO:0042554	BP	GO:0042554	superoxide anion generation	10/915	44/18723	4.02631370550836e-05	0.00370708454742877	0.00303865592624362	CYBA/GSTP1/GNAI2/ITGB2/EDN1/DUOX2/TYROBP/SOD1/F2RL1/AATF	10
GO:1904951	BP	GO:1904951	positive regulation of establishment of protein localization	33/915	319/18723	4.16341763985622e-05	0.00376606690370152	0.00308700310692941	ADAM9/RAC1/C1QTNF12/TOMM7/UBL5/TMEM30B/ITGB2/TM7SF3/FRMD4A/TCF7L2/CDC42/MYO18A/MPC2/ADAM8/FIS1/LEPROT/GLUL/CFTR/SRI/ARHGEF5/CHP1/MCU/CEMIP/PCM1/TCAF1/IL1B/CEP290/F2RL1/MICALL2/PCNT/SAR1A/EXOC1/JUP	33
GO:0035967	BP	GO:0035967	cellular response to topologically incorrect protein	17/915	116/18723	4.77378666522445e-05	0.00424373173205126	0.0034785396480719	CREB3/HSPA1A/AGR2/DDIT3/ERO1A/HSPA1B/TM7SF3/CCND1/ATF6B/OS9/DNAJB12/PPP1R15A/HSPA2/OPTN/ATF4/PPP1R15B/AUP1	17
GO:0006801	BP	GO:0006801	superoxide metabolic process	13/915	74/18723	5.45604125836989e-05	0.00462438837439156	0.00379055965929977	SOD3/CYBA/GSTP1/GNAI2/ITGB2/EDN1/DUOX2/TYROBP/SOD1/PRDX1/SOD2/F2RL1/AATF	13
GO:0042773	BP	GO:0042773	ATP synthesis coupled electron transport	15/915	95/18723	5.47105684324836e-05	0.00462438837439156	0.00379055965929977	NDUFC2/UQCRQ/COX8A/COX4I1/UQCR10/NDUFA7/COX7C/UQCR11/NDUFS5/NDUFB2/NDUFB4/NDUFA2/COX7A2/NDUFC1/COX5A	15
GO:0042775	BP	GO:0042775	mitochondrial ATP synthesis coupled electron transport	15/915	95/18723	5.47105684324836e-05	0.00462438837439156	0.00379055965929977	NDUFC2/UQCRQ/COX8A/COX4I1/UQCR10/NDUFA7/COX7C/UQCR11/NDUFS5/NDUFB2/NDUFB4/NDUFA2/COX7A2/NDUFC1/COX5A	15
GO:0060326	BP	GO:0060326	cell chemotaxis	32/915	310/18723	5.64349903961859e-05	0.00468624385040768	0.00384126190424786	CREB3/CXCL17/CXCL8/SLC12A2/PPIB/CXCL3/CXCL5/TMSB4X/RAC1/DDT/CCL20/CCL3L1/MIF/CXCL1/GSTP1/CCL3/CXCL2/ITGB2/PLEC/SAA1/EDN1/AIF1/CXCL14/HBEGF/ADAM8/GPR183/LGMN/SLC8B1/MCU/SERPINE1/F2RL1/ANXA1	32
GO:0030099	BP	GO:0030099	myeloid cell differentiation	37/915	381/18723	5.72601556585889e-05	0.00468624385040768	0.00384126190424786	ANXA2/B2M/CA2/HSPA1A/CLDN18/ITGB8/LTBR/NME2/TCIRG1/HSPA1B/IRF8/CCL3/CDKN2B/CDC42/ATP5IF1/TYROBP/TMEM14C/GLO1/CDK6/RPS14/C1QC/GPR183/FOXP1/PRXL2A/NDFIP1/SBNO2/ISG15/NME1/APP/ACIN1/JUNB/ETS1/F2RL1/NFKBIA/SIRT1/IFI16/ZFP36	37
GO:0034620	BP	GO:0034620	cellular response to unfolded protein	15/915	96/18723	6.19598519127418e-05	0.00499164056972026	0.00409159219456675	CREB3/HSPA1A/AGR2/DDIT3/ERO1A/HSPA1B/TM7SF3/CCND1/ATF6B/OS9/PPP1R15A/HSPA2/OPTN/ATF4/PPP1R15B	15
GO:1903034	BP	GO:1903034	regulation of response to wounding	21/915	167/18723	6.7232102995969e-05	0.00527539133331507	0.00432417953600506	ANXA2/SLC12A2/APOE/SPP1/TSPAN8/F3/ACTG1/CLDN1/EDN1/DUOX2/HBEGF/SERPING1/TNFAIP3/VIL1/CAV1/SERPINE1/ARFGEF1/TFPI/CLDN4/F2RL1/ANXA1	21
GO:0042593	BP	GO:0042593	glucose homeostasis	28/915	258/18723	6.7774387596846e-05	0.00527539133331507	0.00432417953600506	HKDC1/FAM3B/RAC1/BACE2/CYBA/C1QTNF12/NME2/CCDC186/PRCP/TCF7L2/HMGN3/MPC2/FIS1/NUCKS1/CFTR/SLC16A1/SRI/SLC8B1/FABP5/ICAM1/MCU/NR1D1/NME1/HECTD4/SMARCA4/SELENOT/SIRT1/ZBTB20	28
GO:0002478	BP	GO:0002478	antigen processing and presentation of exogenous peptide antigen	9/915	38/18723	6.91507713671925e-05	0.00527539133331507	0.00432417953600506	B2M/CTSE/HLA-DRB5/HLA-DPA1/HLA-DPB1/HLA-DQA1/IFI30/LGMN/TAP1	9
GO:0010669	BP	GO:0010669	epithelial structure maintenance	8/915	30/18723	7.0597750581602e-05	0.00527539133331507	0.00432417953600506	TFF3/TFF2/TFF1/MUC6/MUC4/SOX9/PBLD/SERPINA3	8
GO:0019886	BP	GO:0019886	antigen processing and presentation of exogenous peptide antigen via MHC class II	8/915	30/18723	7.0597750581602e-05	0.00527539133331507	0.00432417953600506	B2M/CTSE/HLA-DRB5/HLA-DPA1/HLA-DPB1/HLA-DQA1/IFI30/LGMN	8
GO:0033500	BP	GO:0033500	carbohydrate homeostasis	28/915	259/18723	7.25375867828843e-05	0.00528971690048065	0.00433592204389976	HKDC1/FAM3B/RAC1/BACE2/CYBA/C1QTNF12/NME2/CCDC186/PRCP/TCF7L2/HMGN3/MPC2/FIS1/NUCKS1/CFTR/SLC16A1/SRI/SLC8B1/FABP5/ICAM1/MCU/NR1D1/NME1/HECTD4/SMARCA4/SELENOT/SIRT1/ZBTB20	28
GO:0019884	BP	GO:0019884	antigen processing and presentation of exogenous antigen	10/915	47/18723	7.35569481083253e-05	0.00528971690048065	0.00433592204389976	B2M/CTSE/HLA-DRB5/HLA-DPA1/HLA-DPB1/HLA-DQA1/PSME1/IFI30/LGMN/TAP1	10
GO:0071901	BP	GO:0071901	negative regulation of protein serine/threonine kinase activity	17/915	120/18723	7.38672647080308e-05	0.00528971690048065	0.00433592204389976	TESK1/APOE/PPP1R1B/GSTP1/HEG1/CDKN2B/IRAK3/SPRY1/TNFAIP3/CAV1/BMP2/PRKAR2A/IL1B/DNAJA1/PRKAG2/SFRP2/SIRT1	17
GO:0032496	BP	GO:0032496	response to lipopolysaccharide	34/915	343/18723	7.55508037737655e-05	0.00533616361996623	0.00437399390269169	CXCL8/ADAM9/CXCL3/CXCL5/DCN/CD55/CXCL1/TSPO/IRF8/GSTP1/LCN2/CCL3/CXCL2/SLPI/CLDN1/EDN1/IRAK3/SPARC/TNFAIP3/LITAF/FOXP1/ICAM1/SBNO2/HPGD/NR1D1/SERPINE1/ATP2A2/TFPI/IRF3/IL1B/MAOB/SOD2/NFKBIA/ZFP36	34
GO:1901654	BP	GO:1901654	response to ketone	23/915	194/18723	7.79305284341358e-05	0.00542201169893554	0.00444436261713001	DDIT4/SPP1/TXNIP/AQP1/CYBA/TSPO/CALM1/IGFBP7/CLDN1/EDN1/ABHD2/CCND1/CFTR/GLB1/CAV1/ICAM1/NME1/USP8/MAOB/CLDN4/SIRT1/AKR1C3/ERRFI1	23
GO:0042026	BP	GO:0042026	protein refolding	7/915	23/18723	8.00604990022924e-05	0.00542201169893554	0.00444436261713001	B2M/HSPA1A/HSP90AA1/HSPA1B/ST13/HSPA2/DNAJA4	7
GO:0097193	BP	GO:0097193	intrinsic apoptotic signaling pathway	30/915	288/18723	8.07612041955924e-05	0.00542201169893554	0.00444436261713001	CREB3/CLU/IFI6/HSPA1A/DDIT4/CD24/CD44/DDIT3/ERO1A/ARL6IP5/MIF/PERP/RPS27L/SELENOK/SOD1/FIS1/VDAC2/CAV1/PPP1R15A/ATF4/DNAJA1/URI1/SOD2/SFRP2/SIRT1/IFI16/FNIP2/SKIL/DNAJC10/CRIP1	30
GO:0052547	BP	GO:0052547	regulation of peptidase activity	42/915	461/18723	8.09726339833275e-05	0.00542201169893554	0.00444436261713001	ANXA2/WFDC2/IFI6/PI3/SERPINA5/CST3/SERPINB1/CD44/AQP1/GAPDH/ARL6IP5/F3/PERP/RPS27L/MTCH1/HIP1R/SERPINB6/EGLN3/SLPI/PSME1/LAPTM5/PEBP1/ARL6IP1/SERPINA4/CSTB/FIS1/PRELID1/SERPING1/LGMN/VIL1/CAV1/FBLN1/SERPINE1/SERPINA3/APP/TFPI/CLDN4/NRDC/SFRP2/SIRT1/IFI16/MBP	42
GO:0090084	BP	GO:0090084	negative regulation of inclusion body assembly	5/915	11/18723	9.95185781226765e-05	0.00657843318975026	0.00539226843674151	HSPA1A/HSPA1B/HSPA2/DNAJA4/DNAJB1	5
GO:0006469	BP	GO:0006469	negative regulation of protein kinase activity	24/915	212/18723	0.000114212148016063	0.00745414981228887	0.00611008360139231	TESK1/APOE/DVL1/PPP1R1B/GSTP1/PTPRC/PLEC/HEG1/CDKN2B/IRAK3/SPRY1/TNFAIP3/CHP1/CAV1/TAF7/SPRED1/BMP2/PRKAR2A/IL1B/DNAJA1/PRKAG2/SFRP2/SIRT1/ERRFI1	24
GO:0071347	BP	GO:0071347	cellular response to interleukin-1	16/915	113/18723	0.000119949013401916	0.00773071391375351	0.00633678011590387	CXCL8/CCL20/CCL3L1/LCN2/CCL3/EDN1/IRAK3/RORA/SOX9/IL1RN/ICAM1/NR1D1/YY1/TFPI/IL1B/GBP3	16
GO:0007266	BP	GO:0007266	Rho protein signal transduction	18/915	137/18723	0.000124104775549108	0.00789980521890374	0.00647538237595413	APOE/RAC1/COL1A2/COL3A1/HEG1/CDC42/ARHGDIB/RALBP1/EPS8L2/AKAP13/RHOD/EPS8L1/CFL1/NET1/CDC42EP1/GPR35/F2RL1/ARHGAP29	18
GO:0006839	BP	GO:0006839	mitochondrial transport	27/915	254/18723	0.000128715423677436	0.00808708475906127	0.00662889332971929	HSPA1A/HSP90AA1/MICU1/ATP5MF/TOMM7/TSPO/UBL5/TMEM14B/HIP1R/ATP5PD/ATP5IF1/SLC25A37/TMEM14C/MPC2/SLC25A16/AFG3L2/FIS1/LEPROT/HEBP2/VDAC2/ATP5F1B/SLC8B1/DYNLT1/MCU/MICALL2/SLC9A1/SPG7	27
GO:0051047	BP	GO:0051047	positive regulation of secretion	31/915	310/18723	0.000131554036830995	0.00808708475906127	0.00662889332971929	ADAM9/SLC12A2/RAC1/SPP1/AQP1/CYBA/C1QTNF12/GNAI2/ITGB2/TM7SF3/EDN1/FRMD4A/TCF7L2/PLA2R1/MYO18A/MPC2/ADAM8/GLUL/VAMP8/CFTR/SRI/MCU/UNC13D/BMP2/RAB27B/IL1B/F2RL1/SDC1/SELENOT/EXOC1/SDC4	31
GO:0022900	BP	GO:0022900	electron transport chain	21/915	175/18723	0.000132252568335994	0.00808708475906127	0.00662889332971929	GPX2/NDUFC2/UQCRQ/COX8A/COX4I1/CYBA/UQCR10/NDUFA7/COX7C/PLEC/UQCR11/NDUFS5/NDUFB2/NDUFB4/COX6B1/NDUFA2/COX7A2/NDUFC1/COX5A/AKR7A3/MAOB	21
GO:0022904	BP	GO:0022904	respiratory electron transport chain	16/915	114/18723	0.000133320830977542	0.00808708475906127	0.00662889332971929	NDUFC2/UQCRQ/COX8A/COX4I1/UQCR10/NDUFA7/COX7C/PLEC/UQCR11/NDUFS5/NDUFB2/NDUFB4/NDUFA2/COX7A2/NDUFC1/COX5A	16
GO:0050900	BP	GO:0050900	leukocyte migration	35/915	369/18723	0.000143239846069255	0.00858772844573347	0.00703926538516596	CREB3/CXCL17/CXCL8/SLC12A2/GP2/PPIB/CXCL3/CXCL5/RAC1/DDT/CCL20/CCL3L1/MIF/CXCL1/CCL3/CXCL2/ITGB2/PLEC/SELENOK/SAA1/EDN1/AIF1/CDC42/TNFRSF14/ADAM8/GPR183/LGMN/SLC8B1/ICAM1/MCU/SERPINE1/APP/B4GALT1/F2RL1/ANXA1	35
GO:0031647	BP	GO:0031647	regulation of protein stability	30/915	298/18723	0.000149077822884059	0.00883500292862306	0.00724195352546274	ATP1B1/CLU/HSPA1A/SERF2/HSP90AA1/PPIB/GAPDH/HSPA1B/DVL1/MAPK8IP3/TOMM7/HIP1R/SAV1/TYROBP/PTGES3/IFI30/CHP1/CTNND1/RNF128/PER3/NR1D1/BMP2/USP8/TRIM44/CHFR/COG7/SIRT1/ISOC2/GTPBP4/CDC37	30
GO:0006091	BP	GO:0006091	generation of precursor metabolites and energy	43/915	490/18723	0.000155219105594851	0.00901176127792628	0.00738684037623495	GPX2/DDIT4/SLC4A4/HKDC1/NDUFC2/UQCRQ/COX8A/GAPDH/ATP5MF/COX4I1/CYBA/UQCR10/NDUFA7/COX7C/IDH2/PLEC/UQCR11/ATP5PD/ATP5IF1/NDUFS5/PGK1/NDUFB2/PTGES3/PRELID1/NDUFB4/TKT/SHMT2/COX6B1/NDUFA2/COX7A2/NDUFC1/ATP5F1B/FBP1/COX5A/AKR7A3/NR1D1/APP/PFKP/ACOX1/MAOB/SLC25A25/PRKAG2/ZBTB20	43
GO:0034113	BP	GO:0034113	heterotypic cell-cell adhesion	11/915	61/18723	0.000158456641843213	0.00901176127792628	0.00738684037623495	CEACAM6/CD44/PERP/PTPRC/ITGB2/IL1RN/DSG2/DSP/IL1B/MBP/JUP	11
GO:0046688	BP	GO:0046688	response to copper ion	9/915	42/18723	0.000158684621556405	0.00901176127792628	0.00738684037623495	SOD3/AQP1/MT1F/SOD1/AOC1/MT2A/ICAM1/SORD/APP	9
GO:0098754	BP	GO:0098754	detoxification	19/915	152/18723	0.000159051643966503	0.00901176127792628	0.00738684037623495	GPX2/APOE/SOD3/GLRX/ALDH1A1/GSTP1/MT1F/DUOX2/SOD1/RALBP1/PRDX1/MT2A/TXNDC17/PRXL2A/AKR7A3/TP53INP1/SOD2/RDH11/SELENOT	19
GO:0031953	BP	GO:0031953	negative regulation of protein autophosphorylation	5/915	12/18723	0.000163740757084553	0.00908134732096697	0.00744387928089551	TESK1/PTPRC/CHP1/CAV1/ERRFI1	5
GO:0007596	BP	GO:0007596	blood coagulation	24/915	217/18723	0.000163802424524812	0.00908134732096697	0.00744387928089551	ANXA2/TLN1/APOE/CD59/JMJD1C/TSPAN8/COL3A1/F3/GNAS/ACTG1/VCL/ANXA5/SAA1/EDN1/ACTB/SERPING1/F5/CAV1/FBLN1/SERPINE1/MYL12A/TFPI/F2RL1/COMP	24
GO:0052548	BP	GO:0052548	regulation of endopeptidase activity	39/915	432/18723	0.000173799170074375	0.00953306937131358	0.00781415081577396	ANXA2/WFDC2/IFI6/PI3/SERPINA5/CST3/SERPINB1/CD44/AQP1/GAPDH/ARL6IP5/F3/PERP/RPS27L/MTCH1/HIP1R/SERPINB6/EGLN3/SLPI/PSME1/LAPTM5/PEBP1/ARL6IP1/SERPINA4/CSTB/FIS1/PRELID1/SERPING1/LGMN/VIL1/SERPINE1/SERPINA3/APP/TFPI/NRDC/SFRP2/SIRT1/IFI16/MBP	39
GO:0002495	BP	GO:0002495	antigen processing and presentation of peptide antigen via MHC class II	8/915	34/18723	0.000184070658608153	0.00988612828941287	0.00810354927973392	B2M/CTSE/HLA-DRB5/HLA-DPA1/HLA-DPB1/HLA-DQA1/IFI30/LGMN	8
GO:0051085	BP	GO:0051085	chaperone cofactor-dependent protein refolding	8/915	34/18723	0.000184070658608153	0.00988612828941287	0.00810354927973392	HSPA1A/ERO1A/HSPA1B/PTGES3/ST13/DNAJB12/HSPA2/DNAJB1	8
GO:0071216	BP	GO:0071216	cellular response to biotic stimulus	26/915	246/18723	0.000186712856948068	0.00990113578995817	0.00811585076082684	CXCL8/ADAM9/CXCL3/CXCL5/DDIT3/TXNIP/CD55/CXCL1/TSPO/IRF8/GSTP1/LCN2/CCL3/CXCL2/TNFAIP3/LITAF/ICAM1/SBNO2/NR1D1/SERPINE1/TFPI/IRF3/IL1B/NFKBIA/ZFP36/PPP1R15B	26
GO:0051056	BP	GO:0051056	regulation of small GTPase mediated signal transduction	30/915	302/18723	0.000188505162230361	0.00990113578995817	0.00811585076082684	APOE/RAC1/COL3A1/ARHGAP12/HEG1/ARHGAP32/SPRY1/ARHGDIB/ARPP19/GABARAP/RALBP1/FBP1/EPS8L2/ARHGEF5/DYNLT1/AKAP13/RHOD/EPS8L1/TRIO/NET1/MYO9A/ARFGEF1/ARHGAP18/GPR35/F2RL1/RALGPS2/DNMBP/ARHGAP29/ARHGAP27/ARHGEF10L	30
GO:0034599	BP	GO:0034599	cellular response to oxidative stress	29/915	288/18723	0.000190111024671423	0.00990113578995817	0.00811585076082684	HSPA1A/TPM1/SOD3/AQP1/ARL6IP5/NME2/HSPA1B/LCN2/AIF1/PLA2R1/NR4A2/SOD1/SETX/TNFAIP3/PRDX1/STAU1/NET1/KDM6B/ATP2A2/TP53INP1/ATF4/ETS1/SOD2/SIRT1/AKR1C3/NFE2L1/ANXA1/LONP1/NCOA7	29
GO:0042476	BP	GO:0042476	odontogenesis	17/915	130/18723	0.000200743482552982	0.0103113125601509	0.00845206809215749	CA2/COL1A1/TNFRSF11B/AQP1/COL1A2/TCIRG1/PERP/EDN1/ANKRD11/CFTR/WDR72/JAG2/BMP2/SERPINE1/AQP3/SDC1/LAMA5	17
GO:0097529	BP	GO:0097529	myeloid leukocyte migration	24/915	220/18723	0.000201986533858658	0.0103113125601509	0.00845206809215749	CREB3/CXCL17/CXCL8/GP2/PPIB/CXCL3/CXCL5/RAC1/DDT/CCL20/CCL3L1/MIF/CXCL1/CCL3/CXCL2/ITGB2/SAA1/EDN1/AIF1/ADAM8/LGMN/MCU/SERPINE1/ANXA1	24
GO:0032370	BP	GO:0032370	positive regulation of lipid transport	13/915	84/18723	0.000207909365353302	0.0105096145858983	0.00861461405462856	ANXA2/APOE/SPP1/EDN1/PLA2R1/PRELID1/PRAP1/ACSL5/CAV1/EEPD1/IL1B/NFKBIA/SIRT1	13
GO:0044403	BP	GO:0044403	biological process involved in symbiotic interaction	29/915	290/18723	0.000213959746329502	0.0107104509910185	0.00877923741965201	CXCL8/HSPA1A/PPIB/APOE/APOL1/GAPDH/CD55/DDX39B/RPSA/HSPA1B/SLC3A2/CCL3/THOC7/CLDN1/TNFRSF14/VAPA/NUCKS1/VAMP8/TRIM15/CAV1/ICAM1/DYNLT1/SLC52A2/CFL1/SMARCA4/F2RL1/PVR/IFI27/THOC2	29
GO:0045785	BP	GO:0045785	positive regulation of cell adhesion	39/915	437/18723	0.000220048916849577	0.0108223403264258	0.00887095186203086	CEACAM6/B2M/TESK1/ADAM9/TPM1/HLA-DRB5/OLFM4/AGR2/CD24/CD44/RAC1/HLA-DPA1/CD55/HLA-DPB1/CD83/PTPRC/HLA-DQA1/ITGB2/SELENOK/SAA1/AIF1/CDC42/TNFRSF14/ADAM8/CDK6/CAV1/ICAM1/DOCK1/UNC13D/RHOD/RRAS/IL1B/ETS1/CARD11/SFRP2/ANXA1/SDC4/IGFBP2/JUP	39
GO:0019079	BP	GO:0019079	viral genome replication	17/915	131/18723	0.00022039288872667	0.0108223403264258	0.00887095186203086	CXCL8/PPIB/TOP2B/DEK/SLPI/PROX1/CDC42/VAPA/NUCKS1/SRPK1/STAU1/ISG15/MPHOSPH8/PKN2/IFI16/IFI27/PABPC1	17
GO:0030073	BP	GO:0030073	insulin secretion	22/915	195/18723	0.0002274871930355	0.0109567707139312	0.0089811429538267	FAM3B/RAC1/C1QTNF12/TCIRG1/CCDC186/TM7SF3/TCF7L2/HMGN3/FAM3D/MPC2/GLUL/CFTR/SLC16A1/IL1RN/SRI/SLC8B1/MCU/NR1D1/IL1B/CAMK2G/SELENOT/ANXA1	22
GO:0035633	BP	GO:0035633	maintenance of blood-brain barrier	8/915	35/18723	0.000228483444726591	0.0109567707139312	0.0089811429538267	SLC12A2/ACTG1/VCL/CLDN1/ACTB/MFSD2A/MBP/TJP3	8
GO:0007599	BP	GO:0007599	hemostasis	24/915	222/18723	0.000231630723005916	0.0109567707139312	0.0089811429538267	ANXA2/TLN1/APOE/CD59/JMJD1C/TSPAN8/COL3A1/F3/GNAS/ACTG1/VCL/ANXA5/SAA1/EDN1/ACTB/SERPING1/F5/CAV1/FBLN1/SERPINE1/MYL12A/TFPI/F2RL1/COMP	24
GO:0050817	BP	GO:0050817	coagulation	24/915	222/18723	0.000231630723005916	0.0109567707139312	0.0089811429538267	ANXA2/TLN1/APOE/CD59/JMJD1C/TSPAN8/COL3A1/F3/GNAS/ACTG1/VCL/ANXA5/SAA1/EDN1/ACTB/SERPING1/F5/CAV1/FBLN1/SERPINE1/MYL12A/TFPI/F2RL1/COMP	24
GO:0071222	BP	GO:0071222	cellular response to lipopolysaccharide	23/915	209/18723	0.000239172424043556	0.0112106638033507	0.0091892562921998	CXCL8/ADAM9/CXCL3/CXCL5/CD55/CXCL1/TSPO/IRF8/GSTP1/LCN2/CCL3/CXCL2/TNFAIP3/LITAF/ICAM1/SBNO2/NR1D1/SERPINE1/TFPI/IRF3/IL1B/NFKBIA/ZFP36	23
GO:0001666	BP	GO:0001666	response to hypoxia	30/915	307/18723	0.000250726266742787	0.0116463480299623	0.00954638180153902	ATP1B1/DDIT4/SOD3/CD24/ERO1A/AQP1/REG1A/CYBA/MALAT1/EGLN3/ITPR2/EDN1/PGK1/NR4A2/ADAM8/FIS1/RORA/HSD11B2/CAV1/ICAM1/EGLN1/PLOD2/BMP2/AQP3/ETS1/SOD2/SIRT1/SLC9A1/LONP1/EGLN2	30
GO:0044794	BP	GO:0044794	positive regulation by host of viral process	5/915	13/18723	0.000255388905850014	0.0117570107014524	0.00963709076116358	PPIB/APOE/VAPA/NUCKS1/CFL1	5
GO:0036293	BP	GO:0036293	response to decreased oxygen levels	31/915	322/18723	0.000259319235832196	0.0118323007075292	0.00969880514081291	ATP1B1/DDIT4/SOD3/CD24/ERO1A/AQP1/REG1A/CYBA/MALAT1/LCN2/EGLN3/ITPR2/EDN1/PGK1/NR4A2/ADAM8/FIS1/RORA/HSD11B2/CAV1/ICAM1/EGLN1/PLOD2/BMP2/AQP3/ETS1/SOD2/SIRT1/SLC9A1/LONP1/EGLN2	31
GO:0045936	BP	GO:0045936	negative regulation of phosphate metabolic process	39/915	441/18723	0.000264704889024847	0.0119720912965975	0.00981338993014554	TESK1/DDIT4/APOC1/APOE/DVL1/PPP1R1B/CALM1/GSTP1/PTPRC/GNAI2/CTDSPL/PLEC/HEG1/CDKN2B/IRAK3/SPRY1/TNFAIP3/ARPP19/FBP1/CHP1/CAV1/FBLN1/TAF7/SPRED1/PPP1R15A/BMP2/CDA/PRKAR2A/IL1B/DNAJA1/URI1/DUSP6/PRKAG2/SFRP2/SIRT1/PPP1R15B/DNAJC10/PARD3/ERRFI1	39
GO:0010563	BP	GO:0010563	negative regulation of phosphorus metabolic process	39/915	442/18723	0.000277067546339905	0.012291599217013	0.0100752870148845	TESK1/DDIT4/APOC1/APOE/DVL1/PPP1R1B/CALM1/GSTP1/PTPRC/GNAI2/CTDSPL/PLEC/HEG1/CDKN2B/IRAK3/SPRY1/TNFAIP3/ARPP19/FBP1/CHP1/CAV1/FBLN1/TAF7/SPRED1/PPP1R15A/BMP2/CDA/PRKAR2A/IL1B/DNAJA1/URI1/DUSP6/PRKAG2/SFRP2/SIRT1/PPP1R15B/DNAJC10/PARD3/ERRFI1	39
GO:0007043	BP	GO:0007043	cell-cell junction assembly	18/915	146/18723	0.000278614784579894	0.012291599217013	0.0100752870148845	TLN1/CLDN18/DLG5/ACTG1/VCL/CLDN1/HEG1/ACTB/CLDN10/CAV1/CTNND1/IL1B/CLDN4/MICALL2/PKN2/JUP/PARD3/HDAC7	18
GO:0002504	BP	GO:0002504	antigen processing and presentation of peptide or polysaccharide antigen via MHC class II	8/915	36/18723	0.000281305024749329	0.012291599217013	0.0100752870148845	B2M/CTSE/HLA-DRB5/HLA-DPA1/HLA-DPB1/HLA-DQA1/IFI30/LGMN	8
GO:0090322	BP	GO:0090322	regulation of superoxide metabolic process	8/915	36/18723	0.000281305024749329	0.012291599217013	0.0100752870148845	CYBA/GSTP1/GNAI2/ITGB2/TYROBP/SOD1/F2RL1/AATF	8
GO:0071677	BP	GO:0071677	positive regulation of mononuclear cell migration	11/915	65/18723	0.000283913609667734	0.0123013325331667	0.0100832653057581	CREB3/CXCL17/CCL20/CCL3/SELENOK/AIF1/TNFRSF14/ADAM8/LGMN/SERPINE1/APP	11
GO:0072593	BP	GO:0072593	reactive oxygen species metabolic process	25/915	239/18723	0.000288653104011457	0.0124024617023589	0.0101661597597018	IFI6/DDIT4/SOD3/RAC1/CYBA/TSPO/GSTP1/GNAI2/LCN2/ITGB2/PRCP/EDN1/DUOX2/PLA2R1/ATP5IF1/TYROBP/SOD1/PRDX1/DUOXA2/ACOX1/MAOB/SOD2/F2RL1/AATF/AKR1C3	25
GO:1990266	BP	GO:1990266	neutrophil migration	16/915	122/18723	0.000295815370740413	0.0125007266187722	0.0102467064175351	CXCL8/GP2/PPIB/CXCL3/CXCL5/RAC1/CCL20/CCL3L1/CXCL1/CCL3/CXCL2/ITGB2/SAA1/EDN1/ADAM8/MCU	16
GO:0031667	BP	GO:0031667	response to nutrient levels	41/915	474/18723	0.00029590490863589	0.0125007266187722	0.0102467064175351	APOE/COL1A1/CLPS/DDIT3/SPP1/TNFRSF11B/REG1A/COX4I1/CYBA/TSPO/GSTP1/GNAI2/LCN2/PROX1/PLEC/CDKN2B/SPARC/SOD1/CCND1/AOC1/FIS1/GLUL/GABARAP/HSD11B2/SLC16A1/KRT18/SLC38A2/ICAM1/SORD/AQP3/ATF4/SLC25A25/SOD2/MFSD2A/PRKAG2/SFRP2/SIRT1/AKR1C3/IFI16/ZFP36/IGFBP2	41
GO:2000379	BP	GO:2000379	positive regulation of reactive oxygen species metabolic process	12/915	76/18723	0.000298213610184053	0.0125007266187722	0.0102467064175351	CYBA/TSPO/GSTP1/GNAI2/LCN2/ITGB2/TYROBP/SOD1/DUOXA2/SOD2/F2RL1/AKR1C3	12
GO:0006694	BP	GO:0006694	steroid biosynthetic process	20/915	173/18723	0.000312363262215772	0.0129882659676171	0.0106463369931776	APOE/SRD5A3/ATP1A1/PBX1/TSPO/IGFBP7/PROX1/HSD17B2/SOD1/HSD11B2/CFTR/HINT2/CYP51A1/ASAH1/NR1D1/BMP2/PRKAG2/SIRT1/FDFT1/AKR1C3	20
GO:0002687	BP	GO:0002687	positive regulation of leukocyte migration	17/915	135/18723	0.000316694373582888	0.0129927680875027	0.010650027330718	CREB3/CXCL17/CXCL8/RAC1/CCL20/CCL3/SELENOK/EDN1/AIF1/TNFRSF14/ADAM8/LGMN/ICAM1/MCU/SERPINE1/APP/F2RL1	17
GO:0033209	BP	GO:0033209	tumor necrosis factor-mediated signaling pathway	14/915	99/18723	0.000317511400121283	0.0129927680875027	0.010650027330718	HSPA1A/CLDN18/TMSB4X/HSPA1B/GSTP1/KRT8/LAPTM5/TNFRSF14/TNFAIP3/SPPL2B/KRT18/TXNDC17/F2RL1/NFKBIA	14
GO:0072678	BP	GO:0072678	T cell migration	11/915	66/18723	0.000325882517262613	0.0132303170000475	0.0108447435292946	SLC12A2/CCL20/CCL3/PLEC/SELENOK/AIF1/TNFRSF14/ADAM8/GPR183/ICAM1/APP	11
GO:0097530	BP	GO:0097530	granulocyte migration	18/915	148/18723	0.000329885974767633	0.0132882194211087	0.0108922054991122	CXCL17/CXCL8/GP2/PPIB/CXCL3/CXCL5/RAC1/CCL20/CCL3L1/CXCL1/CCL3/CXCL2/ITGB2/SAA1/EDN1/ADAM8/MCU/ANXA1	18
GO:0031529	BP	GO:0031529	ruffle organization	10/915	56/18723	0.000339729198605008	0.0135786337054839	0.0111302548543379	TPM1/RAC1/TCIRG1/AIF1/PLEKHM1/SH3YL1/EPS8L2/CAV1/ICAM1/EPS8L1	10
GO:0001933	BP	GO:0001933	negative regulation of protein phosphorylation	32/915	342/18723	0.000345870085189653	0.013717739686445	0.011244278478028	TESK1/DDIT4/APOE/DVL1/PPP1R1B/CALM1/GSTP1/PTPRC/CTDSPL/PLEC/HEG1/CDKN2B/IRAK3/SPRY1/TNFAIP3/CHP1/CAV1/FBLN1/TAF7/SPRED1/BMP2/PRKAR2A/IL1B/DNAJA1/DUSP6/PRKAG2/SFRP2/SIRT1/PPP1R15B/DNAJC10/PARD3/ERRFI1	32
GO:0097237	BP	GO:0097237	cellular response to toxic substance	16/915	124/18723	0.000356512497287137	0.0140318964581105	0.01150178928572	GPX2/APOE/SOD3/GLRX/ALDH1A1/GSTP1/DUOX2/SOD1/FIS1/PRDX1/TXNDC17/PRXL2A/TP53INP1/SOD2/RDH11/SELENOT	16
GO:0060759	BP	GO:0060759	regulation of response to cytokine stimulus	19/915	162/18723	0.000363978047065645	0.0142172031111399	0.0116536830858737	HSPA1A/CD24/HSPA1B/GSTP1/PTPRC/LAPTM5/EDN1/IRAK3/TNFAIP3/SPPL2B/IL1RN/AGPAT2/CAV1/ISG15/IRF3/TRIM44/F2RL1/DDX58/CDC37	19
GO:0061077	BP	GO:0061077	chaperone-mediated protein folding	11/915	67/18723	0.000372949191864931	0.0143424078699047	0.0117563120325155	CLU/HSPA1A/PPIB/ERO1A/HSPA1B/FKBP5/PTGES3/ST13/DNAJB12/HSPA2/DNAJB1	11
GO:0009060	BP	GO:0009060	aerobic respiration	21/915	189/18723	0.000384943864962289	0.0143424078699047	0.0117563120325155	NDUFC2/UQCRQ/COX8A/ATP5MF/COX4I1/UQCR10/NDUFA7/COX7C/IDH2/UQCR11/ATP5PD/NDUFS5/NDUFB2/NDUFB4/SHMT2/COX6B1/NDUFA2/COX7A2/NDUFC1/ATP5F1B/COX5A	21
GO:0150105	BP	GO:0150105	protein localization to cell-cell junction	6/915	21/18723	0.000386171348969726	0.0143424078699047	0.0117563120325155	DLG5/ACTG1/VCL/ACTB/DSP/TJP3	6
GO:0071900	BP	GO:0071900	regulation of protein serine/threonine kinase activity	33/915	359/18723	0.000387459243044265	0.0143424078699047	0.0117563120325155	TESK1/ADAM9/APOE/CD24/PPP1R1B/CALM1/GSTP1/CCND3/PROX1/HEG1/EDN1/CDKN2B/IRAK3/ACTB/SPRY1/CCND1/ADAM8/TCIM/TNFAIP3/ARHGEF5/CAV1/AKAP13/CEMIP/BMP2/TAOK3/PRKAR2A/IL1B/DNAJA1/PRKAG2/SFRP2/SIRT1/GTPBP4/CDC37	33
GO:0001959	BP	GO:0001959	regulation of cytokine-mediated signaling pathway	18/915	150/18723	0.000389158270166585	0.0143424078699047	0.0117563120325155	HSPA1A/CD24/HSPA1B/GSTP1/PTPRC/LAPTM5/EDN1/IRAK3/TNFAIP3/SPPL2B/IL1RN/AGPAT2/CAV1/ISG15/IRF3/TRIM44/F2RL1/CDC37	18
GO:0001774	BP	GO:0001774	microglial cell activation	9/915	47/18723	0.000389568280250682	0.0143424078699047	0.0117563120325155	CLU/PTPRC/CCL3/ITGB2/AIF1/TYROBP/C1QA/NR1D1/APP	9
GO:0071621	BP	GO:0071621	granulocyte chemotaxis	16/915	125/18723	0.000390690627036429	0.0143424078699047	0.0117563120325155	CXCL17/CXCL8/PPIB/CXCL3/CXCL5/RAC1/CCL20/CCL3L1/CXCL1/CCL3/CXCL2/ITGB2/SAA1/EDN1/MCU/ANXA1	16
GO:0010634	BP	GO:0010634	positive regulation of epithelial cell migration	20/915	176/18723	0.000391756155363059	0.0143424078699047	0.0117563120325155	ADAM9/TMSB4X/RAC1/LCN2/RAB11A/PROX1/EDN1/SPARC/HBEGF/SOX9/ATP5F1B/FOXP1/LGMN/VIL1/DOCK1/RRAS/ETS1/SIRT1/ANXA1/HDAC7	20
GO:0045333	BP	GO:0045333	cellular respiration	24/915	230/18723	0.00039221867914208	0.0143424078699047	0.0117563120325155	NDUFC2/UQCRQ/COX8A/ATP5MF/COX4I1/UQCR10/NDUFA7/COX7C/IDH2/PLEC/UQCR11/ATP5PD/NDUFS5/NDUFB2/PRELID1/NDUFB4/SHMT2/COX6B1/NDUFA2/COX7A2/NDUFC1/ATP5F1B/COX5A/SLC25A25	24
GO:0045732	BP	GO:0045732	positive regulation of protein catabolic process	24/915	231/18723	0.000417950123325745	0.0151757101117432	0.012439360601578	CLU/HSPA1A/ADAM9/HSP90AA1/APOE/HSPA1B/DVL1/LAPTM5/SUMO2/ATP5IF1/ADAM8/TNFAIP3/GABARAP/SOX9/CAV1/NDFIP1/RNF128/RNF19A/PSMC5/IL1B/CHFR/NRDC/FZR1/EGLN2	24
GO:1900046	BP	GO:1900046	regulation of hemostasis	11/915	68/18723	0.00042559238431438	0.0153451351994751	0.0125782364594938	ANXA2/APOE/TSPAN8/F3/EDN1/SERPING1/CAV1/SERPINE1/TFPI/F2RL1/COMP	11
GO:0050821	BP	GO:0050821	protein stabilization	21/915	191/18723	0.000443552789374523	0.0158565784762441	0.0129974608186926	ATP1B1/CLU/HSPA1A/HSP90AA1/PPIB/GAPDH/HSPA1B/DVL1/MAPK8IP3/HIP1R/SAV1/TYROBP/PTGES3/IFI30/CHP1/CTNND1/PER3/TRIM44/COG7/GTPBP4/CDC37	21
GO:0070482	BP	GO:0070482	response to oxygen levels	32/915	347/18723	0.000445927827590263	0.0158565784762441	0.0129974608186926	ATP1B1/DDIT4/SOD3/CD24/COL1A1/ERO1A/AQP1/REG1A/CYBA/MALAT1/LCN2/EGLN3/ITPR2/EDN1/PGK1/NR4A2/ADAM8/FIS1/RORA/HSD11B2/CAV1/ICAM1/EGLN1/PLOD2/BMP2/AQP3/ETS1/SOD2/SIRT1/SLC9A1/LONP1/EGLN2	32
GO:0030048	BP	GO:0030048	actin filament-based movement	16/915	127/18723	0.000467579947490753	0.0164490624312313	0.013483113319463	MYL6/TPM1/ATP1A1/MYO7B/MYO6/SRI/VIL1/CAV1/DSG2/ATP2A2/KCNE3/DSP/MYO5B/SYNE2/SLC9A1/JUP	16
GO:0097191	BP	GO:0097191	extrinsic apoptotic signaling pathway	23/915	219/18723	0.00046897055418755	0.0164490624312313	0.013483113319463	IFI6/HSPA1A/LTBR/HSPA1B/G0S2/GSTP1/PTPRC/PDIA3/ERBB3/KRT8/TCF7L2/FGFR3/TNFAIP3/SORT1/GABARAP/KRT18/CAV1/ICAM1/SERPINE1/IL1B/SFRP2/IFI27/SKIL	23
GO:0030593	BP	GO:0030593	neutrophil chemotaxis	14/915	103/18723	0.000480050332291824	0.0166139581022388	0.0136182764649236	CXCL8/PPIB/CXCL3/CXCL5/RAC1/CCL20/CCL3L1/CXCL1/CCL3/CXCL2/ITGB2/SAA1/EDN1/MCU	14
GO:0008202	BP	GO:0008202	steroid metabolic process	30/915	319/18723	0.000480116322194255	0.0166139581022388	0.0136182764649236	APOC1/APOE/YWHAH/GBA2/SRD5A3/APOL1/SPP1/ATP1A1/PBX1/TSPO/IGFBP7/PROX1/HSD17B2/SOD1/RORA/HSD11B2/CFTR/LGMN/HINT2/SGPL1/CYP51A1/ASAH1/NR1D1/BMP2/APP/PRKAG2/SIRT1/FDFT1/AKR1C3/NFE2L1	30
GO:0050810	BP	GO:0050810	regulation of steroid biosynthetic process	11/915	69/18723	0.000484321127670204	0.0166477315617838	0.0136459601936552	APOE/ATP1A1/TSPO/IGFBP7/PROX1/SOD1/ASAH1/NR1D1/BMP2/SIRT1/AKR1C3	11
GO:1903019	BP	GO:1903019	negative regulation of glycoprotein metabolic process	7/915	30/18723	0.000492779768009125	0.0168263078400997	0.013792337180597	ITM2B/CST3/BACE2/TMEM59/HBEGF/AATF/AGO2	7
GO:0051084	BP	GO:0051084	'de novo' posttranslational protein folding	8/915	39/18723	0.000502292460318539	0.0170382889829104	0.013966095763012	HSPA1A/ERO1A/HSPA1B/PTGES3/ST13/DNAJB12/HSPA2/DNAJB1	8
GO:0071496	BP	GO:0071496	cellular response to external stimulus	30/915	320/18723	0.00050574556097049	0.0170432948520513	0.0139701990182079	COL1A1/RAC1/ATP1A1/AQP1/LTBR/CYBA/GSTP1/PTPRC/LCN2/PLEC/CDKN2B/AIF1/GSDMD/NR4A2/AOC1/GLUL/GABARAP/SOX9/SLC38A2/ICAM1/AQP3/ATF4/IL1B/MFSD2A/PRKAG2/SFRP2/SIRT1/AKR1C3/IFI16/SLC9A1	30
GO:0043409	BP	GO:0043409	negative regulation of MAPK cascade	20/915	180/18723	0.000524591392678402	0.0173236606693175	0.014200011756831	APOE/GSTP1/PTPRC/PEBP1/IRAK3/SPRY1/PTPRR/MECOM/CAV1/FBLN1/SPRED1/BMP2/TAOK3/IL1B/EIF3A/DNAJA1/F2RL1/DUSP6/SFRP2/ERRFI1	20
GO:0033559	BP	GO:0033559	unsaturated fatty acid metabolic process	15/915	116/18723	0.000526432113546625	0.0173236606693175	0.014200011756831	MIF/GSTP1/SCD5/EDN1/CES2/PTGES3/FABP5/PTGES2/HPGD/SCD/ACOX1/IL1B/SIRT1/AKR1C3/ANXA1	15
GO:1990748	BP	GO:1990748	cellular detoxification	15/915	116/18723	0.000526432113546625	0.0173236606693175	0.014200011756831	GPX2/APOE/SOD3/GLRX/ALDH1A1/GSTP1/DUOX2/SOD1/PRDX1/TXNDC17/PRXL2A/TP53INP1/SOD2/RDH11/SELENOT	15
GO:0071219	BP	GO:0071219	cellular response to molecule of bacterial origin	23/915	221/18723	0.0005331057579692	0.0173236606693175	0.014200011756831	CXCL8/ADAM9/CXCL3/CXCL5/CD55/CXCL1/TSPO/IRF8/GSTP1/LCN2/CCL3/CXCL2/TNFAIP3/LITAF/ICAM1/SBNO2/NR1D1/SERPINE1/TFPI/IRF3/IL1B/NFKBIA/ZFP36	23
GO:0007346	BP	GO:0007346	regulation of mitotic cell cycle	39/915	457/18723	0.000535705347128732	0.0173236606693175	0.014200011756831	PBX1/RPS27L/TMEM14B/CCND3/CUL9/RAB11A/EREG/PSME1/CTDSPL/ANAPC11/EDN1/APPL1/BTG1/CDKN2B/AIF1/FBXW5/CDC42/CDC25B/CCND1/PPP1R10/AFAP1L2/PRAP1/LGMN/PTPN3/NABP1/HSPA2/TAOK3/RPA3/APP/CUL7/IL1B/AATF/CHFR/PKN2/E4F1/SIRT1/ANXA1/FZR1/RAD9A	39
GO:0008360	BP	GO:0008360	regulation of cell shape	18/915	154/18723	0.000535846201194079	0.0173236606693175	0.014200011756831	TPM1/FBLIM1/RAC1/CCL3/HEXB/ITGB2/FGD6/PLXNA3/VIL1/ICAM1/RHOD/MYL12A/RHOBTB3/CDC42EP1/ARHGAP18/DNMBP/ANXA1/PLXNA2	18
GO:0010632	BP	GO:0010632	regulation of epithelial cell migration	28/915	292/18723	0.000537584504866331	0.0173236606693175	0.014200011756831	ADAM9/APOE/TMSB4X/RAC1/DCN/LCN2/RAB11A/PROX1/PRCP/EDN1/SPARC/HBEGF/PTPRR/GLUL/SOX9/ATP5F1B/FOXP1/LGMN/VIL1/DOCK1/SPRED1/RRAS/ETS1/SIRT1/ANXA1/DNAJA4/JUP/HDAC7	28
GO:0036376	BP	GO:0036376	sodium ion export across plasma membrane	5/915	15/18723	0.000549073727871243	0.0175840008751809	0.0144134097247665	ATP1B1/FXYD2/SLC4A4/ATP1A1/SLC9A1	5
GO:0015833	BP	GO:0015833	peptide transport	26/915	264/18723	0.000560606920561173	0.0178425264346507	0.0146253202472587	CA2/FAM3B/RAC1/C1QTNF12/TCIRG1/CCDC186/TM7SF3/EDN1/TCF7L2/HMGN3/FAM3D/MPC2/GLUL/CFTR/SLC16A1/IL1RN/SRI/SLC8B1/MCU/NR1D1/TAP2/IL1B/CAMK2G/TAP1/SELENOT/ANXA1	26
GO:0000302	BP	GO:0000302	response to reactive oxygen species	23/915	222/18723	0.000567949606231288	0.0179653261946535	0.0147259778431942	ADAM9/TPM1/APOE/SOD3/COL1A1/TXNIP/AQP1/GSTP1/LCN2/EDN1/SOD1/SETX/TNFAIP3/PRDX1/NET1/KDM6B/ETS1/SOD2/SDC1/SIRT1/AKR1C3/ANXA1/PPP1R15B	23
GO:0030522	BP	GO:0030522	intracellular receptor signaling pathway	26/915	265/18723	0.00059350701023089	0.0186592813704297	0.0152948051737935	HSPA1A/YWHAH/HSPA1B/PRCP/LBH/NR4A2/PTGES3/RORA/TNFAIP3/DCBLD2/FOXP1/TRIM15/FABP5/ALPK1/TAF7/NR1D1/BMP2/IRF3/SMARCA4/DNAJA1/NFKBIA/DDX58/SIRT1/AKR1C3/EGLN2/NCOR2	26
GO:0019318	BP	GO:0019318	hexose metabolic process	24/915	237/18723	0.000605717003788018	0.0188137160935604	0.015421393596759	TFF3/HKDC1/ONECUT1/GAPDH/C1QTNF12/PFKFB3/PGK1/FUOM/RORA/ARPP19/FUCA1/GLB1/FBP1/NNMT/FABP5/SORD/IGFBP4/B4GALT1/PFKP/ATF4/HECTD4/FUT2/SIRT1/FUT6	24
GO:0033673	BP	GO:0033673	negative regulation of kinase activity	24/915	237/18723	0.000605717003788018	0.0188137160935604	0.015421393596759	TESK1/APOE/DVL1/PPP1R1B/GSTP1/PTPRC/PLEC/HEG1/CDKN2B/IRAK3/SPRY1/TNFAIP3/CHP1/CAV1/TAF7/SPRED1/BMP2/PRKAR2A/IL1B/DNAJA1/PRKAG2/SFRP2/SIRT1/ERRFI1	24
GO:0070633	BP	GO:0070633	transepithelial transport	7/915	31/18723	0.000609934920248914	0.0188312841245713	0.0154357939161638	SLC12A2/AQP1/ACTG1/EDN1/ACTB/AHCYL1/CFTR	7
GO:0050818	BP	GO:0050818	regulation of coagulation	11/915	71/18723	0.000622226889166016	0.0190964395270237	0.0156531388471275	ANXA2/APOE/TSPAN8/F3/ANXA5/EDN1/SERPING1/CAV1/SERPINE1/TFPI/F2RL1	11
GO:0071346	BP	GO:0071346	cellular response to interferon-gamma	15/915	118/18723	0.000631977250716163	0.0192809154123819	0.0158043516762715	CCL20/HLA-DPA1/GAPDH/CCL3L1/IRF8/ACTG1/CCL3/CLDN1/EDN1/AIF1/CDC42/ICAM1/RPL13A/GBP3/CDC37	15
GO:2001234	BP	GO:2001234	negative regulation of apoptotic signaling pathway	23/915	224/18723	0.000643633428756854	0.0194253139005024	0.0159227135091497	CREB3/CLU/IFI6/HSPA1A/CD44/MIF/HSPA1B/GSTP1/GNAI2/TCF7L2/NR4A2/PRELID1/TNFAIP3/VDAC2/ICAM1/SERPINE1/IL1B/DNAJA1/URI1/SOD2/AATF/SFRP2/SIRT1	23
GO:0042116	BP	GO:0042116	macrophage activation	14/915	106/18723	0.000644245282580666	0.0194253139005024	0.0159227135091497	CLU/MIF/PTPRC/CCL3/ITGB2/AIF1/TYROBP/MYO18A/C1QA/RORA/FOXP1/SBNO2/NR1D1/APP	14
GO:0034284	BP	GO:0034284	response to monosaccharide	23/915	225/18723	0.000684660399378002	0.0203869411768076	0.0167109486801034	RAC1/TXNIP/CYBA/C1QTNF12/NME2/GSTP1/CCDC186/TCF7L2/HMGN3/SPARC/MPC2/FIS1/GLUL/CFTR/KRT18/SRI/ICAM1/NR1D1/NME1/SMARCA4/SOD2/SELENOT/ZBTB20	23
GO:1903532	BP	GO:1903532	positive regulation of secretion by cell	27/915	282/18723	0.000685731042016567	0.0203869411768076	0.0167109486801034	ADAM9/SLC12A2/RAC1/SPP1/C1QTNF12/ITGB2/TM7SF3/EDN1/FRMD4A/TCF7L2/MYO18A/MPC2/ADAM8/GLUL/VAMP8/CFTR/SRI/MCU/UNC13D/BMP2/RAB27B/IL1B/F2RL1/SDC1/SELENOT/EXOC1/SDC4	27
GO:0071384	BP	GO:0071384	cellular response to corticosteroid stimulus	10/915	61/18723	0.000690216740699138	0.0203869411768076	0.0167109486801034	DDIT4/AQP1/GSTP1/EDN1/ICAM1/USP8/AKR1C3/ZFP36/ANXA1/ERRFI1	10
GO:2001233	BP	GO:2001233	regulation of apoptotic signaling pathway	32/915	356/18723	0.000691953977102662	0.0203869411768076	0.0167109486801034	CREB3/CLU/IFI6/HSPA1A/CD44/DDIT3/LTBR/MIF/HSPA1B/G0S2/GSTP1/PTPRC/GNAI2/PDIA3/TCF7L2/NR4A2/SOD1/FIS1/PRELID1/TNFAIP3/VDAC2/CAV1/ICAM1/SERPINE1/IL1B/DNAJA1/URI1/SOD2/AATF/SFRP2/SIRT1/SKIL	32
GO:0046890	BP	GO:0046890	regulation of lipid biosynthetic process	19/915	171/18723	0.000715379706949547	0.0209573736876811	0.01717852585767	APOC1/APOE/ATP1A1/TSPO/IGFBP7/PROX1/SOD1/SAMD8/CHP1/FABP5/ASAH1/NR1D1/BMP2/IL1B/MFSD2A/SIRT1/AKR1C3/ANXA1/ZBTB20	19
GO:0051495	BP	GO:0051495	positive regulation of cytoskeleton organization	23/915	226/18723	0.000727940857888519	0.0212048760636904	0.0173814007994196	TESK1/HSPA1A/TPM1/RAC1/HSPA1B/BRK1/HIP1R/PROX1/EDN1/CDC42/ARPC4/PLXNA3/ARHGEF5/VIL1/ICAM1/CLIP1/ARPC5/CDC42EP1/F2RL1/ARPC1A/SPIRE2/SDC4/ARHGEF10L	23
GO:0032956	BP	GO:0032956	regulation of actin cytoskeleton organization	32/915	358/18723	0.000760604234794102	0.0216453467570137	0.0177424497222266	TESK1/TPM1/GBA2/TMSB4X/RAC1/BRK1/HIP1R/ACTG1/PROX1/EDN1/CDC42/ARPC4/ARHGDIB/ARHGEF5/VIL1/ICAM1/AKAP13/RHOD/ADD3/ARPC5/ARFGEF1/PLEKHH2/RHOBTB3/CDC42EP1/ARHGAP18/F2RL1/ARPC1A/SVIL/SLC9A1/SPIRE2/SDC4/ARHGEF10L	32
GO:0002399	BP	GO:0002399	MHC class II protein complex assembly	5/915	16/18723	0.000766687428010371	0.0216453467570137	0.0177424497222266	B2M/HLA-DRB5/HLA-DPA1/HLA-DPB1/HLA-DQA1	5
GO:0002503	BP	GO:0002503	peptide antigen assembly with MHC class II protein complex	5/915	16/18723	0.000766687428010371	0.0216453467570137	0.0177424497222266	B2M/HLA-DRB5/HLA-DPA1/HLA-DPB1/HLA-DQA1	5
GO:0051044	BP	GO:0051044	positive regulation of membrane protein ectodomain proteolysis	5/915	16/18723	0.000766687428010371	0.0216453467570137	0.0177424497222266	ADAM9/APOE/ADAM8/IL1B/NRDC	5
GO:2000651	BP	GO:2000651	positive regulation of sodium ion transmembrane transporter activity	5/915	16/18723	0.000766687428010371	0.0216453467570137	0.0177424497222266	ATP1B1/FXYD2/GLRX/CHP1/SLC9A1	5
GO:0001678	BP	GO:0001678	cellular glucose homeostasis	19/915	172/18723	0.000768300979414462	0.0216453467570137	0.0177424497222266	HKDC1/RAC1/CYBA/C1QTNF12/NME2/CCDC186/HMGN3/MPC2/FIS1/NUCKS1/CFTR/SRI/ICAM1/NR1D1/NME1/SMARCA4/SELENOT/SIRT1/ZBTB20	19
GO:0032623	BP	GO:0032623	interleukin-2 production	10/915	62/18723	0.00078751919895846	0.0216453467570137	0.0177424497222266	CD83/PTPRC/HOMER2/LAPTM5/TNFAIP3/IL1B/CARD11/ZFP36/ANXA1/HDAC7	10
GO:0032663	BP	GO:0032663	regulation of interleukin-2 production	10/915	62/18723	0.00078751919895846	0.0216453467570137	0.0177424497222266	CD83/PTPRC/HOMER2/LAPTM5/TNFAIP3/IL1B/CARD11/ZFP36/ANXA1/HDAC7	10
GO:0045428	BP	GO:0045428	regulation of nitric oxide biosynthetic process	10/915	62/18723	0.00078751919895846	0.0216453467570137	0.0177424497222266	CLU/HSP90AA1/RAC1/TSPO/EDN1/AIF1/DDAH2/CAV1/ICAM1/IL1B	10
GO:0048002	BP	GO:0048002	antigen processing and presentation of peptide antigen	10/915	62/18723	0.00078751919895846	0.0216453467570137	0.0177424497222266	B2M/CTSE/HLA-DRB5/HLA-DPA1/HLA-DPB1/HLA-DQA1/IFI30/LGMN/TAP2/TAP1	10
GO:0016049	BP	GO:0016049	cell growth	40/915	482/18723	0.000789240727369779	0.0216453467570137	0.0177424497222266	HSPA1A/HSP90AA1/APOE/SPP1/REG1A/CYBA/DDX39B/HSPA1B/DVL1/CDHR2/IGFBP7/VCL/RAB11A/EDN1/BTG1/CDC42/SLC44A4/HBEGF/DNPH1/SOX9/DCBLD2/FBP1/SUPV3L1/PLXNA3/DPYSL2/AKAP13/KRT17/YY1/NET1/APP/CDA/IGFBP4/SMARCA4/URI1/MFSD2A/SFRP2/SIRT1/SLC9A1/EGLN2/DIP2B	40
GO:0038127	BP	GO:0038127	ERBB signaling pathway	15/915	121/18723	0.00082379960124361	0.0224736018201696	0.0184213611751217	PIGR/IFI6/AGR2/HIP1R/EREG/FAM83A/HBEGF/PTPRR/AFAP1L2/SOX9/LGMN/VIL1/KIF16B/PTPN3/ERRFI1	15
GO:0090316	BP	GO:0090316	positive regulation of intracellular protein transport	18/915	160/18723	0.000844334330143527	0.0227800642680465	0.0186725650312781	TOMM7/UBL5/TMEM30B/ITGB2/TCF7L2/CDC42/FIS1/LEPROT/CHP1/CEMIP/PCM1/TCAF1/IL1B/CEP290/MICALL2/PCNT/SAR1A/JUP	18
GO:0051043	BP	GO:0051043	regulation of membrane protein ectodomain proteolysis	6/915	24/18723	0.000844759212384897	0.0227800642680465	0.0186725650312781	ADAM9/APOE/ADAM8/PTPN3/IL1B/NRDC	6
GO:0005996	BP	GO:0005996	monosaccharide metabolic process	25/915	257/18723	0.000848287885854329	0.0227800642680465	0.0186725650312781	TFF3/HKDC1/ONECUT1/GAPDH/C1QTNF12/PFKFB3/PGK1/FUOM/RORA/ARPP19/FUCA1/SLC2A3/GLB1/FBP1/NNMT/FABP5/SORD/IGFBP4/B4GALT1/PFKP/ATF4/HECTD4/FUT2/SIRT1/FUT6	25
GO:0042886	BP	GO:0042886	amide transport	28/915	301/18723	0.000863905891426957	0.0228437531089069	0.0187247700649751	CA2/FAM3B/RAC1/C1QTNF12/TCIRG1/CCDC186/TM7SF3/EDN1/TCF7L2/HMGN3/FAM3D/PSAP/MPC2/GLUL/CFTR/SLC16A1/IL1RN/SRI/SLC8B1/MCU/NR1D1/TAP2/AQP3/IL1B/CAMK2G/TAP1/SELENOT/ANXA1	28
GO:1990868	BP	GO:1990868	response to chemokine	13/915	97/18723	0.000863951097020333	0.0228437531089069	0.0187247700649751	TFF2/CXCL8/SLC12A2/CXCL3/CXCL5/CCL20/REG1A/CCL3L1/CXCL1/CCL3/CXCL2/EDN1/GPR35	13
GO:1990869	BP	GO:1990869	cellular response to chemokine	13/915	97/18723	0.000863951097020333	0.0228437531089069	0.0187247700649751	TFF2/CXCL8/SLC12A2/CXCL3/CXCL5/CCL20/REG1A/CCL3L1/CXCL1/CCL3/CXCL2/EDN1/GPR35	13
GO:0071214	BP	GO:0071214	cellular response to abiotic stimulus	30/915	331/18723	0.000877931357056655	0.0229777364313914	0.0188345947025513	COL1A1/EEF1D/RAC1/MICU1/ATP1A1/AQP1/LTBR/CYBA/TSPO/SERPINB6/PLEC/NUCKS1/SOX9/XRCC6/PRAP1/SLC38A2/CHP1/ADIRF/YY1/NET1/TP53INP1/ATF4/IL1B/SFRP2/SIRT1/IFI16/SLC9A1/CRIP1/ERRFI1/RAD9A	30
GO:0104004	BP	GO:0104004	cellular response to environmental stimulus	30/915	331/18723	0.000877931357056655	0.0229777364313914	0.0188345947025513	COL1A1/EEF1D/RAC1/MICU1/ATP1A1/AQP1/LTBR/CYBA/TSPO/SERPINB6/PLEC/NUCKS1/SOX9/XRCC6/PRAP1/SLC38A2/CHP1/ADIRF/YY1/NET1/TP53INP1/ATF4/IL1B/SFRP2/SIRT1/IFI16/SLC9A1/CRIP1/ERRFI1/RAD9A	30
GO:0010165	BP	GO:0010165	response to X-ray	7/915	33/18723	0.000909997877891705	0.0236588965384724	0.0193929340578104	CCND1/NUCKS1/XRCC6/XRRA1/PRAP1/SFRP2/ANXA1	7
GO:0003014	BP	GO:0003014	renal system process	14/915	110/18723	0.000935195979026292	0.0236588965384724	0.0193929340578104	IGHA2/AQP1/CYBA/JCHAIN/GNAI2/EDN1/PCSK5/HSD11B2/LGMN/AQP3/CLDN4/F2RL1/MYO5B/AKR1C3	14
GO:0009408	BP	GO:0009408	response to heat	14/915	110/18723	0.000935195979026292	0.0236588965384724	0.0193929340578104	HSPA1A/HSP90AA1/HSPA1B/IGFBP7/SOD1/TCIM/HSBP1/HSPA2/ATP2A2/TP53INP1/DNAJA1/SIRT1/DNAJA4/DNAJB1	14
GO:0002934	BP	GO:0002934	desmosome organization	4/915	10/18723	0.000938963532632446	0.0236588965384724	0.0193929340578104	PERP/DSG2/DSP/JUP	4
GO:0018401	BP	GO:0018401	peptidyl-proline hydroxylation to 4-hydroxy-L-proline	4/915	10/18723	0.000938963532632446	0.0236588965384724	0.0193929340578104	ERO1A/EGLN3/EGLN1/EGLN2	4
GO:0042045	BP	GO:0042045	epithelial fluid transport	4/915	10/18723	0.000938963532632446	0.0236588965384724	0.0193929340578104	AQP1/EDN1/AHCYL1/CFTR	4
GO:0022406	BP	GO:0022406	membrane docking	12/915	86/18723	0.000940665979516456	0.0236588965384724	0.0193929340578104	PDZD8/SYTL2/CALM1/ESYT1/AHCYL1/VAMP8/CFTR/CHP1/ICAM1/ATP2A2/CEP290/VMP1	12
GO:0035023	BP	GO:0035023	regulation of Rho protein signal transduction	12/915	86/18723	0.000940665979516456	0.0236588965384724	0.0193929340578104	APOE/RAC1/COL3A1/HEG1/ARHGDIB/RALBP1/EPS8L2/AKAP13/EPS8L1/NET1/GPR35/F2RL1	12
GO:0007566	BP	GO:0007566	embryo implantation	9/915	53/18723	0.000974975097570493	0.0244027747722013	0.020002682763135	SPP1/IGFBP7/SOD1/PCSK5/ARHGDIB/FBLN1/IL1B/VMP1/AGO2	9
GO:0006458	BP	GO:0006458	'de novo' protein folding	8/915	43/18723	0.000996094460654156	0.0246916492266001	0.0202394699368747	HSPA1A/ERO1A/HSPA1B/PTGES3/ST13/DNAJB12/HSPA2/DNAJB1	8
GO:0006509	BP	GO:0006509	membrane protein ectodomain proteolysis	8/915	43/18723	0.000996094460654156	0.0246916492266001	0.0202394699368747	ADAM9/APOE/BACE2/ADAM8/SPPL2B/PTPN3/IL1B/NRDC	8
GO:0080164	BP	GO:0080164	regulation of nitric oxide metabolic process	10/915	64/18723	0.00101605255203559	0.0249465093252167	0.0204483759219193	CLU/HSP90AA1/RAC1/TSPO/EDN1/AIF1/DDAH2/CAV1/ICAM1/IL1B	10
GO:1903018	BP	GO:1903018	regulation of glycoprotein metabolic process	10/915	64/18723	0.00101605255203559	0.0249465093252167	0.0204483759219193	ITM2B/CST3/BACE2/TMEM59/TCF7L2/HBEGF/CHP1/ARFGEF1/AATF/AGO2	10
GO:0044070	BP	GO:0044070	regulation of anion transport	12/915	87/18723	0.00104364314764887	0.0253821890060262	0.0208054977051152	CA2/SLC12A2/ARL6IP5/GABRE/EDN1/PLA2R1/ARL6IP1/AHCYL1/CFTR/TCAF1/IL1B/ANO9	12
GO:1903578	BP	GO:1903578	regulation of ATP metabolic process	12/915	87/18723	0.00104364314764887	0.0253821890060262	0.0208054977051152	DDIT4/SLC4A4/TMSB4X/TSPO/ATP5IF1/FIS1/SHMT2/COX7A2/FBP1/APP/PRKAG2/ZBTB20	12
GO:0007163	BP	GO:0007163	establishment or maintenance of cell polarity	22/915	218/18723	0.00104997994319395	0.0254164159019156	0.0208335531105694	HSP90AA1/SFRP5/RAC1/AQP1/TCIRG1/DLG5/FRMD4A/CDC42/ACTB/MYO18A/SPRY1/DYNLT1/RHOD/LLGL2/ARPC5/PRKCI/MYO9A/ARFGEF1/RHOBTB3/SLC9A1/PARD3/PKHD1	22
GO:0007586	BP	GO:0007586	digestion	16/915	137/18723	0.00107691745826281	0.0259466654897338	0.0212681927935326	TFF3/TFF2/TFF1/MUC6/CLPS/CTRB1/PNLIP/AQP1/HIP1R/MUC4/SOX9/PRAP1/PRSS3/VIL1/PBLD/SERPINA3	16
GO:0050678	BP	GO:0050678	regulation of epithelial cell proliferation	33/915	381/18723	0.0010848830656897	0.0260170097055633	0.0213258531639861	B2M/APOE/REG1A/CYBA/NME2/F3/EREG/PROX1/CLDN1/TCF7L2/CDKN2B/NFIB/SAV1/CDC42/ATP5IF1/SPARC/CCND1/CDK6/TNFAIP3/GLUL/SOX9/MYDGF/CAV1/NR1D1/NME1/BMP2/B4GALT1/FUT2/SFRP2/SIRT1/ZFP36/ERRFI1/PKHD1	33
GO:0086004	BP	GO:0086004	regulation of cardiac muscle cell contraction	7/915	34/18723	0.0010982012310393	0.0262144701261047	0.0214877092720408	ATP1A1/SRI/CAV1/DSG2/ATP2A2/DSP/JUP	7
GO:0001667	BP	GO:0001667	ameboidal-type cell migration	39/915	475/18723	0.0011135098384966	0.0262560959899991	0.0215218295291834	TESK1/ADAM9/APOE/TMSB4X/RAC1/DCN/LCN2/RAB11A/PROX1/PLEC/PRCP/EDN1/APPL1/SPARC/HBEGF/PTPRR/ARHGDIB/GLUL/SOX9/ATP5F1B/FOXP1/PRSS3/LGMN/SGPL1/VIL1/DOCK1/ARID5B/SPRED1/RRAS/ETS1/PKN2/SIRT1/ANXA1/AGO2/DNAJA4/LAMA5/SDC4/JUP/HDAC7	39
GO:0034764	BP	GO:0034764	positive regulation of transmembrane transport	22/915	219/18723	0.00111486424044339	0.0262560959899991	0.0215218295291834	ATP1B1/CA2/FXYD2/TMSB4X/C1QTNF12/GLRX/CALM1/LCN2/APPL1/ARL6IP1/ARPP19/CFTR/SRI/ACSL5/CHP1/CEMIP/HSPA2/PRKCI/TCAF1/KCNE3/VMP1/SLC9A1	22
GO:0006809	BP	GO:0006809	nitric oxide biosynthetic process	11/915	76/18723	0.00111522207560314	0.0262560959899991	0.0215218295291834	CLU/HSP90AA1/RAC1/TSPO/EDN1/AIF1/RORA/DDAH2/CAV1/ICAM1/IL1B	11
GO:0002720	BP	GO:0002720	positive regulation of cytokine production involved in immune response	10/915	65/18723	0.0011491687233752	0.0268853643316314	0.0220376337821037	B2M/DDX21/CD55/LAPTM5/TNFRSF14/GPRC5B/IL1B/F2RL1/DDX58/SIRT1	10
GO:0019218	BP	GO:0019218	regulation of steroid metabolic process	13/915	100/18723	0.00115237888232943	0.0268853643316314	0.0220376337821037	APOC1/APOE/ATP1A1/TSPO/IGFBP7/PROX1/SOD1/RORA/ASAH1/NR1D1/BMP2/SIRT1/AKR1C3	13
GO:0009266	BP	GO:0009266	response to temperature stimulus	19/915	178/18723	0.0011619108585892	0.0268879129314292	0.02203972284098	HSPA1A/HSP90AA1/ERO1A/HSPA1B/IGFBP7/SOD1/TCIM/HSBP1/CIRBP/HSPA2/ATP2A2/TP53INP1/DNAJA1/SOD2/NFKBIA/SIRT1/SLC9A1/DNAJA4/DNAJB1	19
GO:0097178	BP	GO:0097178	ruffle assembly	8/915	44/18723	0.0011660891081845	0.0268879129314292	0.02203972284098	RAC1/AIF1/PLEKHM1/SH3YL1/EPS8L2/CAV1/ICAM1/EPS8L1	8
GO:0007265	BP	GO:0007265	Ras protein signal transduction	30/915	337/18723	0.00116813275730026	0.0268879129314292	0.02203972284098	APOE/RAC1/COL1A2/COL3A1/BRK1/HEG1/AIF1/CDC42/SPRY1/ARHGDIB/ARPP19/GABARAP/RALBP1/FBP1/EPS8L2/DYNLT1/AKAP13/RHOD/EPS8L1/CFL1/NET1/ARFGEF1/RRAS/USP8/CDC42EP1/GPR35/F2RL1/RALGPS2/ARHGAP29/RALA	30
GO:0110053	BP	GO:0110053	regulation of actin filament organization	26/915	278/18723	0.00120216601549113	0.0275483021149879	0.022581036501506	TESK1/TPM1/GBA2/TMSB4X/RAC1/BRK1/HIP1R/ACTG1/CDC42/ARPC4/ARHGEF5/VIL1/ICAM1/ADD3/ARPC5/ARFGEF1/PLEKHH2/CDC42EP1/ARHGAP18/F2RL1/ARPC1A/SVIL/SLC9A1/SPIRE2/SDC4/ARHGEF10L	26
GO:0098869	BP	GO:0098869	cellular oxidant detoxification	13/915	101/18723	0.00126476162243709	0.0288544731207329	0.0236516903310895	GPX2/APOE/SOD3/GLRX/GSTP1/DUOX2/SOD1/PRDX1/TXNDC17/PRXL2A/TP53INP1/SOD2/SELENOT	13
GO:0098900	BP	GO:0098900	regulation of action potential	9/915	55/18723	0.00128217408381588	0.02905706656053	0.0238177539178735	CALM1/CAV1/DSG2/ATP2A2/KCNE3/DSP/GPR35/SLC9A1/JUP	9
GO:0070372	BP	GO:0070372	regulation of ERK1 and ERK2 cascade	28/915	309/18723	0.00128733749748528	0.02905706656053	0.0238177539178735	CXCL17/APOE/ALKAL2/CD44/DDT/CCL20/CCL3L1/MIF/GSTP1/PTPRC/GNAI2/CCL3/SPRY1/PTPRR/FGFR3/GPR183/ICAM1/FBLN1/SPRED1/BMP2/APP/RRAS/IL1B/EIF3A/F2RL1/DUSP6/ERRFI1/PKHD1	28
GO:0042326	BP	GO:0042326	negative regulation of phosphorylation	33/915	385/18723	0.00129113648145049	0.02905706656053	0.0238177539178735	TESK1/DDIT4/APOE/DVL1/PPP1R1B/CALM1/GSTP1/PTPRC/CTDSPL/PLEC/HEG1/CDKN2B/IRAK3/SPRY1/TNFAIP3/FBP1/CHP1/CAV1/FBLN1/TAF7/SPRED1/BMP2/PRKAR2A/IL1B/DNAJA1/DUSP6/PRKAG2/SFRP2/SIRT1/PPP1R15B/DNAJC10/PARD3/ERRFI1	33
GO:0030193	BP	GO:0030193	regulation of blood coagulation	10/915	66/18723	0.00129618411732388	0.02905706656053	0.0238177539178735	ANXA2/APOE/TSPAN8/F3/EDN1/SERPING1/CAV1/SERPINE1/TFPI/F2RL1	10
GO:0030072	BP	GO:0030072	peptide hormone secretion	23/915	236/18723	0.0013088156531129	0.0292132186469702	0.0239457500444215	FAM3B/RAC1/C1QTNF12/TCIRG1/CCDC186/TM7SF3/EDN1/TCF7L2/HMGN3/FAM3D/MPC2/GLUL/CFTR/SLC16A1/IL1RN/SRI/SLC8B1/MCU/NR1D1/IL1B/CAMK2G/SELENOT/ANXA1	23
GO:2000403	BP	GO:2000403	positive regulation of lymphocyte migration	7/915	35/18723	0.00131563067761747	0.029238757645671	0.0239666840772874	CCL20/CCL3/SELENOK/AIF1/TNFRSF14/ADAM8/APP	7
GO:0051560	BP	GO:0051560	mitochondrial calcium ion homeostasis	6/915	26/18723	0.00132916136506139	0.0294126866877962	0.0241092517764692	MICU1/PDZD8/AFG3L2/FIS1/SLC8B1/MCU	6
GO:0046879	BP	GO:0046879	hormone secretion	27/915	295/18723	0.00134576763659456	0.0296528971550494	0.0243061496218046	FAM3B/RAC1/SPP1/C1QTNF12/RAB11FIP1/TCIRG1/TRPV6/CCDC186/TM7SF3/EDN1/TCF7L2/HMGN3/FAM3D/MPC2/GLUL/VAMP8/CFTR/SLC16A1/IL1RN/SRI/SLC8B1/MCU/NR1D1/IL1B/CAMK2G/SELENOT/ANXA1	27
GO:0032677	BP	GO:0032677	regulation of interleukin-8 production	13/915	102/18723	0.00138611961366499	0.0299034192525602	0.0245114997956452	HSPA1A/TMSB4X/DDIT3/F3/HSPA1B/PTPRC/ANXA4/AFAP1L2/SERPINE1/IL1B/F2RL1/DDX58/ANXA1	13
GO:0062014	BP	GO:0062014	negative regulation of small molecule metabolic process	13/915	102/18723	0.00138611961366499	0.0299034192525602	0.0245114997956452	DDIT4/APOC1/APOE/C1QTNF12/PROX1/SOD1/SOX9/FBP1/BMP2/CDA/MFSD2A/SIRT1/AKR1C3	13
GO:0002501	BP	GO:0002501	peptide antigen assembly with MHC protein complex	5/915	18/18723	0.00138613599716096	0.0299034192525602	0.0245114997956452	B2M/HLA-DRB5/HLA-DPA1/HLA-DPB1/HLA-DQA1	5
GO:0036499	BP	GO:0036499	PERK-mediated unfolded protein response	5/915	18/18723	0.00138613599716096	0.0299034192525602	0.0245114997956452	AGR2/DDIT3/PPP1R15A/ATF4/PPP1R15B	5
GO:0060192	BP	GO:0060192	negative regulation of lipase activity	5/915	18/18723	0.00138613599716096	0.0299034192525602	0.0245114997956452	APOC1/PLA2R1/SORT1/BICD1/ANXA1	5
GO:0002274	BP	GO:0002274	myeloid leukocyte activation	22/915	223/18723	0.00141005830959179	0.0302253745936126	0.0247754030038289	CLU/CXCL8/ADAM9/ITGB8/LTBR/MIF/PTPRC/CCL3/ITGB2/AIF1/TYROBP/MYO18A/C1QA/RORA/VAMP8/FOXP1/SBNO2/UNC13D/NR1D1/APP/F2RL1/S100A13	22
GO:0033483	BP	GO:0033483	gas homeostasis	4/915	11/18723	0.00141864636378089	0.0302253745936126	0.0247754030038289	GSTP1/CAV1/EGLN1/SOD2	4
GO:2000480	BP	GO:2000480	negative regulation of cAMP-dependent protein kinase activity	4/915	11/18723	0.00141864636378089	0.0302253745936126	0.0247754030038289	PPP1R1B/PRKAR2A/PRKAG2/SIRT1	4
GO:0010951	BP	GO:0010951	negative regulation of endopeptidase activity	24/915	252/18723	0.0014256626902003	0.030249863500711	0.0247954762883007	ANXA2/WFDC2/IFI6/PI3/SERPINA5/CST3/SERPINB1/CD44/AQP1/GAPDH/SERPINB6/SLPI/PEBP1/ARL6IP1/SERPINA4/CSTB/SERPING1/VIL1/SERPINE1/SERPINA3/APP/TFPI/SFRP2/IFI16	24
GO:0010631	BP	GO:0010631	epithelial cell migration	31/915	357/18723	0.00145352445759909	0.0306560303176435	0.0251284067055936	TESK1/ADAM9/APOE/TMSB4X/RAC1/DCN/LCN2/RAB11A/PROX1/PRCP/EDN1/SPARC/HBEGF/PTPRR/GLUL/SOX9/ATP5F1B/FOXP1/PRSS3/LGMN/VIL1/DOCK1/SPRED1/RRAS/ETS1/PKN2/SIRT1/ANXA1/DNAJA4/JUP/HDAC7	31
GO:0046456	BP	GO:0046456	icosanoid biosynthetic process	9/915	56/18723	0.00146264225332434	0.0306560303176435	0.0251284067055936	MIF/EDN1/PTGES3/FABP5/PTGES2/IL1B/SIRT1/AKR1C3/ANXA1	9
GO:0071385	BP	GO:0071385	cellular response to glucocorticoid stimulus	9/915	56/18723	0.00146264225332434	0.0306560303176435	0.0251284067055936	DDIT4/AQP1/GSTP1/EDN1/ICAM1/USP8/ZFP36/ANXA1/ERRFI1	9
GO:0002685	BP	GO:0002685	regulation of leukocyte migration	21/915	210/18723	0.00151306460260455	0.0314688674124133	0.0257946802214772	CREB3/CXCL17/CXCL8/RAC1/DDT/CCL20/MIF/CCL3/SELENOK/EDN1/AIF1/TNFRSF14/ADAM8/LGMN/SLC8B1/ICAM1/MCU/SERPINE1/APP/F2RL1/ANXA1	21
GO:0032637	BP	GO:0032637	interleukin-8 production	13/915	103/18723	0.00151699628764111	0.0314688674124133	0.0257946802214772	HSPA1A/TMSB4X/DDIT3/F3/HSPA1B/PTPRC/ANXA4/AFAP1L2/SERPINE1/IL1B/F2RL1/DDX58/ANXA1	13
GO:0071674	BP	GO:0071674	mononuclear cell migration	20/915	196/18723	0.00151973389947458	0.0314688674124133	0.0257946802214772	CREB3/CXCL17/SLC12A2/CCL20/CCL3L1/CCL3/PLEC/SELENOK/SAA1/AIF1/CDC42/TNFRSF14/ADAM8/GPR183/LGMN/SLC8B1/ICAM1/SERPINE1/APP/ANXA1	20
GO:0051348	BP	GO:0051348	negative regulation of transferase activity	25/915	268/18723	0.0015329588875505	0.0315317345716566	0.0258462117319018	TESK1/APOE/DVL1/PPP1R1B/GSTP1/PTPRC/PLEC/HEG1/CDKN2B/IRAK3/SPRY1/TNFAIP3/CHP1/CAV1/TAF7/SPRED1/BMP2/PRKAR2A/IL1B/DNAJA1/PRKAG2/SFRP2/SIRT1/ZFP36/ERRFI1	25
GO:1903364	BP	GO:1903364	positive regulation of cellular protein catabolic process	17/915	155/18723	0.00153775478351475	0.0315317345716566	0.0258462117319018	CLU/HSPA1A/HSP90AA1/APOE/HSPA1B/DVL1/LAPTM5/SUMO2/ATP5IF1/TNFAIP3/GABARAP/CAV1/RNF128/RNF19A/PSMC5/CHFR/FZR1	17
GO:0001895	BP	GO:0001895	retina homeostasis	11/915	79/18723	0.00154111658496072	0.0315317345716566	0.0258462117319018	PIGR/LYZ/B2M/IGHA2/JCHAIN/ACTG1/ACTB/SOD1/ZG16B/PRDX1/IGHG3	11
GO:0006984	BP	GO:0006984	ER-nucleus signaling pathway	8/915	46/18723	0.00157513895630517	0.0321004603111046	0.0263123898879354	AGR2/DDIT3/ATF6B/PPP1R15A/ATP2A2/ATF4/PPP1R15B/ARHGEF10L	8
GO:0010952	BP	GO:0010952	positive regulation of peptidase activity	20/915	197/18723	0.00161592534131021	0.0327543265425627	0.0268483567572556	ARL6IP5/F3/PERP/RPS27L/MTCH1/HIP1R/EGLN3/PSME1/LAPTM5/FIS1/PRELID1/LGMN/CAV1/FBLN1/APP/CLDN4/SFRP2/SIRT1/IFI16/MBP	20
GO:0010561	BP	GO:0010561	negative regulation of glycoprotein biosynthetic process	6/915	27/18723	0.00163911020907924	0.0327543265425627	0.0268483567572556	ITM2B/BACE2/TMEM59/HBEGF/AATF/AGO2	6
GO:0010971	BP	GO:0010971	positive regulation of G2/M transition of mitotic cell cycle	6/915	27/18723	0.00163911020907924	0.0327543265425627	0.0268483567572556	PBX1/RAB11A/CDC25B/CCND1/HSPA2/APP	6
GO:0032703	BP	GO:0032703	negative regulation of interleukin-2 production	6/915	27/18723	0.00163911020907924	0.0327543265425627	0.0268483567572556	PTPRC/HOMER2/LAPTM5/TNFAIP3/ZFP36/HDAC7	6
GO:0098901	BP	GO:0098901	regulation of cardiac muscle cell action potential	6/915	27/18723	0.00163911020907924	0.0327543265425627	0.0268483567572556	CALM1/CAV1/DSG2/ATP2A2/DSP/JUP	6
GO:0022600	BP	GO:0022600	digestive system process	13/915	104/18723	0.00165795538259951	0.0327543265425627	0.0268483567572556	TFF3/TFF2/TFF1/MUC6/PNLIP/AQP1/HIP1R/MUC4/SOX9/PRAP1/VIL1/PBLD/SERPINA3	13
GO:0090132	BP	GO:0090132	epithelium migration	31/915	360/18723	0.00165834585772533	0.0327543265425627	0.0268483567572556	TESK1/ADAM9/APOE/TMSB4X/RAC1/DCN/LCN2/RAB11A/PROX1/PRCP/EDN1/SPARC/HBEGF/PTPRR/GLUL/SOX9/ATP5F1B/FOXP1/PRSS3/LGMN/VIL1/DOCK1/SPRED1/RRAS/ETS1/PKN2/SIRT1/ANXA1/DNAJA4/JUP/HDAC7	31
GO:0033619	BP	GO:0033619	membrane protein proteolysis	9/915	57/18723	0.00166296962346487	0.0327543265425627	0.0268483567572556	ADAM9/APOE/BACE2/ADAM8/AFG3L2/SPPL2B/PTPN3/IL1B/NRDC	9
GO:0042176	BP	GO:0042176	regulation of protein catabolic process	33/915	391/18723	0.00166439750856312	0.0327543265425627	0.0268483567572556	ANXA2/CLU/HSPA1A/RGP1/ADAM9/HSP90AA1/APOE/CST3/HSPA1B/DVL1/PSME1/LAPTM5/SUMO2/IRAK3/ATP5IF1/ADAM8/TNFAIP3/GABARAP/SOX9/SMARCC1/CAV1/NDFIP1/RNF128/CYP51A1/RNF19A/PTPN3/PSMC5/USP8/IL1B/CHFR/NRDC/FZR1/EGLN2	33
GO:0070371	BP	GO:0070371	ERK1 and ERK2 cascade	29/915	330/18723	0.00170123040724721	0.0331376824462254	0.027162589322934	CXCL17/APOE/ALKAL2/CD44/DDT/CCL20/CCL3L1/MIF/GSTP1/PTPRC/GNAI2/CCL3/SPRY1/PTPRR/FGFR3/GPR183/SOX9/ICAM1/FBLN1/SPRED1/BMP2/APP/RRAS/IL1B/EIF3A/F2RL1/DUSP6/ERRFI1/PKHD1	29
GO:0006457	BP	GO:0006457	protein folding	21/915	212/18723	0.00170190086037479	0.0331376824462254	0.027162589322934	CLU/B2M/HSPA1A/HSP90AA1/PPIB/ERO1A/HSPA1B/QSOX1/PDIA3/FKBP5/PTGES3/FKBP9/ST13/DNAJB12/HSPA2/TBCC/DNAJA1/DNAJA4/DNAJC10/DNAJB1/CDC37	21
GO:0072676	BP	GO:0072676	lymphocyte migration	14/915	117/18723	0.00170933108775648	0.0331376824462254	0.027162589322934	SLC12A2/CCL20/CCL3L1/CCL3/PLEC/SELENOK/SAA1/AIF1/TNFRSF14/ADAM8/GPR183/SLC8B1/ICAM1/APP	14
GO:0048145	BP	GO:0048145	regulation of fibroblast proliferation	11/915	80/18723	0.00170958563434755	0.0331376824462254	0.027162589322934	ANXA2/S100A6/AQP1/WAPL/MIF/FTH1/GSTP1/EREG/CDK6/IFI30/TP53INP1	11
GO:0034976	BP	GO:0034976	response to endoplasmic reticulum stress	24/915	256/18723	0.00176269490711788	0.0340391570827708	0.0279015180448583	CREB3/CLU/CXCL8/HSPA1A/AGR2/DDIT3/ERO1A/PDIA3/SELENOK/CCND1/MAN1A1/CFTR/STT3B/CAV1/ATF6B/OS9/DNAJB12/PPP1R15A/ATP2A2/ATF4/SIRT1/PPP1R15B/DNAJC10/AUP1	24
GO:0051090	BP	GO:0051090	regulation of DNA-binding transcription factor activity	36/915	440/18723	0.00180119838590219	0.0344914337959086	0.0282722442306506	CLU/HSPA1A/TMSB4X/SFRP5/DDIT3/HSPA1B/PROX1/EDN1/TCF7L2/IRAK3/SAV1/ADAM8/ANXA4/TNFAIP3/SRI/TRIM15/ARHGEF5/CHP1/CAV1/ICAM1/EGLN1/ARID5B/PRKCI/BMP2/APP/TAF3/CREBZF/IL1B/SMARCA4/TRAPPC9/NFKBIA/CARD11/DDX58/SIRT1/JUP/PKHD1	36
GO:0002396	BP	GO:0002396	MHC protein complex assembly	5/915	19/18723	0.00180618446952974	0.0344914337959086	0.0282722442306506	B2M/HLA-DRB5/HLA-DPA1/HLA-DPB1/HLA-DQA1	5
GO:0002888	BP	GO:0002888	positive regulation of myeloid leukocyte mediated immunity	5/915	19/18723	0.00180618446952974	0.0344914337959086	0.0282722442306506	DDX21/ITGB2/TYROBP/F2RL1/DDX58	5
GO:0003044	BP	GO:0003044	regulation of systemic arterial blood pressure mediated by a chemical signal	8/915	47/18723	0.00181833294113686	0.0345167815973485	0.0282930215412507	TPM1/CYBA/CTSZ/EDN1/PCSK5/HSD11B2/SOD2/F2RL1	8
GO:0002790	BP	GO:0002790	peptide secretion	23/915	242/18723	0.00182090081351412	0.0345167815973485	0.0282930215412507	FAM3B/RAC1/C1QTNF12/TCIRG1/CCDC186/TM7SF3/EDN1/TCF7L2/HMGN3/FAM3D/MPC2/GLUL/CFTR/SLC16A1/IL1RN/SRI/SLC8B1/MCU/NR1D1/IL1B/CAMK2G/SELENOT/ANXA1	23
GO:0045730	BP	GO:0045730	respiratory burst	7/915	37/18723	0.0018503358311129	0.0349462693964034	0.0286450679079171	CD24/RAC1/IGHA2/CYBA/CD55/JCHAIN/SELENOK	7
GO:0010559	BP	GO:0010559	regulation of glycoprotein biosynthetic process	9/915	58/18723	0.00188469263325966	0.0349792207665192	0.0286720777790974	ITM2B/BACE2/TMEM59/TCF7L2/HBEGF/CHP1/ARFGEF1/AATF/AGO2	9
GO:0042743	BP	GO:0042743	hydrogen peroxide metabolic process	9/915	58/18723	0.00188469263325966	0.0349792207665192	0.0286720777790974	RAC1/CYBA/DUOX2/SOD1/PRDX1/DUOXA2/ACOX1/MAOB/SOD2	9
GO:0030512	BP	GO:0030512	negative regulation of transforming growth factor beta receptor signaling pathway	11/915	81/18723	0.00189278560780816	0.0349792207665192	0.0286720777790974	HSPA1A/ONECUT1/ONECUT2/SPRY1/CAV1/PBLD/SPRED1/BMP2/BCL9L/SIRT1/SKIL	11
GO:0046209	BP	GO:0046209	nitric oxide metabolic process	11/915	81/18723	0.00189278560780816	0.0349792207665192	0.0286720777790974	CLU/HSP90AA1/RAC1/TSPO/EDN1/AIF1/RORA/DDAH2/CAV1/ICAM1/IL1B	11
GO:0048144	BP	GO:0048144	fibroblast proliferation	11/915	81/18723	0.00189278560780816	0.0349792207665192	0.0286720777790974	ANXA2/S100A6/AQP1/WAPL/MIF/FTH1/GSTP1/EREG/CDK6/IFI30/TP53INP1	11
GO:0071260	BP	GO:0071260	cellular response to mechanical stimulus	11/915	81/18723	0.00189278560780816	0.0349792207665192	0.0286720777790974	COL1A1/RAC1/ATP1A1/AQP1/LTBR/CYBA/PLEC/SOX9/SLC38A2/IL1B/SLC9A1	11
GO:0051651	BP	GO:0051651	maintenance of location in cell	21/915	214/18723	0.00191042413473268	0.0351790958524346	0.0288359131614726	APOE/FTL/TMSB4X/DDIT3/ERO1A/KDELR1/CYBA/FTH1/TSPO/CALM1/PTPRC/LCN2/CCL3/ITPR2/SRI/SLC8B1/CAV1/OS9/CEMIP/TAF8/TAF3	21
GO:0019882	BP	GO:0019882	antigen processing and presentation	13/915	106/18723	0.00197247733711226	0.036192502313704	0.0296665911537956	B2M/CTSE/HLA-DRB5/HLA-DPA1/HLA-DPB1/HLA-DQA1/RAB5B/PSME1/IFI30/LGMN/ICAM1/TAP2/TAP1	13
GO:0006972	BP	GO:0006972	hyperosmotic response	6/915	28/18723	0.00200100731490336	0.0364563665951148	0.0298828777672177	SLC12A2/MICU1/AQP1/CLDN1/XRCC6/ERRFI1	6
GO:0061082	BP	GO:0061082	myeloid leukocyte cytokine production	6/915	28/18723	0.00200100731490336	0.0364563665951148	0.0298828777672177	DDX21/LAPTM5/IRAK3/GPRC5B/DDX58/SIRT1	6
GO:0031331	BP	GO:0031331	positive regulation of cellular catabolic process	35/915	427/18723	0.00200806984348577	0.0364563665951148	0.0298828777672177	CLU/HSPA1A/ADAM9/HSP90AA1/SLC4A4/APOE/DCN/HSPA1B/DVL1/TMEM59/LAPTM5/SUMO2/ATP5IF1/ZSWIM8/ADAM8/TNFAIP3/GABARAP/SUPV3L1/CAV1/RNF128/RNF19A/PSMC5/APP/OPTN/TP53INP1/IL1B/TUT7/CHFR/NRDC/SIRT1/ZFP36/ZBTB20/AGO2/FZR1/PABPC1	35
GO:0062012	BP	GO:0062012	regulation of small molecule metabolic process	29/915	334/18723	0.00203674303865384	0.0368471828326287	0.0302032254854853	TFF3/DDIT4/APOC1/SLC4A4/APOE/TMSB4X/C1QTNF12/PROX1/SOD1/RORA/ARPP19/SOX9/FBP1/NNMT/FABP5/CAV1/NR1D1/BMP2/APP/CDA/IGFBP4/IL1B/MFSD2A/PRKAG2/SIRT1/AKR1C3/ANXA1/ZBTB20/NCOR2	29
GO:0098911	BP	GO:0098911	regulation of ventricular cardiac muscle cell action potential	4/915	12/18723	0.00204609916712905	0.0368507601900371	0.0302061578055202	CAV1/DSG2/DSP/JUP	4
GO:0090130	BP	GO:0090130	tissue migration	31/915	365/18723	0.00205532181952103	0.0368507601900371	0.0302061578055202	TESK1/ADAM9/APOE/TMSB4X/RAC1/DCN/LCN2/RAB11A/PROX1/PRCP/EDN1/SPARC/HBEGF/PTPRR/GLUL/SOX9/ATP5F1B/FOXP1/PRSS3/LGMN/VIL1/DOCK1/SPRED1/RRAS/ETS1/PKN2/SIRT1/ANXA1/DNAJA4/JUP/HDAC7	31
GO:0030316	BP	GO:0030316	osteoclast differentiation	12/915	94/18723	0.002058382260421	0.0368507601900371	0.0302061578055202	ANXA2/CA2/CLDN18/TCIRG1/CCL3/TYROBP/GLO1/GPR183/FOXP1/PRXL2A/SBNO2/JUNB	12
GO:1905710	BP	GO:1905710	positive regulation of membrane permeability	8/915	48/18723	0.00209020828124488	0.0371881530698852	0.0304827149923623	HSPA1A/HIP1R/LAPTM5/ATP5IF1/HEBP2/VDAC2/SLC9A1/SPG7	8
GO:2001057	BP	GO:2001057	reactive nitrogen species metabolic process	11/915	82/18723	0.0020916532952418	0.0371881530698852	0.0304827149923623	CLU/HSP90AA1/RAC1/TSPO/EDN1/AIF1/RORA/DDAH2/CAV1/ICAM1/IL1B	11
GO:0042542	BP	GO:0042542	response to hydrogen peroxide	16/915	146/18723	0.00210323880257764	0.0372656332168052	0.0305462246060743	ADAM9/COL1A1/TXNIP/AQP1/LCN2/SOD1/SETX/TNFAIP3/NET1/KDM6B/ETS1/SOD2/SDC1/SIRT1/ANXA1/PPP1R15B	16
GO:0043407	BP	GO:0043407	negative regulation of MAP kinase activity	9/915	59/18723	0.00212940688774116	0.0374717471440048	0.0307151738971825	APOE/GSTP1/IRAK3/SPRY1/CAV1/BMP2/IL1B/DNAJA1/SFRP2	9
GO:0090303	BP	GO:0090303	positive regulation of wound healing	9/915	59/18723	0.00212940688774116	0.0374717471440048	0.0307151738971825	F3/ACTG1/CLDN1/DUOX2/HBEGF/SERPINE1/ARFGEF1/CLDN4/ANXA1	9
GO:0043270	BP	GO:0043270	positive regulation of ion transport	25/915	275/18723	0.00218107390924625	0.0382503982179376	0.0313534255124371	ATP1B1/FXYD2/SLC12A2/TMSB4X/GLRX/TSPO/CALM1/LCN2/CCL3/EDN1/PLA2R1/ARL6IP1/AHCYL1/VAMP8/CFTR/SRI/CHP1/CAV1/CEMIP/HSPA2/TCAF1/KCNE3/IL1B/VMP1/SLC9A1	25
GO:0001558	BP	GO:0001558	regulation of cell growth	34/915	414/18723	0.00223851240578176	0.0391246439464771	0.0320700350016548	HSPA1A/APOE/SPP1/REG1A/CYBA/DDX39B/HSPA1B/CDHR2/IGFBP7/RAB11A/EDN1/BTG1/CDC42/SLC44A4/HBEGF/DNPH1/DCBLD2/FBP1/SUPV3L1/PLXNA3/DPYSL2/KRT17/YY1/NET1/CDA/IGFBP4/SMARCA4/URI1/MFSD2A/SFRP2/SIRT1/SLC9A1/EGLN2/DIP2B	34
GO:0032535	BP	GO:0032535	regulation of cellular component size	32/915	383/18723	0.00227474444372072	0.0395373906611486	0.0324083588878592	SLC12A2/APOE/GBA2/TMSB4X/RAC1/SPP1/AQP1/BRK1/HIP1R/CDHR2/RAB11A/EDN1/ARPC4/LAMTOR4/PLXNA3/VIL1/ICAM1/DPYSL2/ADD3/ARPC5/PPP1R15A/ARFGEF1/PLEKHH2/TMEM123/CDC42EP1/ARHGAP18/F2RL1/ARPC1A/SVIL/SLC12A7/SPIRE2/DIP2B	32
GO:0009914	BP	GO:0009914	hormone transport	27/915	306/18723	0.00227746412458517	0.0395373906611486	0.0324083588878592	FAM3B/RAC1/SPP1/C1QTNF12/RAB11FIP1/TCIRG1/TRPV6/CCDC186/TM7SF3/EDN1/TCF7L2/HMGN3/FAM3D/MPC2/GLUL/VAMP8/CFTR/SLC16A1/IL1RN/SRI/SLC8B1/MCU/NR1D1/IL1B/CAMK2G/SELENOT/ANXA1	27
GO:0007173	BP	GO:0007173	epidermal growth factor receptor signaling pathway	13/915	108/18723	0.002334600815571	0.040267371328375	0.033006715912667	PIGR/IFI6/AGR2/HIP1R/EREG/FAM83A/HBEGF/AFAP1L2/SOX9/VIL1/KIF16B/PTPN3/ERRFI1	13
GO:0046578	BP	GO:0046578	regulation of Ras protein signal transduction	19/915	189/18723	0.00233513266624983	0.040267371328375	0.033006715912667	APOE/RAC1/COL3A1/HEG1/SPRY1/ARHGDIB/ARPP19/GABARAP/RALBP1/FBP1/EPS8L2/DYNLT1/AKAP13/EPS8L1/NET1/ARFGEF1/GPR35/F2RL1/RALGPS2	19
GO:0045931	BP	GO:0045931	positive regulation of mitotic cell cycle	14/915	121/18723	0.00235194008727996	0.0404220103000516	0.0331334717558914	PBX1/CCND3/RAB11A/ANAPC11/AIF1/CDC25B/CCND1/PPP1R10/PRAP1/LGMN/HSPA2/APP/PKN2/ANXA1	14
GO:0008154	BP	GO:0008154	actin polymerization or depolymerization	21/915	218/18723	0.00239302683424651	0.0406843207916744	0.0333484847451253	GBA2/TMSB4X/RAC1/BRK1/HIP1R/AIF1/ARPC4/VIL1/ICAM1/ADD3/ARPC5/CFL1/ARFGEF1/PLEKHH2/CDC42EP1/ARHGAP18/F2RL1/MICALL2/ARPC1A/SVIL/SPIRE2	21
GO:0042445	BP	GO:0042445	hormone metabolic process	21/915	218/18723	0.00239302683424651	0.0406843207916744	0.0333484847451253	PNLIP/SRD5A3/SPP1/ATP1A1/BACE2/RBP1/ALDH1A1/CTSZ/TSPO/DGAT1/DUOX2/TCF7L2/HSD17B2/PCSK5/IYD/SGPL1/RDH13/DUOXA2/BMP2/RDH11/AKR1C3	21
GO:0010466	BP	GO:0010466	negative regulation of peptidase activity	24/915	262/18723	0.00239495093839502	0.0406843207916744	0.0333484847451253	ANXA2/WFDC2/IFI6/PI3/SERPINA5/CST3/SERPINB1/CD44/AQP1/GAPDH/SERPINB6/SLPI/PEBP1/ARL6IP1/SERPINA4/CSTB/SERPING1/VIL1/SERPINE1/SERPINA3/APP/TFPI/SFRP2/IFI16	24
GO:0006081	BP	GO:0006081	cellular aldehyde metabolic process	9/915	60/18723	0.00239876522898934	0.0406843207916744	0.0333484847451253	ALDH1A1/IDH2/GLO1/TKT/RDH13/AKR7A3/BMP2/RDH11/AKR1C3	9
GO:0010212	BP	GO:0010212	response to ionizing radiation	16/915	148/18723	0.00241774767138511	0.0407788379546857	0.0334259594112252	EEF1D/CYBA/PTPRC/CCND1/NUCKS1/XRCC6/XRRA1/PRAP1/ICAM1/NABP1/NET1/SFRP2/SIRT1/IFI16/ANXA1/RAD9A	16
GO:2000406	BP	GO:2000406	positive regulation of T cell migration	6/915	29/18723	0.00242015601515396	0.0407788379546857	0.0334259594112252	CCL20/SELENOK/AIF1/TNFRSF14/ADAM8/APP	6
GO:0043588	BP	GO:0043588	skin development	24/915	263/18723	0.00251711988028956	0.0421173520575087	0.0345231245173528	ADAM9/COL1A1/TXNIP/COL1A2/NME2/COL3A1/EREG/PLEC/CLDN1/SAV1/PTGES3/SOX9/KRT17/ASAH1/AQP3/DSP/CLDN4/AKR1C3/ZFP36/ANXA1/LAMA5/COMP/JUP/ERRFI1	24
GO:0071479	BP	GO:0071479	cellular response to ionizing radiation	10/915	72/18723	0.00253243083724088	0.0421173520575087	0.0345231245173528	EEF1D/CYBA/NUCKS1/XRCC6/PRAP1/NET1/SFRP2/SIRT1/IFI16/RAD9A	10
GO:0071548	BP	GO:0071548	response to dexamethasone	7/915	39/18723	0.00253970263948668	0.0421173520575087	0.0345231245173528	DDIT4/AQP1/CLDN1/EDN1/ICAM1/USP8/ERRFI1	7
GO:1903115	BP	GO:1903115	regulation of actin filament-based movement	7/915	39/18723	0.00253970263948668	0.0421173520575087	0.0345231245173528	ATP1A1/SRI/CAV1/DSG2/ATP2A2/DSP/JUP	7
GO:0002688	BP	GO:0002688	regulation of leukocyte chemotaxis	14/915	122/18723	0.00254043764349984	0.0421173520575087	0.0345231245173528	CREB3/CXCL17/CXCL8/RAC1/DDT/MIF/CCL3/EDN1/AIF1/LGMN/SLC8B1/MCU/SERPINE1/F2RL1	14
GO:0032368	BP	GO:0032368	regulation of lipid transport	16/915	149/18723	0.00258909813239249	0.0427865063160759	0.0350716228122667	ANXA2/APOC1/APOE/SPP1/TSPO/EDN1/PLA2R1/FIS1/PRELID1/PRAP1/ACSL5/CAV1/EEPD1/IL1B/NFKBIA/SIRT1	16
GO:0070252	BP	GO:0070252	actin-mediated cell contraction	12/915	97/18723	0.00268974294321066	0.0441666070547585	0.0362028760207536	MYL6/TPM1/ATP1A1/SRI/VIL1/CAV1/DSG2/ATP2A2/KCNE3/DSP/SLC9A1/JUP	12
GO:1901216	BP	GO:1901216	positive regulation of neuron death	12/915	97/18723	0.00268974294321066	0.0441666070547585	0.0362028760207536	CLU/DDIT4/DDIT3/CTSZ/LCN2/CCL3/ITGB2/CDC42/TYROBP/C1QA/FIS1/ATF4	12
GO:1900047	BP	GO:1900047	negative regulation of hemostasis	8/915	50/18723	0.00272918918979699	0.0446720617860104	0.0366171916358728	ANXA2/APOE/TSPAN8/EDN1/SERPING1/SERPINE1/TFPI/COMP	8
GO:0006690	BP	GO:0006690	icosanoid metabolic process	14/915	123/18723	0.00274119710888381	0.0447215857639565	0.0366577858891604	CPA1/MIF/GSTP1/EDN1/CES2/PTGES3/FABP5/PTGES2/HPGD/ACOX1/IL1B/SIRT1/AKR1C3/ANXA1	14
GO:1905954	BP	GO:1905954	positive regulation of lipid localization	13/915	110/18723	0.00274956219689182	0.0447215857639565	0.0366577858891604	ANXA2/APOE/SPP1/EDN1/PLA2R1/PRELID1/PRAP1/ACSL5/CAV1/EEPD1/IL1B/NFKBIA/SIRT1	13
GO:0071560	BP	GO:0071560	cellular response to transforming growth factor beta stimulus	23/915	250/18723	0.00276205902345549	0.0447835733488569	0.0367085964222899	HSPA1A/ADAM9/COL1A1/ONECUT1/ONECUT2/COL1A2/ITGB8/COL3A1/CLDN1/EDN1/APPL1/CDKN2B/SOX6/SPRY1/SOX9/CAV1/PBLD/SPRED1/HPGD/BMP2/BCL9L/SIRT1/SKIL	23
GO:0045069	BP	GO:0045069	regulation of viral genome replication	11/915	85/18723	0.00279211318041017	0.0449883150780091	0.0368764209379377	CXCL8/TOP2B/SLPI/PROX1/SRPK1/STAU1/ISG15/MPHOSPH8/PKN2/IFI16/PABPC1	11
GO:0010810	BP	GO:0010810	regulation of cell-substrate adhesion	21/915	221/18723	0.00281920009600293	0.0449883150780091	0.0368764209379377	CEACAM6/TESK1/OLFM4/AGR2/COL1A1/ONECUT1/RAC1/ONECUT2/ACTG1/VCL/CDC42/CDK6/DOCK1/FBLN1/UNC13D/SERPINE1/RRAS/SLC9A1/SDC4/JUP/PKHD1	21
GO:0031392	BP	GO:0031392	regulation of prostaglandin biosynthetic process	4/915	13/18723	0.00284197039436418	0.0449883150780091	0.0368764209379377	FABP5/IL1B/SIRT1/ANXA1	4
GO:1904925	BP	GO:1904925	positive regulation of autophagy of mitochondrion in response to mitochondrial depolarization	4/915	13/18723	0.00284197039436418	0.0449883150780091	0.0368764209379377	TOMM7/ATP5IF1/OPTN/CDC37	4
GO:0050714	BP	GO:0050714	positive regulation of protein secretion	15/915	137/18723	0.00288026572620203	0.0449883150780091	0.0368764209379377	ADAM9/RAC1/C1QTNF12/TM7SF3/FRMD4A/TCF7L2/MYO18A/MPC2/ADAM8/GLUL/CFTR/SRI/MCU/F2RL1/EXOC1	15
GO:0044788	BP	GO:0044788	modulation by host of viral process	6/915	30/18723	0.00290200007694017	0.0449883150780091	0.0368764209379377	PPIB/APOE/VAPA/NUCKS1/CFL1/IFI27	6
GO:1902751	BP	GO:1902751	positive regulation of cell cycle G2/M phase transition	6/915	30/18723	0.00290200007694017	0.0449883150780091	0.0368764209379377	PBX1/RAB11A/CDC25B/CCND1/HSPA2/APP	6
GO:0006123	BP	GO:0006123	mitochondrial electron transport, cytochrome c to oxygen	5/915	21/18723	0.00291429349031324	0.0449883150780091	0.0368764209379377	COX8A/COX4I1/COX7C/COX7A2/COX5A	5
GO:0030449	BP	GO:0030449	regulation of complement activation	5/915	21/18723	0.00291429349031324	0.0449883150780091	0.0368764209379377	CD59/CD55/CFH/SERPING1/IL1B	5
GO:0032516	BP	GO:0032516	positive regulation of phosphoprotein phosphatase activity	5/915	21/18723	0.00291429349031324	0.0449883150780091	0.0368764209379377	CALM1/PTPRC/PPP1R15A/PPP1R15B/PPP1R12A	5
GO:0044342	BP	GO:0044342	type B pancreatic cell proliferation	5/915	21/18723	0.00291429349031324	0.0449883150780091	0.0368764209379377	SERPINB1/REG1A/NR1D1/IGFBP4/ERRFI1	5
GO:0045056	BP	GO:0045056	transcytosis	5/915	21/18723	0.00291429349031324	0.0449883150780091	0.0368764209379377	PIGR/GP2/RAB11A/MAL2/MFSD2A	5
GO:0061081	BP	GO:0061081	positive regulation of myeloid leukocyte cytokine production involved in immune response	5/915	21/18723	0.00291429349031324	0.0449883150780091	0.0368764209379377	DDX21/LAPTM5/GPRC5B/DDX58/SIRT1	5
GO:0090026	BP	GO:0090026	positive regulation of monocyte chemotaxis	5/915	21/18723	0.00291429349031324	0.0449883150780091	0.0368764209379377	CREB3/CXCL17/AIF1/LGMN/SERPINE1	5
GO:0090141	BP	GO:0090141	positive regulation of mitochondrial fission	5/915	21/18723	0.00291429349031324	0.0449883150780091	0.0368764209379377	DCN/FIS1/RALBP1/MCU/RALA	5
GO:1902307	BP	GO:1902307	positive regulation of sodium ion transmembrane transport	5/915	21/18723	0.00291429349031324	0.0449883150780091	0.0368764209379377	ATP1B1/FXYD2/GLRX/CHP1/SLC9A1	5
GO:0050673	BP	GO:0050673	epithelial cell proliferation	35/915	437/18723	0.00293433864353981	0.0451625374510187	0.0370192290771794	B2M/APOE/SERPINB1/REG1A/CYBA/NME2/F3/EREG/PROX1/CLDN1/TCF7L2/CDKN2B/NFIB/SAV1/CDC42/ATP5IF1/SPARC/CCND1/CDK6/TNFAIP3/GLUL/SOX9/MYDGF/CAV1/NR1D1/NME1/BMP2/IGFBP4/B4GALT1/FUT2/SFRP2/SIRT1/ZFP36/ERRFI1/PKHD1	35
GO:0045429	BP	GO:0045429	positive regulation of nitric oxide biosynthetic process	7/915	40/18723	0.00295087769027435	0.0451853478288412	0.0370379264898937	CLU/HSP90AA1/EDN1/AIF1/DDAH2/ICAM1/IL1B	7
GO:0071333	BP	GO:0071333	cellular response to glucose stimulus	16/915	151/18723	0.00296211163036236	0.0451853478288412	0.0370379264898937	RAC1/CYBA/C1QTNF12/NME2/CCDC186/HMGN3/MPC2/FIS1/CFTR/SRI/ICAM1/NR1D1/NME1/SMARCA4/SELENOT/ZBTB20	16
GO:2001236	BP	GO:2001236	regulation of extrinsic apoptotic signaling pathway	16/915	151/18723	0.00296211163036236	0.0451853478288412	0.0370379264898937	IFI6/HSPA1A/LTBR/HSPA1B/G0S2/GSTP1/PTPRC/PDIA3/TCF7L2/TNFAIP3/CAV1/ICAM1/SERPINE1/IL1B/SFRP2/SKIL	16
GO:0032757	BP	GO:0032757	positive regulation of interleukin-8 production	9/915	62/18723	0.00301829831988933	0.0457716062863217	0.037518476019677	HSPA1A/DDIT3/F3/HSPA1B/AFAP1L2/SERPINE1/IL1B/F2RL1/DDX58	9
GO:0046148	BP	GO:0046148	pigment biosynthetic process	9/915	62/18723	0.00301829831988933	0.0457716062863217	0.037518476019677	DDT/TSPO/APPL1/ATP5IF1/TMEM14C/SHMT2/NFE2L1/APRT/GART	9
GO:0030968	BP	GO:0030968	endoplasmic reticulum unfolded protein response	10/915	74/18723	0.00310871560408004	0.0470045092511339	0.0385290728519258	CREB3/AGR2/DDIT3/ERO1A/CCND1/ATF6B/OS9/PPP1R15A/ATF4/PPP1R15B	10
GO:0006165	BP	GO:0006165	nucleoside diphosphate phosphorylation	12/915	99/18723	0.00319197502490085	0.0480802246853731	0.0394108248156002	DDIT4/SLC4A4/HKDC1/GAPDH/NME2/PGK1/FBP1/NME1/APP/PFKP/PRKAG2/ZBTB20	12
GO:0009743	BP	GO:0009743	response to carbohydrate	23/915	253/18723	0.00320783500616143	0.0480802246853731	0.0394108248156002	RAC1/TXNIP/CYBA/C1QTNF12/NME2/GSTP1/CCDC186/TCF7L2/HMGN3/SPARC/MPC2/FIS1/GLUL/CFTR/KRT18/SRI/ICAM1/NR1D1/NME1/SMARCA4/SOD2/SELENOT/ZBTB20	23
GO:0097305	BP	GO:0097305	response to alcohol	23/915	253/18723	0.00320783500616143	0.0480802246853731	0.0394108248156002	CLDN18/CYBA/TSPO/CALM1/GSTP1/RPL15/CCL3/IGFBP7/ITPR2/CLDN1/SPARC/SOD1/CCND1/CFTR/GLB1/GRAMD1A/ICAM1/HPGD/TP53INP1/MAOB/SOD2/AKR1C3/JUP	23
GO:0022626	CC	GO:0022626	cytosolic ribosome	26/933	102/19550	1.24207225407104e-12	5.66913941993604e-10	4.24723800190648e-10	RPL41/RPS26/RPS24/RPL32/RPS28/RPSA/RPS13/RPS27L/RPL15/RPL14/RPL36AL/RPL19/RPS29/RPL35/UBA52/RPL7L1/RPL23A/RPL24/RPS14/RPS10/RPL28/RPLP2/ISG15/RPS2/RPL13A/RPLP0	26
GO:0034774	CC	GO:0034774	secretory granule lumen	48/933	322/19550	2.08832260190374e-12	5.66913941993604e-10	4.24723800190648e-10	ANXA2/CLU/LYZ/B2M/HSP90AA1/RNASET2/OLFM4/SERPINB1/FTL/TMSB4X/GTPBP2/MIF/NME2/NAPRT/QSOX1/CXCL1/SRP14/PA2G4/CTSZ/GSTP1/LCN2/VCL/SLPI/HEXB/GSDMD/SPARC/SERPINA4/AOC1/CSTB/SERPING1/F5/FUCA1/XRCC6/HEBP2/GLB1/FABP5/DYNLT1/PTGES2/UNC13D/ARPC5/SERPINE1/SERPINA3/APP/CDA/CEP290/SCCPDH/APRT/JUP	48
GO:0060205	CC	GO:0060205	cytoplasmic vesicle lumen	48/933	325/19550	2.94482253675469e-12	5.66913941993604e-10	4.24723800190648e-10	ANXA2/CLU/LYZ/B2M/HSP90AA1/RNASET2/OLFM4/SERPINB1/FTL/TMSB4X/GTPBP2/MIF/NME2/NAPRT/QSOX1/CXCL1/SRP14/PA2G4/CTSZ/GSTP1/LCN2/VCL/SLPI/HEXB/GSDMD/SPARC/SERPINA4/AOC1/CSTB/SERPING1/F5/FUCA1/XRCC6/HEBP2/GLB1/FABP5/DYNLT1/PTGES2/UNC13D/ARPC5/SERPINE1/SERPINA3/APP/CDA/CEP290/SCCPDH/APRT/JUP	48
GO:0031983	CC	GO:0031983	vesicle lumen	48/933	327/19550	3.69325043644042e-12	5.66913941993604e-10	4.24723800190648e-10	ANXA2/CLU/LYZ/B2M/HSP90AA1/RNASET2/OLFM4/SERPINB1/FTL/TMSB4X/GTPBP2/MIF/NME2/NAPRT/QSOX1/CXCL1/SRP14/PA2G4/CTSZ/GSTP1/LCN2/VCL/SLPI/HEXB/GSDMD/SPARC/SERPINA4/AOC1/CSTB/SERPING1/F5/FUCA1/XRCC6/HEBP2/GLB1/FABP5/DYNLT1/PTGES2/UNC13D/ARPC5/SERPINE1/SERPINA3/APP/CDA/CEP290/SCCPDH/APRT/JUP	48
GO:0005925	CC	GO:0005925	focal adhesion	52/933	418/19550	2.53696759107867e-10	3.11539620184461e-08	2.33401018379238e-08	TLN1/B2M/HSPA1A/ADAM9/PPIB/CD44/FBLIM1/CD59/RAC1/ITGB8/CYBA/HSPA1B/RPS13/PTPRC/ACTG1/VCL/PDIA3/ITGB2/PLEC/ANXA5/RPL19/AHNAK/RPS29/CDC42/ACTB/FGFR3/RPS14/MARCKS/RPS10/RPLP2/CHP1/CAV1/ICAM1/PDLIM7/ARPC5/CFL1/RPS2/RPL13A/RRAS/PRKAR2A/CDC42EP1/PVR/SYNE2/SVIL/ANXA1/SLC9A1/RALA/PABPC1/SDC4/JUP/RPLP0/PPP1R12A	52
GO:0030055	CC	GO:0030055	cell-substrate junction	52/933	425/19550	4.62265178927476e-10	4.73051366435784e-08	3.54403303844398e-08	TLN1/B2M/HSPA1A/ADAM9/PPIB/CD44/FBLIM1/CD59/RAC1/ITGB8/CYBA/HSPA1B/RPS13/PTPRC/ACTG1/VCL/PDIA3/ITGB2/PLEC/ANXA5/RPL19/AHNAK/RPS29/CDC42/ACTB/FGFR3/RPS14/MARCKS/RPS10/RPLP2/CHP1/CAV1/ICAM1/PDLIM7/ARPC5/CFL1/RPS2/RPL13A/RRAS/PRKAR2A/CDC42EP1/PVR/SYNE2/SVIL/ANXA1/SLC9A1/RALA/PABPC1/SDC4/JUP/RPLP0/PPP1R12A	52
GO:0101002	CC	GO:0101002	ficolin-1-rich granule	30/933	185/19550	3.95465029834005e-09	3.07528709869717e-07	2.30396101856791e-07	HSPA1A/HSP90AA1/CST3/RAC1/CD55/MIF/NME2/TCIRG1/HSPA1B/FTH1/SRP14/CTSZ/GSTP1/SERPINB6/VCL/ITGB2/PRCP/GSDMD/ADAM8/CSTB/SLC2A3/XRCC6/GLB1/DYNLT1/ASAH1/ARPC5/CDA/DSP/ATP6V0A1/JUP	30
GO:0070820	CC	GO:0070820	tertiary granule	28/933	164/19550	4.00688872794420e-09	3.07528709869717e-07	2.30396101856791e-07	LYZ/B2M/OLFM4/CST3/CD59/RAC1/OLR1/CYBA/CYSTM1/CD55/TCIRG1/FTH1/QSOX1/CXCL1/SERPINB6/METTL7A/ITGB2/PRCP/GSDMD/ADAM8/CSTB/VAMP8/SLC2A3/PRSS3/ASAH1/CDA/DSP/ATP6V0A1	28
GO:0044391	CC	GO:0044391	ribosomal subunit	29/933	180/19550	8.34284950256647e-09	5.69167732730646e-07	4.26412307908953e-07	RPL41/RPS26/RPS24/RPL32/RPS28/RPSA/RPS13/RPS27L/RPL15/RPL14/RPL36AL/RPL19/RPS29/RPL35/UBA52/RPL7L1/RPL23A/RPL24/RPS14/RPS10/RPL28/RPLP2/ISG15/MRPS16/RPS2/RPL13A/MRPL54/MRPL2/RPLP0	29
GO:0030667	CC	GO:0030667	secretory granule membrane	40/933	311/19550	1.17763896752132e-08	7.23070326058092e-07	5.41713925059808e-07	CEACAM6/PIGR/GP2/SERPINA5/CD44/NDUFC2/CD59/RAC1/OLR1/DMBT1/CYBA/CYSTM1/CD55/BRI3/TCIRG1/PTPRC/SERPINB6/CD63/RAB5B/ITGB2/DGAT1/ITPR2/PRCP/TYROBP/VAPA/SPARC/PSAP/ADAM8/VAMP8/SLC2A3/SRI/AGPAT2/FABP5/CAV1/TMEM184A/RAB27B/B4GALT1/DSP/DNAJC13/ATP6V0A1	40
GO:0005840	CC	GO:0005840	ribosome	34/933	240/19550	1.31551350354779e-08	7.34295719253041e-07	5.5012382875635e-07	RPL41/RPS26/RPS24/RPL32/RPS28/RPSA/RPS13/NDUFA7/RPS27L/RPL15/RPL14/RPL36AL/RPL19/RPS29/RPL35/UBA52/RPL7L1/RRBP1/RPL23A/RPL24/BTF3/RPS14/RPS10/RPL28/RPLP2/ABCF1/ISG15/MRPS16/RPS2/RPL13A/MRPL54/MRPL2/NUFIP2/RPLP0	34
GO:0005766	CC	GO:0005766	primary lysosome	26/933	155/19550	2.08836611199389e-08	9.86351379049423e-07	7.38960316551685e-07	CEACAM6/PIGR/ANXA2/LYZ/RNASET2/FTL/NDUFC2/BRI3/NAPRT/PA2G4/ANXA11/CD63/HEXB/PRCP/VAPA/PSAP/VAMP8/FUCA1/HEBP2/GLB1/FABP5/PTGES2/UNC13D/SERPINA3/B4GALT1/DNAJC13	26
GO:0042582	CC	GO:0042582	azurophil granule	26/933	155/19550	2.08836611199389e-08	9.86351379049423e-07	7.38960316551685e-07	CEACAM6/PIGR/ANXA2/LYZ/RNASET2/FTL/NDUFC2/BRI3/NAPRT/PA2G4/ANXA11/CD63/HEXB/PRCP/VAPA/PSAP/VAMP8/FUCA1/HEBP2/GLB1/FABP5/PTGES2/UNC13D/SERPINA3/B4GALT1/DNAJC13	26
GO:0022625	CC	GO:0022625	cytosolic large ribosomal subunit	15/933	58/19550	5.87479096571033e-08	2.5765154663901e-06	1.93028846016197e-06	RPL41/RPL32/RPL15/RPL14/RPL36AL/RPL19/RPL35/UBA52/RPL7L1/RPL23A/RPL24/RPL28/RPLP2/RPL13A/RPLP0	15
GO:0098800	CC	GO:0098800	inner mitochondrial membrane protein complex	24/933	147/19550	1.23008904115349e-07	5.03516447512161e-06	3.77227305953737e-06	NDUFA4L2/NDUFC2/UQCRQ/MICU1/COX8A/ATP5MF/COX4I1/UQCR10/NDUFA7/COX7C/UQCR11/ATP5PD/NDUFS5/NDUFB2/AFG3L2/NDUFB4/NDUFA2/COX7A2/NDUFC1/ATP5F1B/COX5A/MCU/C15orf48/SPG7	24
GO:0031252	CC	GO:0031252	cell leading edge	46/933	422/19550	1.61011310926065e-07	6.17880905678775e-06	4.62907518912437e-06	ANXA2/S100A6/TLN1/TESK1/TPM1/CD44/RAC1/GABRA2/REG1A/NME2/BRK1/HIP1R/GABRE/DUOX2/APPL1/FGD6/AIF1/CDC42/ACTB/CDK6/PDLIM4/MYO6/LMO4/SH3YL1/EPS8L2/VIL1/CLIP1/CTNND1/DYNLT1/PDLIM7/ARPC5/DUOXA2/EPS8L1/CFL1/PRKCI/NME1/VEZT/APP/PLEKHH2/ABLIM1/ARHGAP18/PKN2/SYNE2/DDX58/SLC9A1/PABPC1	46
GO:0098803	CC	GO:0098803	respiratory chain complex	18/933	90/19550	2.05581445003465e-07	7.4251180724781e-06	5.56279204127024e-06	NDUFA4L2/NDUFC2/UQCRQ/COX8A/COX4I1/UQCR10/NDUFA7/COX7C/UQCR11/NDUFS5/NDUFB2/NDUFB4/COX6B1/NDUFA2/COX7A2/NDUFC1/COX5A/C15orf48	18
GO:0070469	CC	GO:0070469	respirasome	19/933	100/19550	2.2232302794057e-07	7.58368550863943e-06	5.68158849181456e-06	NDUFA4L2/NDUFC2/UQCRQ/COX8A/COX4I1/UQCR10/NDUFA7/COX7C/HIGD1A/UQCR11/NDUFS5/NDUFB2/NDUFB4/COX6B1/NDUFA2/COX7A2/NDUFC1/COX5A/C15orf48	19
GO:0022627	CC	GO:0022627	cytosolic small ribosomal subunit	12/933	42/19550	3.81543384050832e-07	1.23298756740637e-05	9.23736614017804e-06	RPS26/RPS24/RPS28/RPSA/RPS13/RPS27L/RPS29/UBA52/RPS14/RPS10/ISG15/RPS2	12
GO:0005746	CC	GO:0005746	mitochondrial respirasome	17/933	89/19550	8.84557240019142e-07	2.71559072685877e-05	2.03448165204403e-05	NDUFA4L2/NDUFC2/UQCRQ/COX8A/COX4I1/UQCR10/NDUFA7/COX7C/UQCR11/NDUFS5/NDUFB2/NDUFB4/NDUFA2/COX7A2/NDUFC1/COX5A/C15orf48	17
GO:1904724	CC	GO:1904724	tertiary granule lumen	13/933	55/19550	1.3756133479194e-06	4.02203140772625e-05	3.01324828591869e-05	LYZ/B2M/OLFM4/CST3/FTH1/QSOX1/CXCL1/METTL7A/GSDMD/CSTB/PRSS3/ASAH1/CDA	13
GO:1904813	CC	GO:1904813	ficolin-1-rich granule lumen	20/933	124/19550	1.65869038958759e-06	4.43684843263231e-05	3.32402325571802e-05	HSPA1A/HSP90AA1/CST3/MIF/NME2/HSPA1B/FTH1/SRP14/CTSZ/GSTP1/VCL/GSDMD/CSTB/XRCC6/GLB1/DYNLT1/ASAH1/ARPC5/CDA/JUP	20
GO:0072562	CC	GO:0072562	blood microparticle	22/933	146/19550	1.66201162785901e-06	4.43684843263231e-05	3.32402325571802e-05	CLU/IGLC2/HSPA1A/CP/APOE/APOL1/IGHA2/HSPA1B/IGLC3/JCHAIN/ACTG1/ACTB/CFH/SERPING1/C1QC/PSMC5/HSPA2/INTS11/SERPINA3/IGHG3/CFB/IGHG1	22
GO:0030139	CC	GO:0030139	endocytic vesicle	37/933	336/19550	2.04214024985197e-06	5.22447547253795e-05	3.9141021455496e-05	UBC/CLTA/B2M/HSP90AA1/HLA-DRB5/APOE/DMBT1/HLA-DPA1/CYBA/RAB11FIP1/TCIRG1/HLA-DPB1/ANXA11/HLA-DQA1/ACTG1/RAB11A/RAB5B/EREG/PDIA3/SAA1/APPL1/UBA52/CDC42/SPARC/HBEGF/ADAM8/VAMP8/MYO6/CFTR/CAV1/CEMIP/TGOLN2/TAP2/CAMK2G/TAP1/RALA/ATP6V0A1	37
GO:0042581	CC	GO:0042581	specific granule	23/933	160/19550	2.23572801374976e-06	5.4909480017694e-05	4.11373954529955e-05	LYZ/B2M/OLFM4/CD59/OLR1/CYBA/QSOX1/CXCL1/CTSZ/ANXA11/LCN2/VCL/SLPI/ITGB2/DGAT1/GSDMD/ADAM8/AOC1/VAMP8/SLC2A3/AGPAT2/CEP290/JUP	23
GO:0005911	CC	GO:0005911	cell-cell junction	48/933	494/19550	2.49037226742331e-06	5.88110989306889e-05	4.40604324236432e-05	ATP1B1/ANXA2/TLN1/CLDN18/YWHAH/ATP1A1/PERP/AHI1/DLG5/ACTG1/VCL/KRT8/CLDN1/HEG1/AHNAK/FRMD4A/SAV1/CDC42/ACTB/VAPA/CCND1/AOC1/CLDN10/PDLIM4/KRT18/CTNND1/PDLIM7/ADD3/DSG2/PRKCI/VEZT/AQP3/APP/ATP2A2/B4GALT1/DSP/CDC42EP1/CLDN4/PVR/MICALL2/PKN2/DNMBP/DDX58/ANXA1/TJP3/SLC9A1/JUP/PARD3	48
GO:0070069	CC	GO:0070069	cytochrome complex	11/933	42/19550	3.02288332985166e-06	6.87426060936637e-05	5.15009752493246e-05	NDUFA4L2/UQCRQ/COX8A/COX4I1/UQCR10/COX7C/UQCR11/COX6B1/COX7A2/COX5A/C15orf48	11
GO:0035580	CC	GO:0035580	specific granule lumen	13/933	62/19550	5.7773150980151e-06	0.000126688266792188	9.49130337531052e-05	LYZ/B2M/OLFM4/QSOX1/CXCL1/CTSZ/LCN2/VCL/SLPI/GSDMD/AOC1/CEP290/JUP	13
GO:0005775	CC	GO:0005775	vacuolar lumen	23/933	174/19550	9.39129899759459e-06	0.00019883646843183	0.000148965432375638	ANXA2/LYZ/HSP90AA1/RNASET2/FTL/DCN/NAPRT/LUM/PA2G4/HEXB/PSAP/FUCA1/HEBP2/GLB1/IFI30/LGMN/FABP5/PTGES2/UNC13D/ASAH1/SERPINA3/SDC1/SDC4	23
GO:0045177	CC	GO:0045177	apical part of cell	42/933	435/19550	1.22403688047163e-05	0.00024724888657391	0.000185235322188923	CEACAM6/ATP1B1/CA2/SLC12A2/GP2/CD44/ATP1A1/AQP1/CYBA/TCIRG1/GNAS/SLC3A2/HIP1R/ACTG1/CDHR2/HOMER2/CLDN1/DUOX2/MYO7B/CDC42/SLC44A4/AHCYL1/MYO6/CFTR/SLC16A1/LGMN/DYNC2H1/DUOXA2/MAL2/PRKCI/RAB27B/APP/PCM1/CLDN4/MYO5B/ANXA1/EXOC1/SLC9A1/CEACAM7/IGFBP2/PARD3/PKHD1	42
GO:0042788	CC	GO:0042788	polysomal ribosome	9/933	32/19550	1.28290690491914e-05	0.00024724888657391	0.000185235322188923	RPL41/RPS26/RPL32/RPS28/RPL19/RPS29/RPL24/BTF3/NUFIP2	9
GO:0005743	CC	GO:0005743	mitochondrial inner membrane	46/933	495/19550	1.28859354566207e-05	0.00024724888657391	0.000185235322188923	CLU/IFI6/NDUFA4L2/NDUFC2/UQCRQ/MICU1/COX8A/ATP5MF/COX4I1/UQCR10/NDUFA7/TMEM14B/COX7C/HIGD1A/UQCR11/ATP5PD/SLC25A37/TMEM14C/NDUFS5/MPC2/NDUFB2/SLC25A16/AFG3L2/NDUFB4/GATM/NDUFAF3/SQOR/COX16/SHMT2/COX6B1/NDUFA2/COX7A2/NDUFC1/ATP5F1B/ABCB8/COX5A/SLC8B1/MCU/RDH13/LDHB/MRPS16/MRPL54/SLC25A25/MRPL2/C15orf48/SPG7	46
GO:0062023	CC	GO:0062023	collagen-containing extracellular matrix	41/933	425/19550	1.58059863634386e-05	0.000294087140216705	0.000220325870520659	ANXA2/CLU/S100A6/APOE/SOD3/SERPINA5/COL1A1/SERPINB1/COL1A2/DCN/COL3A1/F3/MXRA7/LUM/CTSZ/ANXA11/SERPINB6/IGFBP7/MGP/SLPI/LGALS4/ANXA5/SPARC/PSAP/C1QA/CSTB/ANXA4/SERPING1/C1QC/COL9A2/ICAM1/FBLN1/LAMC2/SERPINE1/SERPINA3/HDGF/SFRP2/ANXA1/LAMA5/COMP/AEBP1	41
GO:0005751	CC	GO:0005751	mitochondrial respiratory chain complex IV	7/933	20/19550	2.47245704382792e-05	0.000441851132703865	0.000331028535901919	NDUFA4L2/COX8A/COX4I1/COX7C/COX7A2/COX5A/C15orf48	7
GO:0015934	CC	GO:0015934	large ribosomal subunit	17/933	113/19550	2.51869538186242e-05	0.000441851132703865	0.000331028535901919	RPL41/RPL32/RPL15/RPL14/RPL36AL/RPL19/RPL35/UBA52/RPL7L1/RPL23A/RPL24/RPL28/RPLP2/RPL13A/MRPL54/MRPL2/RPLP0	17
GO:0015935	CC	GO:0015935	small ribosomal subunit	13/933	71/19550	2.71515751539971e-05	0.00046308519845984	0.000346936793634408	RPS26/RPS24/RPS28/RPSA/RPS13/RPS27L/RPS29/UBA52/RPS14/RPS10/ISG15/MRPS16/RPS2	13
GO:0045277	CC	GO:0045277	respiratory chain complex IV	8/933	28/19550	3.45520817638675e-05	0.000567499816870531	0.000425162729251538	NDUFA4L2/COX8A/COX4I1/COX7C/COX6B1/COX7A2/COX5A/C15orf48	8
GO:0098798	CC	GO:0098798	mitochondrial protein-containing complex	29/933	268/19550	3.51221385033879e-05	0.000567499816870531	0.000425162729251538	NDUFA4L2/NDUFC2/UQCRQ/MICU1/COX8A/ATP5MF/COX4I1/UQCR10/NDUFA7/TOMM7/COX7C/UQCR11/ATP5PD/NDUFS5/NDUFB2/AFG3L2/NDUFB4/NDUFA2/COX7A2/NDUFC1/ATP5F1B/COX5A/SUPV3L1/MCU/MRPS16/MRPL54/MRPL2/C15orf48/SPG7	29
GO:0001726	CC	GO:0001726	ruffle	22/933	178/19550	4.18636202153365e-05	0.000659083661851708	0.000493776033309097	ANXA2/S100A6/TLN1/TPM1/RAC1/NME2/HIP1R/APPL1/FGD6/AIF1/CDK6/MYO6/SH3YL1/EPS8L2/VIL1/CLIP1/PDLIM7/EPS8L1/CFL1/NME1/ARHGAP18/DDX58	22
GO:0031227	CC	GO:0031227	intrinsic component of endoplasmic reticulum membrane	21/933	170/19550	6.25460964207026e-05	0.000960082580057784	0.000719280108838079	B2M/HLA-DRB5/HLA-DPA1/HLA-DPB1/HLA-DQA1/PDIA3/SPCS1/RRBP1/ARL6IP1/ESYT1/SPPL2B/SAMD8/GRAMD1A/SGPL1/ATF6B/DNAJB12/TAP2/SCD/TAP1/KTN1/AUP1	21
GO:0035577	CC	GO:0035577	azurophil granule membrane	11/933	58/19550	7.99368208831669e-05	0.00119710263468938	0.00089685213673797	CEACAM6/PIGR/NDUFC2/BRI3/CD63/PRCP/VAPA/PSAP/VAMP8/B4GALT1/DNAJC13	11
GO:0030176	CC	GO:0030176	integral component of endoplasmic reticulum membrane	20/933	162/19550	9.3498810935423e-05	0.00136686356938928	0.00102403459595939	B2M/HLA-DRB5/HLA-DPA1/HLA-DPB1/HLA-DQA1/PDIA3/SPCS1/RRBP1/ARL6IP1/ESYT1/SPPL2B/SAMD8/SGPL1/ATF6B/DNAJB12/TAP2/SCD/TAP1/KTN1/AUP1	20
GO:0035578	CC	GO:0035578	azurophil granule lumen	14/933	91/19550	9.99826853914953e-05	0.00142765974024135	0.001069582215816	ANXA2/LYZ/RNASET2/FTL/NAPRT/PA2G4/HEXB/FUCA1/HEBP2/GLB1/FABP5/PTGES2/UNC13D/SERPINA3	14
GO:0005788	CC	GO:0005788	endoplasmic reticulum lumen	31/933	313/19550	0.000103095664391034	0.00143344718407624	0.00107391808579002	CLU/B2M/CP/RNASET2/PPIB/APOE/COL1A1/CST3/APOL1/ERO1A/SPP1/COL1A2/COL3A1/QSOX1/CTSZ/IGFBP7/PDIA3/EDN1/CES2/SERPING1/COL9A2/F5/MYDGF/OS9/TGOLN2/APP/IGFBP4/TSPAN15/KTN1/DNAJC10/CNPY3	31
GO:0030135	CC	GO:0030135	coated vesicle	30/933	299/19550	0.000105057204044676	0.00143344718407624	0.00107391808579002	CLTA/B2M/HLA-DRB5/APOE/CD59/HLA-DPA1/KDELR1/HLA-DPB1/DVL1/CTSZ/HLA-DQA1/HIP1R/EREG/EDN1/HBEGF/SORT1/VAMP8/F5/MYO6/CFTR/TMED4/COPZ1/AP1G2/CEMIP/UNC13D/TGOLN2/RAB27B/APP/GOSR2/SAR1A	30
GO:0043034	CC	GO:0043034	costamere	6/933	18/19550	0.000131571110743119	0.00175618830426685	0.00131571110743119	VCL/KRT8/PLEC/AHNAK/SVIL/SDC4	6
GO:0030666	CC	GO:0030666	endocytic vesicle membrane	22/933	193/19550	0.000140860350425098	0.00184017564172362	0.00137863321692649	UBC/B2M/HLA-DRB5/APOE/DMBT1/HLA-DPA1/CYBA/RAB11FIP1/TCIRG1/HLA-DPB1/HLA-DQA1/EREG/UBA52/HBEGF/VAMP8/CFTR/CAV1/TGOLN2/TAP2/CAMK2G/TAP1/ATP6V0A1	22
GO:0030662	CC	GO:0030662	coated vesicle membrane	21/933	181/19550	0.000154363401849679	0.00197456518199382	0.00147931593439276	CLTA/B2M/HLA-DRB5/APOE/CD59/HLA-DPA1/KDELR1/HLA-DPB1/HLA-DQA1/HIP1R/EREG/HBEGF/VAMP8/MYO6/CFTR/COPZ1/AP1G2/CEMIP/TGOLN2/GOSR2/SAR1A	21
GO:0005765	CC	GO:0005765	lysosomal membrane	36/933	395/19550	0.000161875381229588	0.00198782968149934	0.00148925350731221	CEACAM6/PIGR/ANXA2/CLTA/CP/HLA-DRB5/NDUFC2/HLA-DPA1/BRI3/TCIRG1/HLA-DPB1/SLC3A2/HLA-DQA1/TMEM59/CD63/LAPTM5/PRCP/AHNAK/UBA52/VAPA/PSAP/LAMTOR4/SORT1/VAMP8/SPPL2B/LITAF/MYO6/CFTR/PLEKHM1/ATP10B/AP3M1/B4GALT1/CD164/DNAJC13/FNIP2/ATP6V0A1	36
GO:0098852	CC	GO:0098852	lytic vacuole membrane	36/933	395/19550	0.000161875381229588	0.00198782968149934	0.00148925350731221	CEACAM6/PIGR/ANXA2/CLTA/CP/HLA-DRB5/NDUFC2/HLA-DPA1/BRI3/TCIRG1/HLA-DPB1/SLC3A2/HLA-DQA1/TMEM59/CD63/LAPTM5/PRCP/AHNAK/UBA52/VAPA/PSAP/LAMTOR4/SORT1/VAMP8/SPPL2B/LITAF/MYO6/CFTR/PLEKHM1/ATP10B/AP3M1/B4GALT1/CD164/DNAJC13/FNIP2/ATP6V0A1	36
GO:0005774	CC	GO:0005774	vacuolar membrane	39/933	444/19550	0.00018996125300111	0.00226639353146697	0.0016979495512619	CEACAM6/PIGR/ANXA2/CLTA/CP/HLA-DRB5/NDUFC2/HLA-DPA1/BRI3/TCIRG1/HLA-DPB1/SLC3A2/HLA-DQA1/TMEM59/CD63/LAPTM5/PRCP/AHNAK/UBA52/VAPA/PSAP/RPN2/LAMTOR4/SORT1/VAMP8/SPPL2B/GABARAP/LITAF/MYO6/CFTR/PLEKHM1/ATP10B/AP3M1/B4GALT1/CD164/VMP1/DNAJC13/FNIP2/ATP6V0A1	39
GO:0043296	CC	GO:0043296	apical junction complex	18/933	145/19550	0.000191942123186128	0.00226639353146697	0.0016979495512619	CLDN18/ACTG1/CLDN1/FRMD4A/ACTB/VAPA/CCND1/AOC1/CLDN10/CTNND1/PRKCI/CLDN4/MICALL2/PKN2/DDX58/TJP3/JUP/PARD3	18
GO:0005844	CC	GO:0005844	polysome	11/933	66/19550	0.000266297501270579	0.00308503142981388	0.00231126133178238	RPL41/RPS26/UPF2/RPL32/RPS28/RPL19/RPS29/RPL24/BTF3/AGO2/NUFIP2	11
GO:0031093	CC	GO:0031093	platelet alpha granule lumen	11/933	67/19550	0.000305073593504506	0.00346879974836605	0.00259877505577913	CLU/TMSB4X/GTPBP2/QSOX1/SPARC/SERPING1/F5/SERPINE1/SERPINA3/APP/SCCPDH	11
GO:0045334	CC	GO:0045334	clathrin-coated endocytic vesicle	13/933	91/19550	0.000371774463743423	0.00415035492251748	0.0031093864240359	CLTA/HLA-DRB5/APOE/HLA-DPA1/HLA-DPB1/HLA-DQA1/EREG/HBEGF/VAMP8/MYO6/CFTR/CEMIP/TGOLN2	13
GO:0030665	CC	GO:0030665	clathrin-coated vesicle membrane	15/933	116/19550	0.000411790347696525	0.00451498702652975	0.00338256357036431	CLTA/HLA-DRB5/APOE/HLA-DPA1/HLA-DPB1/HLA-DQA1/HIP1R/EREG/HBEGF/VAMP8/MYO6/CFTR/AP1G2/CEMIP/TGOLN2	15
GO:0098554	CC	GO:0098554	cytoplasmic side of endoplasmic reticulum membrane	5/933	15/19550	0.000492487372979281	0.00530503942121542	0.0039744595012363	RPS26/RPS28/RPS29/SPPL2B/DNAJA1	5
GO:0101003	CC	GO:0101003	ficolin-1-rich granule membrane	10/933	61/19550	0.00057473957219195	0.00608431202285961	0.00455827936566029	RAC1/CD55/TCIRG1/SERPINB6/ITGB2/PRCP/ADAM8/SLC2A3/DSP/ATP6V0A1	10
GO:0042470	CC	GO:0042470	melanosome	14/933	109/19550	0.000678942668074168	0.00688220193333673	0.00515604705103404	ANXA2/HSP90AA1/PPIB/RAC1/ATP1A1/SYTL2/SLC3A2/ANXA11/CD63/RAB5B/PDIA3/PRDX1/RAB27B/ATP6V0A1	14
GO:0048770	CC	GO:0048770	pigment granule	14/933	109/19550	0.000678942668074168	0.00688220193333673	0.00515604705103404	ANXA2/HSP90AA1/PPIB/RAC1/ATP1A1/SYTL2/SLC3A2/ANXA11/CD63/RAB5B/PDIA3/PRDX1/RAB27B/ATP6V0A1	14
GO:0030027	CC	GO:0030027	lamellipodium	21/933	202/19550	0.00068695961528138	0.00688220193333673	0.00515604705103404	TESK1/CD44/RAC1/NME2/BRK1/FGD6/AIF1/ACTB/PDLIM4/VIL1/CTNND1/DYNLT1/ARPC5/CFL1/APP/PLEKHH2/ABLIM1/PKN2/SYNE2/SLC9A1/PABPC1	21
GO:0043202	CC	GO:0043202	lysosomal lumen	13/933	97/19550	0.000694945472095892	0.00688220193333673	0.00515604705103404	HSP90AA1/RNASET2/DCN/LUM/HEXB/PSAP/FUCA1/GLB1/IFI30/LGMN/ASAH1/SDC1/SDC4	13
GO:0031233	CC	GO:0031233	intrinsic component of external side of plasma membrane	6/933	24/19550	0.000746089458810275	0.00727141155094458	0.00544763731829724	ADAM9/GP2/CD24/CD59/F3/PKHD1	6
GO:0045335	CC	GO:0045335	phagocytic vesicle	16/933	137/19550	0.000840811086056014	0.00806653135684988	0.0060433296810276	B2M/DMBT1/CYBA/RAB11FIP1/TCIRG1/ANXA11/ACTG1/RAB11A/PDIA3/APPL1/CDC42/ADAM8/VAMP8/TAP2/TAP1/ATP6V0A1	16
GO:0031300	CC	GO:0031300	intrinsic component of organelle membrane	35/933	417/19550	0.000900916082014952	0.00851019191318739	0.00637571381118273	B2M/ITM2B/HLA-DRB5/GABRA2/MICU1/HLA-DPA1/HLA-DPB1/QSOX1/HLA-DQA1/PDIA3/SPCS1/RRBP1/ARL6IP1/MPC2/ESYT1/PCSK5/AFG3L2/FIS1/SPPL2B/COX16/SAMD8/GRAMD1A/SGPL1/SLC8B1/ATF6B/MCU/DNAJB12/ATP10B/TAP2/RAB27B/SCD/TAP1/KTN1/SPG7/AUP1	35
GO:0042613	CC	GO:0042613	MHC class II protein complex	5/933	17/19550	0.000937061640910033	0.00871751284119333	0.00653103567906992	B2M/HLA-DRB5/HLA-DPA1/HLA-DPB1/HLA-DQA1	5
GO:0031301	CC	GO:0031301	integral component of organelle membrane	33/933	387/19550	0.000955792366752212	0.00875905243560982	0.00656215654785101	B2M/ITM2B/HLA-DRB5/GABRA2/MICU1/HLA-DPA1/HLA-DPB1/QSOX1/HLA-DQA1/PDIA3/SPCS1/RRBP1/ARL6IP1/MPC2/ESYT1/PCSK5/AFG3L2/FIS1/SPPL2B/COX16/SAMD8/SGPL1/SLC8B1/ATF6B/MCU/DNAJB12/ATP10B/TAP2/SCD/TAP1/KTN1/SPG7/AUP1	33
GO:0031256	CC	GO:0031256	leading edge membrane	19/933	180/19550	0.00100891927913496	0.00910994760865976	0.00682504218238353	TLN1/TPM1/CD44/RAC1/GABRA2/REG1A/HIP1R/GABRE/AIF1/CDC42/MYO6/SH3YL1/EPS8L2/EPS8L1/CFL1/NME1/VEZT/SYNE2/DDX58	19
GO:0030136	CC	GO:0030136	clathrin-coated vesicle	20/933	196/19550	0.001147861324328	0.0102143022193825	0.00765240882885331	CLTA/HLA-DRB5/APOE/HLA-DPA1/HLA-DPB1/DVL1/HLA-DQA1/HIP1R/EREG/EDN1/HBEGF/SORT1/VAMP8/MYO6/CFTR/AP1G2/CEMIP/UNC13D/TGOLN2/RAB27B	20
GO:0098562	CC	GO:0098562	cytoplasmic side of membrane	20/933	197/19550	0.00122179409313794	0.0107168796169528	0.00802893261204933	RPS26/S100A6/RAC1/RPS28/GNAS/PTPRC/GNAI2/RPS29/ESYT1/SPPL2B/LITAF/GNG5/GRAMD1A/PTPN3/ATP2A2/DNAJA1/SAMD12/EXOC1/JUP/ERRFI1	20
GO:0031091	CC	GO:0031091	platelet alpha granule	12/933	91/19550	0.0012720578805752	0.0110006132207489	0.00824150176147312	CLU/SERPINA5/TMSB4X/GTPBP2/QSOX1/SPARC/SERPING1/F5/SERPINE1/SERPINA3/APP/SCCPDH	12
GO:0034364	CC	GO:0034364	high-density lipoprotein particle	6/933	27/19550	0.00145190419145644	0.0123815162993646	0.00927605455652725	CLU/APOC1/APOE/APOL1/SAA1/SAA2	6
GO:0030134	CC	GO:0030134	COPII-coated ER to Golgi transport vesicle	12/933	94/19550	0.00169032081195712	0.0142172188841325	0.0106513366232915	B2M/HLA-DRB5/CD59/HLA-DPA1/HLA-DPB1/CTSZ/HLA-DQA1/F5/TMED4/APP/GOSR2/SAR1A	12
GO:0005583	CC	GO:0005583	fibrillar collagen trimer	4/933	12/19550	0.0018749232504534	0.0153493716770452	0.0114995292694475	COL1A1/COL1A2/COL3A1/LUM	4
GO:0098643	CC	GO:0098643	banded collagen fibril	4/933	12/19550	0.0018749232504534	0.0153493716770452	0.0114995292694475	COL1A1/COL1A2/COL3A1/LUM	4
GO:0030669	CC	GO:0030669	clathrin-coated endocytic vesicle membrane	10/933	72/19550	0.00213241933522383	0.0172277035766767	0.0129067486079337	HLA-DRB5/APOE/HLA-DPA1/HLA-DPB1/HLA-DQA1/EREG/HBEGF/VAMP8/CFTR/TGOLN2	10
GO:0016328	CC	GO:0016328	lateral plasma membrane	9/933	61/19550	0.00229781703847194	0.0183228527483347	0.0137272186713908	ATP1B1/SLC12A2/ATP1A1/DVL1/CLDN1/SLC16A1/CLDN4/ANXA1/JUP	9
GO:0014704	CC	GO:0014704	intercalated disc	8/933	50/19550	0.00235740917063191	0.0185570414201025	0.0139026694678292	ATP1B1/YWHAH/ATP1A1/VCL/DSG2/DSP/SLC9A1/JUP	8
GO:0140534	CC	GO:0140534	endoplasmic reticulum protein-containing complex	14/933	125/19550	0.00257256570992099	0.0199943714669808	0.0149794965387804	B2M/PPIB/TUSC3/PDIA3/SPCS1/ARL6IP1/RPN2/STT3B/OS9/TAP2/TAP1/DNAJC10/AUP1/PIGQ	14
GO:0032587	CC	GO:0032587	ruffle membrane	12/933	99/19550	0.00263459256083433	0.0202204979044034	0.0151489072247974	TLN1/TPM1/RAC1/HIP1R/AIF1/MYO6/SH3YL1/EPS8L2/EPS8L1/CFL1/NME1/DDX58	12
GO:0016324	CC	GO:0016324	apical plasma membrane	30/933	367/19550	0.00300575741602149	0.0227843833757678	0.0170697334737023	CEACAM6/ATP1B1/SLC12A2/GP2/CD44/ATP1A1/AQP1/CYBA/TCIRG1/GNAS/SLC3A2/HIP1R/CDHR2/CLDN1/DUOX2/SLC44A4/AHCYL1/CFTR/SLC16A1/MAL2/PRKCI/RAB27B/CLDN4/ANXA1/EXOC1/SLC9A1/CEACAM7/IGFBP2/PARD3/PKHD1	30
GO:0005912	CC	GO:0005912	adherens junction	17/933	170/19550	0.00321541005804673	0.0240763631175694	0.0180376661792866	ANXA2/TLN1/AHI1/DLG5/VCL/FRMD4A/ACTB/PDLIM4/KRT18/CTNND1/PDLIM7/VEZT/CDC42EP1/PVR/ANXA1/JUP/PARD3	17
GO:0070160	CC	GO:0070160	tight junction	14/933	129/19550	0.00343996764036044	0.0254062200031617	0.0190339758981342	CLDN18/CLDN1/FRMD4A/ACTB/VAPA/CCND1/AOC1/CLDN10/PRKCI/CLDN4/MICALL2/DDX58/TJP3/PARD3	14
GO:0045178	CC	GO:0045178	basal part of cell	24/933	276/19550	0.0034757695118332	0.0254062200031617	0.0190339758981342	ATP1B1/ANXA2/CA2/ADAM9/SLC12A2/SLC4A4/CD44/ATP1A1/AQP1/REG1A/SLC3A2/ERBB3/CLDN1/PRCP/EDN1/SLC16A1/HPGD/AQP3/KCNE3/B4GALT1/DSP/CLDN4/ANXA1/SLC9A1	24
GO:0005938	CC	GO:0005938	cell cortex	26/933	308/19550	0.00360739154981202	0.0260580989598186	0.0195223542695709	ANXA2/CLTA/RAC1/CTSZ/HIP1R/ITPR2/ARHGAP32/ACTB/MARCKS/MYO6/CAV1/CTNND1/NDFIP1/AKAP13/RHOD/ADD3/LLGL2/LAMC2/PLEKHH2/RHOBTB3/MYO5B/FRYL/CRIP2/EXOC1/SPIRE2/PARD3	26
GO:0005793	CC	GO:0005793	endoplasmic reticulum-Golgi intermediate compartment	14/933	132/19550	0.00423616576430553	0.0302442532474837	0.02265856106489	CD59/KDELR1/CD55/CTSZ/MYO18A/F5/MAN1A1/MYDGF/TMED4/CHP1/TAP2/VMP1/TAP1/GOSR2	14
GO:0042588	CC	GO:0042588	zymogen granule	4/933	15/19550	0.00461078689383214	0.0324758398751386	0.0243304337826771	GP2/DMBT1/REG1A/RAB27B	4
GO:0032432	CC	GO:0032432	actin filament bundle	10/933	80/19550	0.00465451776712084	0.0324758398751386	0.0243304337826771	TPM1/FBLIM1/CYBA/MARCKS/PDLIM4/VIL1/PDLIM7/MYL12A/ABLIM1/MICALL2	10
GO:0098533	CC	GO:0098533	ATPase dependent transmembrane transport complex	5/933	24/19550	0.00487733481038248	0.0336481300401667	0.0252086967727634	ATP1B1/FXYD2/ATP1A1/ABCB8/SLC9A1	5
GO:0005923	CC	GO:0005923	bicellular tight junction	13/933	122/19550	0.0055126890049162	0.037476458987198	0.028076825951321	CLDN18/CLDN1/FRMD4A/VAPA/CCND1/AOC1/CLDN10/PRKCI/CLDN4/MICALL2/DDX58/TJP3/PARD3	13
GO:0005791	CC	GO:0005791	rough endoplasmic reticulum	10/933	82/19550	0.00555432861210915	0.037476458987198	0.028076825951321	RPS26/RPS28/EDN1/RPS29/ARL6IP1/RPN2/GLUL/PLOD2/STAU1/APP	10
GO:0030057	CC	GO:0030057	desmosome	5/933	25/19550	0.005861060369234	0.038283947518188	0.0286817847856132	PERP/DSG2/B4GALT1/DSP/JUP	5
GO:0030867	CC	GO:0030867	rough endoplasmic reticulum membrane	5/933	25/19550	0.005861060369234	0.038283947518188	0.0286817847856132	RPS26/RPS28/RPS29/ARL6IP1/PLOD2	5
GO:0042611	CC	GO:0042611	MHC protein complex	5/933	25/19550	0.005861060369234	0.038283947518188	0.0286817847856132	B2M/HLA-DRB5/HLA-DPA1/HLA-DPB1/HLA-DQA1	5
GO:0005798	CC	GO:0005798	Golgi-associated vesicle	11/933	96/19550	0.00599664779550967	0.0387572815415046	0.0290363998519416	CLTA/ITM2B/KDELR1/SORT1/SPPL2B/CFTR/COPZ1/AP1G2/TGOLN2/RAB27B/APP	11
GO:0042383	CC	GO:0042383	sarcolemma	14/933	138/19550	0.00627626587465538	0.0401419504899833	0.0300737739827237	ATP1B1/ANXA2/AHNAK2/ATP1A1/AQP1/VCL/KRT8/PLEC/AHNAK/SLC38A2/SRI/CAV1/ANXA1/SLC9A1	14
GO:0034358	CC	GO:0034358	plasma lipoprotein particle	6/933	36/19550	0.00663425842397664	0.0415260949467826	0.0311107551718567	CLU/APOC1/APOE/APOL1/SAA1/SAA2	6
GO:1990777	CC	GO:1990777	lipoprotein particle	6/933	36/19550	0.00663425842397664	0.0415260949467826	0.0311107551718567	CLU/APOC1/APOE/APOL1/SAA1/SAA2	6
GO:0016363	CC	GO:0016363	nuclear matrix	12/933	111/19550	0.00669557556959524	0.0415260949467826	0.0311107551718567	DDX39B/KRT8/SPARC/SRPK1/RGS12/XPOT/CFL1/YY1/ARFGEF1/ENC1/KIN/NCOR2	12
GO:0044291	CC	GO:0044291	cell-cell contact zone	9/933	72/19550	0.0070881286319155	0.0429401753656163	0.0321701639546962	ATP1B1/YWHAH/ATP1A1/VCL/AHNAK/DSG2/DSP/SLC9A1/JUP	9
GO:1990204	CC	GO:1990204	oxidoreductase complex	12/933	112/19550	0.00718312039781329	0.0429401753656163	0.0321701639546962	NDUFC2/UQCRQ/CYBA/UQCR10/NDUFA7/UQCR11/DUOX2/NDUFS5/NDUFB2/NDUFB4/NDUFA2/NDUFC1	12
GO:0005747	CC	GO:0005747	mitochondrial respiratory chain complex I	7/933	48/19550	0.00734318959835457	0.0429401753656163	0.0321701639546962	NDUFC2/NDUFA7/NDUFS5/NDUFB2/NDUFB4/NDUFA2/NDUFC1	7
GO:0030964	CC	GO:0030964	NADH dehydrogenase complex	7/933	48/19550	0.00734318959835457	0.0429401753656163	0.0321701639546962	NDUFC2/NDUFA7/NDUFS5/NDUFB2/NDUFB4/NDUFA2/NDUFC1	7
GO:0043209	CC	GO:0043209	myelin sheath	7/933	48/19550	0.00734318959835457	0.0429401753656163	0.0321701639546962	ANXA2/HSP90AA1/CALM1/PLEC/GLUL/PRKCI/MBP	7
GO:0045271	CC	GO:0045271	respiratory chain complex I	7/933	48/19550	0.00734318959835457	0.0429401753656163	0.0321701639546962	NDUFC2/NDUFA7/NDUFS5/NDUFB2/NDUFB4/NDUFA2/NDUFC1	7
GO:0005767	CC	GO:0005767	secondary lysosome	4/933	17/19550	0.00745095024145252	0.0431592778136967	0.0323343123685675	FTL/FTH1/ADAM8/PLEKHM1	4
GO:0070821	CC	GO:0070821	tertiary granule membrane	9/933	73/19550	0.00775196577559792	0.0444832428618423	0.0333262080072434	CD59/OLR1/CYBA/CYSTM1/SERPINB6/ITGB2/ADAM8/VAMP8/SLC2A3	9
GO:0030133	CC	GO:0030133	transport vesicle	31/933	412/19550	0.00853352987771635	0.0485146976381281	0.0363465161458289	CLTA/B2M/HLA-DRB5/SNCAIP/CD59/GABRA2/HLA-DPA1/KDELR1/CD55/SYTL2/HLA-DPB1/CALM1/HLA-DQA1/DNM1/RAB11A/LAPTM5/EDN1/FGFR3/SORT1/CPE/VDAC2/COPZ1/CHP1/AP1G2/UNC13D/TMEM184A/TGOLN2/RAB27B/APP/GOSR2/SAR1A	31
GO:0003735	MF	GO:0003735	structural constituent of ribosome	30/925	182/18368	8.99034646867648e-09	8.27111875118237e-06	7.40047467211054e-06	RPL41/RPS26/RPS24/RPL32/RPS28/RPSA/RPS13/NDUFA7/RPS27L/RPL15/RPL14/RPL36AL/RPL19/RPS29/RPL35/UBA52/RPL7L1/RPL23A/RPL24/RPS14/RPS10/RPL28/RPLP2/ISG15/MRPS16/RPS2/RPL13A/MRPL54/MRPL2/RPLP0	30
GO:0045296	MF	GO:0045296	cadherin binding	38/925	332/18368	2.05896472813774e-06	0.000947123774943362	0.000847426535475639	RPS26/ANXA2/TLN1/HSPA1A/OLFM4/EEF1D/SLC3A2/FXYD5/RPL15/VCL/RPL14/PLEC/AHNAK/UBAP2/VAPA/ARGLU1/RPL23A/RPL24/GOLGA3/NOP56/SH3GLB2/KRT18/PRDX1/EPS8L2/CTNND1/PSMB6/CEMIP2/EPS8L1/RPS2/PFKP/USP8/CDC42EP1/ARHGAP18/KTN1/PKN2/ANXA1/DNAJB1/JUP	38
GO:0023026	MF	GO:0023026	MHC class II protein complex binding	8/925	27/18368	3.78174465641909e-05	0.0107664565148434	0.00963314530275465	ATP1B1/B2M/HSP90AA1/HLA-DRB5/HLA-DPA1/HLA-DPB1/ANXA11/HLA-DQA1	8
GO:0002020	MF	GO:0002020	protease binding	19/925	135/18368	4.68106804993193e-05	0.0107664565148434	0.00963314530275465	ANXA2/UBC/SERPINA5/COL1A1/CST3/COL1A2/COL3A1/F3/SERPINB6/LCN2/PSAP/CSTB/TNFAIP3/SRI/OS9/SERPINE1/SART3/MBP/COMP	19
GO:0009055	MF	GO:0009055	electron transfer activity	18/925	126/18368	6.02284086288478e-05	0.011082027187708	0.00991549801005452	GPX2/NDUFC2/COX8A/COX4I1/CYBA/UQCR10/NDUFA7/UQCR11/NDUFS5/NDUFB2/NDUFB4/COX6B1/NDUFA2/COX7A2/NDUFC1/COX5A/AKR7A3/MAOB	18
GO:0051087	MF	GO:0051087	chaperone binding	16/925	107/18368	8.76448795561524e-05	0.0134388815319434	0.0120242624233177	CLU/CP/SLC12A2/ATP1A1/SOD1/PTGES3/CFTR/ST13/HSPA2/TBCC/DNAJA1/DNAJA4/FNIP2/DNAJC10/DNAJB1/CDC37	16
GO:0045236	MF	GO:0045236	CXCR chemokine receptor binding	6/925	18/18368	0.00017665032726232	0.0208862431638557	0.0186876912518708	TFF2/CXCL8/CXCL3/CXCL5/CXCL1/CXCL2	6
GO:0015453	MF	GO:0015453	oxidoreduction-driven active transmembrane transporter activity	12/925	72/18368	0.00023297586043059	0.0208862431638557	0.0186876912518708	NDUFC2/COX8A/COX4I1/UQCR10/NDUFA7/NDUFS5/NDUFB2/NDUFB4/COX6B1/NDUFA2/NDUFC1/COX5A	12
GO:0003779	MF	GO:0003779	actin binding	40/925	441/18368	0.000242040635595575	0.0208862431638557	0.0186876912518708	TPM2/TLN1/TPM1/YWHAH/TMSB4X/FXYD5/HIP1R/VCL/HOMER2/DIAPH2/PLEC/MYO7B/AIF1/MYO18A/ARPC4/CORO2A/MARCKS/PDLIM4/MYO6/FHDC1/EPS8L2/VIL1/PDLIM7/ADD3/INF2/ARPC5/EPS8L1/CFL1/MYO9A/PLEKHH2/ABLIM1/ENC1/MICALL2/MYO5B/SYNE2/ARPC1A/SVIL/TAGLN/SPIRE2/EPB41L1	40
GO:0031267	MF	GO:0031267	small GTPase binding	27/925	259/18368	0.00028618109089938	0.0208862431638557	0.0186876912518708	ANXA2/RGP1/RAC1/RAB11FIP1/SYTL2/DVL1/BRK1/CCDC186/DIAPH2/FGD6/SOD1/ARHGDIB/RALBP1/XPO5/CAV1/BICD1/AKAP13/UNC13D/INF2/XPOT/AP3M1/OPTN/RHOBTB3/MICALL2/MYO5B/PKN2/ERRFI1	27
GO:0004859	MF	GO:0004859	phospholipase inhibitor activity	5/925	13/18368	0.000293755970425316	0.0208862431638557	0.0186876912518708	ANXA2/APOC1/ANXA5/ANXA4/ANXA1	5
GO:0031386	MF	GO:0031386	protein tag	5/925	13/18368	0.000293755970425316	0.0208862431638557	0.0186876912518708	UBC/UBL5/SUMO2/UBA52/ISG15	5
GO:0015399	MF	GO:0015399	primary active transmembrane transporter activity	21/925	181/18368	0.000317746462447224	0.0208862431638557	0.0186876912518708	ATP1B1/NDUFC2/COX8A/ATP1A1/COX4I1/UQCR10/NDUFA7/NDUFS5/NDUFB2/NDUFB4/COX6B1/NDUFA2/CFTR/NDUFC1/RALBP1/ATP5F1B/ABCB8/COX5A/TAP2/ATP2A2/TAP1	21
GO:0023023	MF	GO:0023023	MHC protein complex binding	8/925	36/18368	0.000344460404831602	0.0208862431638557	0.0186876912518708	ATP1B1/B2M/HSP90AA1/HLA-DRB5/HLA-DPA1/HLA-DPB1/ANXA11/HLA-DQA1	8
GO:0016209	MF	GO:0016209	antioxidant activity	13/925	86/18368	0.000352616792494007	0.0208862431638557	0.0186876912518708	GPX2/APOE/SOD3/GLRX/GSTP1/DUOX2/SOD1/PRDX1/TXNDC17/PRXL2A/TP53INP1/SOD2/SELENOT	13
GO:0051020	MF	GO:0051020	GTPase binding	29/925	291/18368	0.000371093738461853	0.0208862431638557	0.0186876912518708	ANXA2/CLTA/RGP1/HSP90AA1/RAC1/RAB11FIP1/SYTL2/DVL1/BRK1/CCDC186/DIAPH2/FGD6/SOD1/ARHGDIB/RALBP1/XPO5/CAV1/BICD1/AKAP13/UNC13D/INF2/XPOT/AP3M1/OPTN/RHOBTB3/MICALL2/MYO5B/PKN2/ERRFI1	29
GO:0004867	MF	GO:0004867	serine-type endopeptidase inhibitor activity	14/925	98/18368	0.000385941449766898	0.0208862431638557	0.0186876912518708	ANXA2/WFDC2/PI3/SERPINA5/SERPINB1/SERPINB6/SLPI/PEBP1/SERPINA4/SERPING1/SERPINE1/SERPINA3/APP/TFPI	14
GO:0015035	MF	GO:0015035	protein-disulfide reductase activity	8/925	37/18368	0.000420298274869273	0.0212115458427029	0.018978751543471	ERO1A/GLRX/QSOX1/PDIA3/PGK1/TXNDC17/SELENOT/DNAJC10	8
GO:0044548	MF	GO:0044548	S100 protein binding	5/925	14/18368	0.000438064533707995	0.0212115458427029	0.018978751543471	ANXA2/S100A6/ANXA11/AHNAK/ATP2A2	5
GO:0001664	MF	GO:0001664	G protein-coupled receptor binding	29/925	295/18368	0.000464579860482914	0.0213706735822141	0.0191211289946126	TFF2/CXCL8/HSPA1A/CXCL3/CXCL5/CCL20/CCL3L1/DEFB1/GNAS/HSPA1B/DVL1/PPP1R1B/CXCL1/CALM1/GNAI2/CCL3/CXCL2/DNM1/HOMER2/SAA1/EDN1/SAV1/CXCL14/GPRC5B/BICD1/PSMC5/ATP2A2/DNAJA1/RALA	29
GO:0016667	MF	GO:0016667	oxidoreductase activity, acting on a sulfur group of donors	10/925	57/18368	0.000499084103784745	0.0218646369277126	0.0195630961984797	ERO1A/GLRX/QSOX1/PDIA3/PGK1/SQOR/IFI30/TXNDC17/SELENOT/DNAJC10	10
GO:0008009	MF	GO:0008009	chemokine activity	9/925	49/18368	0.000667892989872346	0.0279300704855709	0.0249900630660371	CXCL8/CXCL3/CXCL5/CCL20/CCL3L1/CXCL1/CCL3/CXCL2/CXCL14	9
GO:0140678	MF	GO:0140678	molecular function inhibitor activity	16/925	128/18368	0.000704908081576361	0.0281963232630545	0.0252282892353645	ANXA2/APOC1/ID4/DDIT3/TXNIP/CALM1/ANXA5/ATP5IF1/ANXA4/CAV1/ANKRD36C/TAF3/PPP1R12B/ANXA1/FNIP2/PPP1R12A	16
GO:0022804	MF	GO:0022804	active transmembrane transporter activity	36/925	406/18368	0.000736266942865748	0.028223566143187	0.0252526644439042	ATP1B1/SLC12A2/SLC4A4/NDUFC2/COX8A/ATP1A1/COX4I1/UQCR10/SLC6A14/SLC3A2/NDUFA7/NDUFS5/NDUFB2/SLC25A16/NDUFB4/COX6B1/NDUFA2/CFTR/SLC16A1/NDUFC1/RALBP1/ATP5F1B/ABCB8/COX5A/SLC38A2/SLC8B1/SLC16A7/MCU/TAP2/ATP2A2/SLC6A8/TAP1/SLC16A4/MFSD2A/SLC12A7/SLC9A1	36
GO:0042379	MF	GO:0042379	chemokine receptor binding	11/925	72/18368	0.000898720327274612	0.0330729080437057	0.029591549302263	TFF2/CXCL8/CXCL3/CXCL5/CCL20/CCL3L1/DEFB1/CXCL1/CCL3/CXCL2/CXCL14	11
GO:0015036	MF	GO:0015036	disulfide oxidoreductase activity	8/925	42/18368	0.00102837373266628	0.0363886090020374	0.0325582291070861	ERO1A/GLRX/QSOX1/PDIA3/PGK1/TXNDC17/SELENOT/DNAJC10	8
GO:0061134	MF	GO:0061134	peptidase regulator activity	23/925	230/18368	0.00137304598818732	0.0467852707086048	0.0418605053708569	ANXA2/WFDC2/PI3/SERPINA5/CST3/SERPINB1/GAPDH/RPS27L/SERPINB6/SLPI/PSME1/PEBP1/SERPINA4/CSTB/SERPING1/VIL1/CAV1/FBLN1/SERPINE1/SERPINA3/APP/TFPI/SFRP2	23
GO:0051015	MF	GO:0051015	actin filament binding	22/925	217/18368	0.00144804498752648	0.0475786210187273	0.0425703451220192	TPM2/TLN1/TPM1/HIP1R/MYO7B/AIF1/MYO18A/ARPC4/CORO2A/MARCKS/MYO6/VIL1/ADD3/ARPC5/CFL1/ABLIM1/MICALL2/MYO5B/SYNE2/ARPC1A/SVIL/TAGLN	22
GO:0055102	MF	GO:0055102	lipase inhibitor activity	5/925	18/18368	0.00158439302466687	0.0486396387269445	0.0435196767556872	ANXA2/APOC1/ANXA5/ANXA4/ANXA1	5
GO:0047134	MF	GO:0047134	protein-disulfide reductase (NAD(P)) activity	4/925	11/18368	0.00158607517587863	0.0486396387269445	0.0435196767556872	GLRX/PGK1/TXNDC17/SELENOT	4
