# Supplementary material for: Spatial transcriptomics reveals the mechanistic role of lactate metabolism in the pancreatic ductal adenocarcinoma microenvironment
Source: Front Immunol. 2026 Feb 13;17:1743187. doi: 10.3389/fimmu.2026.1743187 (PMC12946077; doi:10.3389/fimmu.2026.1743187)
Supplement: Supplementary file 14 [file Table5.xlsx]

## Sheet: Sheet1
	ID	Description	GeneRatio	BgRatio	pvalue	p.adjust	qvalue	geneID	Count	ONTOLOGY
hsa05020	hsa05020	Prion disease	38/523	272/8753	7.03E-07	0.000161284	0.000130229	CREB3/NDUFA4L2/HSPA1A/NDUFC2/UQCRQ/RAC1/COX8A/DDIT3/COX4I1/CYBA/UQCR10/HSPA1B/NDUFA7/COX7C/ITPR2/UQCR11/ATP5PD/NDUFS5/C1QA/NDUFB2/SOD1/NDUFB4/C1QC/COX6B1/NDUFA2/COX7A2/VDAC2/NDUFC1/ATP5F1B/COX5A/CAV1/KLC4/ATF6B/MCU/PSMB6/PSMC5/ATF4/IL1B	38	Human Diseases
hsa05171	hsa05171	Coronavirus disease - COVID-19	34/523	233/8753	1.00E-06	0.000161284	0.000130229	RPL41/RPS26/CXCL8/RPS24/RPL32/RPS28/RPSA/RPS13/RPS27L/RPL15/RPL14/RPL36AL/RPL19/RPS29/RPL35/UBA52/RPL23A/C1QA/HBEGF/RPL24/RPS14/C1QC/RPS10/RPL28/RPLP2/ISG15/RPS2/RPL13A/IRF3/IL1B/NFKBIA/DDX58/CFB/RPLP0	34	Human Diseases
hsa05012	hsa05012	Parkinson disease	36/523	266/8753	2.96E-06	0.000303681	0.000245208	UBC/NDUFA4L2/SNCAIP/NDUFC2/UQCRQ/COX8A/DDIT3/COX4I1/UQCR10/GNAS/NDUFA7/CALM1/GNAI2/COX7C/ITPR2/UQCR11/ATP5PD/UBA52/NDUFS5/NDUFB2/SOD1/NDUFB4/COX6B1/NDUFA2/COX7A2/VDAC2/NDUFC1/ATP5F1B/COX5A/KLC4/MCU/PSMB6/PSMC5/ATF4/MAOB/CAMK2G	36	Human Diseases
hsa00190	hsa00190	Oxidative phosphorylation	23/523	134/8753	3.77E-06	0.000303681	0.000245208	NDUFA4L2/NDUFC2/UQCRQ/COX8A/ATP5MF/COX4I1/UQCR10/TCIRG1/NDUFA7/COX7C/UQCR11/ATP5PD/NDUFS5/NDUFB2/NDUFB4/PPA1/COX6B1/NDUFA2/COX7A2/NDUFC1/ATP5F1B/COX5A/ATP6V0A1	23	Metabolism
hsa04972	hsa04972	Pancreatic secretion	19/523	102/8753	7.76E-06	0.000433808	0.00035028	ATP1B1/CA2/FXYD2/SLC12A2/SLC4A4/CTRB1/PNLIP/CPA1/RAC1/ATP1A1/CELA3A/GNAS/RAB11A/ITPR2/CFTR/PRSS3/RAB27B/ATP2A2/SLC9A1	19	Organismal Systems
hsa03010	hsa03010	Ribosome	26/523	170/8753	8.08E-06	0.000433808	0.00035028	RPL41/RPS26/RPS24/RPL32/RPS28/RPSA/RPS13/RPS27L/RPL15/RPL14/RPL36AL/RPL19/RPS29/RPL35/UBA52/RPL23A/RPL24/RPS14/RPS10/RPL28/RPLP2/MRPS16/RPS2/RPL13A/MRPL2/RPLP0	26	Genetic Information Processing
hsa05415	hsa05415	Diabetic cardiomyopathy	29/523	203/8753	9.65E-06	0.000444107	0.000358596	NDUFA4L2/COL1A1/NDUFC2/UQCRQ/RAC1/COX8A/COL1A2/GAPDH/COX4I1/CYBA/COL3A1/UQCR10/NDUFA7/COX7C/UQCR11/ATP5PD/NDUFS5/MPC2/NDUFB2/NDUFB4/COX6B1/NDUFA2/COX7A2/VDAC2/NDUFC1/ATP5F1B/COX5A/ATP2A2/CAMK2G	29	Human Diseases
hsa04932	hsa04932	Non-alcoholic fatty liver disease	24/523	155/8753	1.46E-05	0.000585742	0.000472959	CXCL8/NDUFA4L2/NDUFC2/UQCRQ/RAC1/COX8A/DDIT3/COX4I1/UQCR10/NDUFA7/COX7C/UQCR11/CDC42/NDUFS5/NDUFB2/NDUFB4/COX6B1/NDUFA2/COX7A2/NDUFC1/COX5A/ATF4/IL1B/PRKAG2	24	Human Diseases
hsa04714	hsa04714	Thermogenesis	31/523	232/8753	1.89E-05	0.000675109	0.000545119	CREB3/NDUFA4L2/NDUFC2/UQCRQ/COX8A/ATP5MF/COX4I1/UQCR10/GNAS/NDUFA7/SMARCC2/ACTG1/COX7C/UQCR11/ATP5PD/ACTB/NDUFS5/NDUFB2/NDUFB4/NDUFAF3/COX16/COX6B1/NDUFA2/COX7A2/NDUFC1/ATP5F1B/SMARCC1/COX5A/ACSL5/SMARCA4/PRKAG2	31	Organismal Systems
hsa05323	hsa05323	Rheumatoid arthritis	17/523	93/8753	3.00E-05	0.000967229	0.000780992	CXCL8/HLA-DRB5/CXCL3/CXCL5/CCL20/HLA-DPA1/CCL3L1/TCIRG1/HLA-DPB1/CXCL1/HLA-DQA1/CCL3/CXCL2/ITGB2/ICAM1/IL1B/ATP6V0A1	17	Human Diseases
hsa04260	hsa04260	Cardiac muscle contraction	16/523	87/8753	4.75E-05	0.00127458	0.00102917	TPM2/ATP1B1/FXYD2/TPM1/UQCRQ/COX8A/ATP1A1/COX4I1/UQCR10/COX7C/UQCR11/COX6B1/COX7A2/COX5A/ATP2A2/SLC9A1	16	Organismal Systems
hsa04612	hsa04612	Antigen processing and presentation	15/523	78/8753	4.75E-05	0.00127458	0.00102917	B2M/HSPA1A/HSP90AA1/HLA-DRB5/HLA-DPA1/HSPA1B/HLA-DPB1/HLA-DQA1/PDIA3/PSME1/IFI30/LGMN/HSPA2/TAP2/TAP1	15	Organismal Systems
hsa05100	hsa05100	Bacterial invasion of epithelial cells	14/523	77/8753	0.000158981	0.00393784	0.00317962	CLTA/RAC1/ACTG1/VCL/DNM1/CDC42/ACTB/SHC2/ARPC4/CAV1/DOCK1/ARPC5/ARPC1A/ELMO3	14	Human Diseases
hsa04142	hsa04142	Lysosome	19/523	132/8753	0.000298562	0.00686692	0.00554472	CLTA/CTSE/TCIRG1/CTSZ/CD63/HEXB/LAPTM5/PSAP/SORT1/FUCA1/LITAF/GLB1/LGMN/AP1G2/ASAH1/AP3M1/CD164/ATP6V0A1/NCOA7	19	Cellular Processes
hsa05146	hsa05146	Amoebiasis	16/523	102/8753	0.000330735	0.00709977	0.00573273	CXCL8/CXCL3/COL1A1/COL1A2/COL3A1/GNAS/CXCL1/SERPINB6/VCL/CXCL2/RAB5B/ITGB2/PRDX1/LAMC2/IL1B/LAMA5	16	Human Diseases
hsa04918	hsa04918	Thyroid hormone synthesis	13/523	75/8753	0.000441133	0.00886967	0.00716184	ATP1B1/CREB3/GPX2/FXYD2/ATP1A1/GNAS/ITPR2/DUOX2/IYD/TTF1/ATF6B/DUOXA2/ATF4	13	Organismal Systems
hsa04530	hsa04530	Tight junction	22/523	170/8753	0.000478672	0.00886967	0.00716184	MYL6/CLDN18/RAC1/ACTG1/CLDN1/CDC42/ACTB/ARPC4/CCND1/CLDN10/CFTR/LLGL2/ARPC5/PRKCI/MYL12A/PPP2R2D/CLDN4/MICALL2/ARPC1A/PRKAG2/TJP3/PARD3	22	Cellular Processes
hsa04971	hsa04971	Gastric acid secretion	13/523	76/8753	0.000503798	0.00886967	0.00716184	ATP1B1/CA2/ATP1A1/GNAS/CALM1/GNAI2/ACTG1/ITPR2/ACTB/CFTR/KCNJ15/CAMK2G/SLC9A1	13	Organismal Systems
hsa04610	hsa04610	Complement and coagulation cascades	14/523	86/8753	0.000523365	0.00886967	0.00716184	CLU/SERPINA5/CD59/CD55/F3/ITGB2/C1QA/CFH/SERPING1/C1QC/F5/SERPINE1/TFPI/CFB	14	Organismal Systems
hsa05416	hsa05416	Viral myocarditis	12/523	69/8753	0.000703911	0.011333	0.00915084	HLA-DRB5/RAC1/HLA-DPA1/CD55/HLA-DPB1/HLA-DQA1/ACTG1/ITGB2/ACTB/CCND1/CAV1/ICAM1	12	Human Diseases
hsa05132	hsa05132	Salmonella infection	28/523	247/8753	0.000778745	0.0114394	0.00923677	ANXA2/AHNAK2/CXCL8/HSP90AA1/RAC1/GAPDH/BRK1/PTPRC/ACTG1/RAB5B/AHNAK/TCF7L2/CDC42/GSDMD/ACTB/ARPC4/MYO6/PLEKHM1/KLC4/DYNLT1/DYNC2H1/ARPC5/MYL12A/RRAS/IL1B/NFKBIA/ARPC1A/RALA	28	Human Diseases
hsa05208	hsa05208	Chemical carcinogenesis - reactive oxygen species	26/523	223/8753	0.000781573	0.0114394	0.00923677	NDUFA4L2/NDUFC2/UQCRQ/RAC1/COX8A/COX4I1/CYBA/UQCR10/NDUFA7/COX7C/UQCR11/ATP5PD/NDUFS5/NDUFB2/SOD1/NDUFB4/COX6B1/NDUFA2/COX7A2/VDAC2/NDUFC1/ATP5F1B/COX5A/SOD2/NFKBIA/AKR1C3	26	Human Diseases
hsa04974	hsa04974	Protein digestion and absorption	15/523	103/8753	0.00111595	0.015562	0.0125656	ATP1B1/FXYD2/COL1A1/CTRB1/CPA1/ATP1A1/COL1A2/CELA3A/COL3A1/SLC3A2/PRCP/COL9A2/PRSS3/SLC38A2/KCNE3	15	Organismal Systems
hsa04820	hsa04820	Cytoskeleton in muscle cells	26/523	229/8753	0.0011599	0.015562	0.0125656	TPM2/ATP1B1/TLN1/TPM1/COL1A1/ATP1A1/COL1A2/ITGB8/DCN/COL3A1/ACTG1/VCL/DIAPH2/PLEC/ACTB/COL9A2/PDLIM4/PDLIM7/INF2/DSG2/DSP/SDC1/SYNE2/SDC4/COMP/JUP	26	Cellular Processes
hsa05134	hsa05134	Legionellosis	10/523	56/8753	0.00156811	0.0201973	0.0163083	CXCL8/HSPA1A/CXCL3/HSPA1B/CXCL1/CXCL2/ITGB2/IL1B/NFKBIA/SAR1A	10	Human Diseases
hsa05133	hsa05133	Pertussis	12/523	76/8753	0.00169312	0.0209687	0.0169312	CXCL8/CXCL5/CALM1/IRF8/GNAI2/ITGB2/C1QA/SERPING1/C1QC/CFL1/IRF3/IL1B	12	Human Diseases
hsa04964	hsa04964	Proximal tubule bicarbonate reclamation	6/523	23/8753	0.00186181	0.0222039	0.0179286	ATP1B1/CA2/FXYD2/SLC4A4/ATP1A1/AQP1	6	Organismal Systems
hsa05417	hsa05417	Lipid and atherosclerosis	24/523	215/8753	0.00222592	0.0255981	0.0206692	CXCL8/HSPA1A/HSP90AA1/CXCL3/RAC1/OLR1/DDIT3/ERO1A/CCL3L1/CYBA/HSPA1B/CXCL1/CALM1/CCL3/CXCL2/CDC42/ICAM1/HSPA2/ATF4/IRF3/IL1B/CAMK2G/SOD2/NFKBIA	24	Human Diseases
hsa05110	hsa05110	Vibrio cholerae infection	9/523	50/8753	0.00251435	0.0279179	0.0225424	SLC12A2/ERO1A/KDELR1/TCIRG1/GNAS/ACTG1/ACTB/CFTR/ATP6V0A1	9	Human Diseases
hsa04141	hsa04141	Protein processing in endoplasmic reticulum	20/523	170/8753	0.00274413	0.0294537	0.0237825	HSPA1A/HSP90AA1/DDIT3/ERO1A/HSPA1B/TUSC3/PDIA3/RRBP1/RPN2/MAN1A1/STT3B/ATF6B/OS9/DNAJB12/PPP1R15A/ATF4/DNAJA1/SAR1A/DNAJC10/DNAJB1	20	Genetic Information Processing
hsa04670	hsa04670	Leukocyte transendothelial migration	15/523	115/8753	0.00338904	0.0352023	0.0284242	CLDN18/RAC1/CYBA/GNAI2/ACTG1/VCL/ITGB2/CLDN1/CDC42/ACTB/CLDN10/ICAM1/CTNND1/MYL12A/CLDN4	15	Organismal Systems
hsa04145	hsa04145	Phagosome	18/523	152/8753	0.00408137	0.0410688	0.0331611	HLA-DRB5/RAC1/OLR1/HLA-DPA1/CYBA/TCIRG1/HLA-DPB1/HLA-DQA1/ACTG1/RAB5B/ITGB2/PLA2R1/ACTB/DYNC2H1/TAP2/TAP1/COMP/ATP6V0A1	18	Cellular Processes
hsa05150	hsa05150	Staphylococcus aureus infection	13/523	96/8753	0.00447312	0.0426551	0.034442	HLA-DRB5/HLA-DPA1/DEFB1/HLA-DPB1/HLA-DQA1/ITGB2/C1QA/CFH/C1QC/KRT18/ICAM1/KRT17/CFB	13	Human Diseases
hsa04510	hsa04510	Focal adhesion	22/523	202/8753	0.00450396	0.0426551	0.034442	TLN1/COL1A1/RAC1/SPP1/COL1A2/ITGB8/CCND3/ACTG1/VCL/CDC42/ACTB/SHC2/CCND1/COL9A2/CAV1/DOCK1/LAMC2/MYL12A/PPP1R12B/LAMA5/COMP/PPP1R12A	22	Cellular Processes
hsa05205	hsa05205	Proteoglycans in cancer	22/523	203/8753	0.00477795	0.0439572	0.0354934	COL1A1/CD44/RAC1/COL1A2/DCN/LUM/ACTG1/CD63/ERBB3/ITPR2/CDC42/ACTB/HBEGF/CCND1/CAV1/RRAS/PPP1R12B/CAMK2G/SDC1/SLC9A1/SDC4/PPP1R12A	22	Human Diseases
