# Supplementary material for: Spatial transcriptomics reveals the mechanistic role of lactate metabolism in the pancreatic ductal adenocarcinoma microenvironment
Source: Front Immunol. 2026 Feb 13;17:1743187. doi: 10.3389/fimmu.2026.1743187 (PMC12946077; doi:10.3389/fimmu.2026.1743187)
Supplement: Supplementary file 15 [file Table6.xlsx]

## Sheet: Sheet1
	name	logFC	P.value	P.adj	group
1	NARS2	-0.45258	4.72030069754061e-17	1.43369693086401e-12	no
2	TOMM70	-0.664288	3.12514077677318e-16	3.77563501739117e-12	no
3	MRPL3	-0.632383	3.72926778789501e-16	3.77563501739117e-12	no
4	CRK	-0.649114	4.11561575678309e-15	3.12508993451932e-11	no
5	MRPL19	-0.696522	5.57525654190013e-15	3.38674533894265e-11	no
6	DLAT	-0.671719	6.75798615857433e-15	3.42100522657297e-11	no
7	POLR1B	-0.664663	8.30700482758833e-15	3.60440939469058e-11	no
8	TRMT6	-0.699379	9.65018746398122e-15	3.66381429804377e-11	no
9	OXSM	-0.54008	1.13168106189514e-14	3.81917209921569e-11	no
10	SLC25A38	-0.708435	1.29060855160687e-14	3.91996535379555e-11	no
11	METTL23	-0.621452	1.47985293147849e-14	4.08614300798146e-11	no
12	DAP3	-0.613697	2.32160042928762e-14	4.76862839160773e-11	no
13	FARSB	-0.592611	2.59540766059919e-14	4.76862839160773e-11	no
14	WDR43	-0.644201	2.73029202082575e-14	4.76862839160773e-11	no
15	FAM136A	-0.532642	2.74125917899435e-14	4.76862839160773e-11	no
16	ATP5F1A	-0.727662	2.75545386376126e-14	4.76862839160773e-11	no
17	NDUFS3	-0.493344	2.79237115269577e-14	4.76862839160773e-11	no
18	NIFK	-0.715497	2.82603993839724e-14	4.76862839160773e-11	no
19	TRUB2	-0.561845	3.05723417995787e-14	4.88723019725581e-11	no
20	EIF2A	-0.645792	3.37711350061167e-14	5.06113610987367e-11	no
21	TSEN15	-0.705189	3.5426325544719e-14	5.06113610987367e-11	no
22	PSME3	-0.585392	3.73094561561011e-14	5.06113610987367e-11	no
23	SDHD	-0.761899	3.83255294264954e-14	5.06113610987367e-11	no
24	GYG1	-0.622844	4.91980410328816e-14	6.19276561052099e-11	no
25	CHCHD4	-0.650024	5.13437882057654e-14	6.19276561052099e-11	no
26	LRPPRC	-0.785836	5.30115253262917e-14	6.19276561052099e-11	no
27	TXNDC12	-0.727943	6.06728860583263e-14	6.82525025277609e-11	no
28	MRPL16	-0.531732	6.38772823404544e-14	6.92908820188079e-11	no
29	USP39	-0.511283	8.20216145959425e-14	8.59049137973297e-11	no
30	C1QBP	-0.785853	9.64719960982327e-14	9.76714645830541e-11	no
31	IPO7	-0.857713	1.15418188102246e-13	1.13083762168694e-10	no
32	ANAPC13	-0.629617	1.26555294930367e-13	1.20120749153751e-10	no
33	NARS1	-0.754308	1.45021871072981e-13	1.32478742771606e-10	no
34	POLR3F	-0.538083	1.4829872762765e-13	1.32478742771606e-10	no
35	GLOD4	-0.468157	1.72980645247172e-13	1.45856777001359e-10	no
36	TMEM69	-0.668641	1.74979378649013e-13	1.45856777001359e-10	no
37	PPAT	-0.656091	1.77680859613812e-13	1.45856777001359e-10	no
38	EIF3M	-0.676578	1.91697182068268e-13	1.46790337289973e-10	no
39	ACP1	-0.663135	1.93690448843068e-13	1.46790337289973e-10	no
40	FH	-0.741565	1.96880798987342e-13	1.46790337289973e-10	no
41	MRPL35	-0.678273	1.98149798468669e-13	1.46790337289973e-10	no
42	TAF5L	-0.556295	2.16569703441554e-13	1.56615990538817e-10	no
43	SERBP1	-0.726257	2.45883259385403e-13	1.72575975683514e-10	no
44	SRPRB	-0.685767	2.50003059627782e-13	1.72575975683514e-10	no
45	TSFM	-0.612852	2.79001267354507e-13	1.83853091062286e-10	no
46	RPF1	-0.65155	2.79041421457713e-13	1.83853091062286e-10	no
47	GOT2	-0.531823	2.8449923550283e-13	1.83853091062286e-10	no
48	GRPEL2	-0.688338	2.97477207588841e-13	1.88234900543664e-10	no
49	DDX18	-0.553242	3.15155710863627e-13	1.91670380512335e-10	no
50	STRBP	-0.605695	3.15527574675427e-13	1.91670380512335e-10	no
51	NIPA2	-0.651354	3.5349848509274e-13	2.0947072416857e-10	no
52	BTBD1	-0.737378	3.58623700548699e-13	2.0947072416857e-10	no
53	MTCH2	-0.656994	3.67011158609568e-13	2.10325092838649e-10	no
54	KPNA6	-0.571097	3.85514255355975e-13	2.11106569044145e-10	no
55	UEVLD	-0.665818	3.93591013647211e-13	2.11106569044145e-10	no
56	RNF7	-0.483023	3.97067512330565e-13	2.11106569044145e-10	no
57	MRPS26	-0.648977	4.00298538122766e-13	2.11106569044145e-10	no
58	MRPS27	-0.498317	4.03127152555244e-13	2.11106569044145e-10	no
59	MRPS9	-0.662253	4.28447590723988e-13	2.20563367339995e-10	no
60	VPS35	-0.766597	4.35752316514783e-13	2.20585085158392e-10	no
61	PPP1R7	-0.630204	4.51825100022449e-13	2.24971864966915e-10	no
62	SERP1	-0.659072	4.99690834028706e-13	2.40316593819252e-10	no
63	TYW3	-0.557629	5.00548135702861e-13	2.40316593819252e-10	no
64	LRRC59	-0.698125	5.08517059790853e-13	2.40316593819252e-10	no
65	CPSF2	-0.600687	5.21635965995517e-13	2.40316593819252e-10	no
66	DTD1	-0.557839	5.27383498615104e-13	2.40316593819252e-10	no
67	BTF3L4	-0.585466	5.30115951203038e-13	2.40316593819252e-10	no
68	BCAS2	-0.665914	5.57667849648836e-13	2.42380713788587e-10	no
69	YME1L1	-0.583435	5.63065236768415e-13	2.42380713788587e-10	no
70	TSR1	-0.541044	5.73958026249847e-13	2.42380713788587e-10	no
71	TFB2M	-0.806006	5.73966971678572e-13	2.42380713788587e-10	no
72	SYF2	-0.58481	5.74569894076261e-13	2.42380713788587e-10	no
73	RSL1D1	-0.588314	6.13048386640171e-13	2.55070118457834e-10	no
74	SDHC	-0.650045	6.3422558154601e-13	2.6031531876077e-10	no
75	DARS2	-0.611998	6.47305203217473e-13	2.62141345830991e-10	no
76	TMEM183A	-0.664069	6.59678737607104e-13	2.63637135491323e-10	no
77	GTF3C4	-0.736154	6.82782102179625e-13	2.69326503759763e-10	no
78	RBM18	-0.817676	6.93046506692992e-13	2.69870532663926e-10	no
79	SMARCE1	-0.561588	7.56285250708167e-13	2.89863947939991e-10	no
80	STT3B	-0.84512	7.63477951970477e-13	2.89863947939991e-10	no
81	USP1	-0.696688	7.7723376027518e-13	2.91443469146149e-10	no
82	PRKRA	-0.486734	8.03330865456474e-13	2.94569735700556e-10	no
83	NDC1	-0.850519	8.04967835351995e-13	2.94569735700556e-10	no
84	SCO1	-0.47652	8.17497681098238e-13	2.95593536523771e-10	no
85	UMPS	-0.575341	8.73102170605366e-13	3.11517938823128e-10	no
86	NAE1	-0.604752	8.89846226253894e-13	3.11517938823128e-10	no
87	MKKS	-0.72649	8.92307663965105e-13	3.11517938823128e-10	no
88	EIF4E2	-0.425401	9.07310081473069e-13	3.13156012552063e-10	no
89	DBR1	-0.554958	9.69773126135549e-13	3.30954147866461e-10	no
90	WDR12	-0.512943	9.82493790859233e-13	3.31569821219639e-10	no
91	MRPL44	-0.620594	1.02479874206608e-12	3.42046287832672e-10	no
92	ISCA1	-0.699479	1.07198030913366e-12	3.50510351633404e-10	no
93	FKBP1A	-0.649919	1.07869920705677e-12	3.50510351633404e-10	no
94	NAA20	-0.719316	1.08622910217352e-12	3.50510351633404e-10	no
95	SNHG16	-0.710455	1.09631855283223e-12	3.50510351633404e-10	no
96	TSG101	-0.639614	1.12130592309389e-12	3.54764841688862e-10	no
97	POLR3C	-0.494074	1.20774126130171e-12	3.78172426077493e-10	no
98	TIMMDC1	-0.531875	1.30601172815486e-12	4.04770349175995e-10	no
99	PRPF4	-0.565331	1.33698933735595e-12	4.10185627712246e-10	no
100	SRP72	-0.610529	1.37002523819777e-12	4.13904389701546e-10	no
101	ALDH9A1	-0.781668	1.37636530338972e-12	4.13904389701546e-10	no
102	ANKEF1	-0.816608	1.54242975807993e-12	4.59296265119232e-10	no
103	RRM1	-0.813568	1.57195702659655e-12	4.62902077946952e-10	no
104	CLNS1A	-0.628341	1.59677219519592e-12	4.62902077946952e-10	no
105	PNO1	-0.498861	1.6002606981342e-12	4.62902077946952e-10	no
106	NUDT21	-0.607346	1.64663364452854e-12	4.71822676276087e-10	no
107	PPP2CA	-0.676047	1.73362321498675e-12	4.92105961764416e-10	no
108	NCBP2	-0.559784	1.86262548404426e-12	5.23828924322928e-10	no
109	DDX28	-0.511645	1.9170085178146e-12	5.2702744308611e-10	no
110	CEBPZ	-0.648643	1.96338900920648e-12	5.2702744308611e-10	no
111	GSPT1	-0.612593	1.97393978566512e-12	5.2702744308611e-10	no
112	ATPAF1	-0.67885	1.97714777596544e-12	5.2702744308611e-10	no
113	RNF11	-0.700766	1.99861873467923e-12	5.2702744308611e-10	no
114	NDUFB5	-0.663265	2.01796050032851e-12	5.2702744308611e-10	no
115	DLD	-0.719932	2.01962440634113e-12	5.2702744308611e-10	no
116	NANP	-0.553474	2.0284887121196e-12	5.2702744308611e-10	no
117	CRNKL1	-0.757789	2.03016530606377e-12	5.2702744308611e-10	no
118	RBBP9	-0.691693	2.14107104008262e-12	5.511080567833e-10	no
119	RDH14	-0.672355	2.17884781855977e-12	5.56118863807695e-10	no
120	MOB1A	-0.741396	2.20829331679631e-12	5.58937440925453e-10	no
121	DKC1	-0.598425	2.28339100007229e-12	5.73168883018146e-10	no
122	DPY30	-0.695947	2.39482246343314e-12	5.96212644933236e-10	no
123	PWP1	-0.604762	2.46203633846661e-12	6.03202684652411e-10	no
124	COA7	-0.616396	2.46261919786978e-12	6.03202684652411e-10	no
125	GFM1	-0.505191	2.53491019519684e-12	6.1594261886971e-10	no
126	NDUFS1	-0.56536	2.6578550228218e-12	6.40690719112434e-10	no
127	IARS2	-0.807879	2.78412428033913e-12	6.65844147769609e-10	no
128	IER3IP1	-0.795804	2.84341633176813e-12	6.74711595662449e-10	no
129	UBIAD1	-0.506534	2.9695275615036e-12	6.99174113376347e-10	no
130	UTP18	-0.611797	3.00065927695713e-12	7.01069417069377e-10	no
131	TMEM203	-0.632845	3.05685286208783e-12	7.04387594096192e-10	no
132	RBBP7	-0.624592	3.06124394760798e-12	7.04387594096192e-10	no
133	HSDL2	-0.773206	3.32843436139939e-12	7.60109299690103e-10	no
134	GMPS	-0.632093	3.4351144474356e-12	7.76850894989021e-10	no
135	TMEM230	-0.792002	3.45289799570401e-12	7.76850894989021e-10	no
136	SLC30A6	-0.657021	3.62672250937002e-12	8.0995913806688e-10	no
137	PSMD5	-0.594542	3.7835769766549e-12	8.3882177745941e-10	no
138	IMP4	-0.512522	3.90581791607465e-12	8.48295179016082e-10	no
139	METTL16	-0.445191	3.91110507183254e-12	8.48295179016082e-10	no
140	HCCS	-0.765083	3.93232322825509e-12	8.48295179016082e-10	no
141	NOL11	-0.682812	3.93802456923147e-12	8.48295179016082e-10	no
142	ORC5	-0.595522	4.07585040218739e-12	8.68475723180039e-10	no
143	PUS3	-0.524007	4.0888956775671e-12	8.68475723180039e-10	no
144	CHUK	-0.610261	4.12311310396824e-12	8.69661904908524e-10	no
145	COPB2	-0.583429	4.18140322326305e-12	8.7587420758737e-10	no
146	MRPL9	-0.604153	4.26623162421159e-12	8.87522281658758e-10	no
147	PEF1	-0.573529	4.46644800600913e-12	9.18842465557762e-10	no
148	GRSF1	-0.58951	4.47728854253939e-12	9.18842465557762e-10	no
149	SINHCAF	-0.729497	4.64095237357727e-12	9.43812771233379e-10	no
150	ZMPSTE24	-0.834549	4.66111071296898e-12	9.43812771233379e-10	no
151	NACA	-0.726259	4.74255508659806e-12	9.53944540696973e-10	no
152	DYNC1LI1	-0.500968	4.88346582675075e-12	9.75825707604608e-10	no
153	CCT8	-0.848737	5.07354581617156e-12	1.00718174558548e-09	no
154	EIF2S3	-0.717695	5.14004397252016e-12	1.01375685439841e-09	no
155	AP3M1	-0.637497	5.22656754561965e-12	1.02417120040713e-09	no
156	AIMP1	-0.53868	5.4287806488991e-12	1.05132102205374e-09	no
157	C1orf50	-0.366401	5.43434630963151e-12	1.05132102205374e-09	no
158	SEC23B	-0.829781	5.48695300781405e-12	1.05477989687555e-09	no
159	DMAC1	-0.658322	5.60332663348254e-12	1.0703763511872e-09	no
160	MIF4GD	-0.538292	5.67620506155578e-12	1.07752110209146e-09	no
161	NCL	-0.636216	5.82806121620892e-12	1.09947641813611e-09	no
162	METAP1	-0.532805	5.86616831588404e-12	1.0998341373972e-09	no
163	ZPR1	-0.646019	6.03787759551719e-12	1.12466382976206e-09	no
164	MKRN2	-0.502342	6.07265887732454e-12	1.12466382976206e-09	no
165	RAB9A	-0.722875	6.41059068034744e-12	1.18005376202541e-09	no
166	CARNMT1	-0.726159	6.69674334704542e-12	1.21883383245391e-09	no
167	SRP9	-0.721189	6.70151944226132e-12	1.21883383245391e-09	no
168	VPS72	-0.607384	6.91037017661156e-12	1.23571150300339e-09	no
169	IMMT	-0.571238	6.94359723439133e-12	1.23571150300339e-09	no
170	AK3	-0.695179	6.95229767560397e-12	1.23571150300339e-09	no
171	THUMPD3	-0.555556	6.99473309289636e-12	1.23571150300339e-09	no
172	METTL18	-0.695577	6.99774070775306e-12	1.23571150300339e-09	no
173	PDHX	-0.546595	7.15707078088543e-12	1.25654168108574e-09	no
174	WDR3	-0.65407	7.51118596623374e-12	1.31113362846217e-09	no
175	ALG8	-0.514704	7.63264035969925e-12	1.3247210608294e-09	no
176	EIF3F	-0.718313	7.71510756474049e-12	1.3314259208174e-09	no
177	DPH5	-0.457492	7.88500529174266e-12	1.35305799845254e-09	no
178	IDH3A	-0.566171	7.93727580072935e-12	1.35437571851434e-09	no
179	PIGK	-0.711086	8.15199744600691e-12	1.3832436783663e-09	no
180	C11orf58	-0.563035	8.23288332306601e-12	1.38920758428602e-09	no
181	PTGES3	-0.718575	8.36867612377991e-12	1.39711260843231e-09	no
182	RPL15	-0.750998	8.37172800627794e-12	1.39711260843231e-09	no
183	RTCA	-0.520029	8.62199049709886e-12	1.42605415985218e-09	no
184	RRP1B	-0.516561	8.63905328458832e-12	1.42605415985218e-09	no
185	ATG3	-0.581143	9.10816326332793e-12	1.4953634745787e-09	no
186	NIT2	-0.440474	9.21766008611565e-12	1.50485832595089e-09	no
187	CRLS1	-0.73825	9.29643928639589e-12	1.50485832595089e-09	no
188	GNL3	-0.681857	9.38555975143927e-12	1.50485832595089e-09	no
189	EIF3L	-0.649728	9.3857996926236e-12	1.50485832595089e-09	no
190	ENOX2	-0.642895	9.45666785313401e-12	1.50485832595089e-09	no
191	FANCF	-0.636185	9.46327133495606e-12	1.50485832595089e-09	no
192	PSMF1	-0.66343	9.52099068319921e-12	1.50615130219172e-09	no
193	C1orf43	-0.718227	9.7192061240618e-12	1.52954117930637e-09	no
194	TMEM199	-0.474504	9.80977866189501e-12	1.53583715101926e-09	no
195	ATP5F1C	-0.566191	9.95978349289846e-12	1.54804896110429e-09	no
196	SRP68	-0.542522	1.00254684398824e-11	1.54804896110429e-09	no
197	B4GALT3	-0.56368	1.00491811266083e-11	1.54804896110429e-09	no
198	NUP133	-0.649508	1.00916502913328e-11	1.54804896110429e-09	no
199	YWHAQ	-0.699377	1.04391930793862e-11	1.59331463015175e-09	no
200	ATP5PB	-0.664011	1.06376546270711e-11	1.61548741994015e-09	no
201	MRPL47	-0.562215	1.10535990986282e-11	1.66498201680474e-09	no
202	ORC4	-0.520267	1.10732021003707e-11	1.66498201680474e-09	no
203	MRPS14	-0.559518	1.12268432930818e-11	1.67855235654971e-09	no
204	PPP1CC	-0.672318	1.12739828379199e-11	1.67855235654971e-09	no
205	POLR1F	-0.778525	1.14717353047789e-11	1.69815471100597e-09	no
206	FAM220A	-0.633333	1.15174619058779e-11	1.69815471100597e-09	no
207	TRMT5	-0.544781	1.18248232230607e-11	1.73505002779722e-09	no
208	SPOP	-0.541835	1.20260852360227e-11	1.75609753304672e-09	no
209	HNRNPH2	-0.759337	1.22757231051945e-11	1.78397386542618e-09	no
210	PAIP2	-0.600889	1.29102817020306e-11	1.86725707683702e-09	no
211	STARD7	-0.599189	1.3431598579118e-11	1.92580698796809e-09	no
212	HDDC3	-0.456276	1.34419083215104e-11	1.92580698796809e-09	no
213	MPLKIP	-0.438207	1.3904359839918e-11	1.98270949022455e-09	no
214	CSNK2A1	-0.611173	1.41944505673903e-11	2.01461704244554e-09	no
215	COA3	-0.61954	1.44389697174438e-11	2.03978989408335e-09	no
216	DDX20	-0.427479	1.46122319045237e-11	2.04921115882277e-09	no
217	OLA1	-0.710942	1.464059597223e-11	2.04921115882277e-09	no
218	CACYBP	-0.617248	1.47892027844759e-11	2.06051585400407e-09	no
219	PIGN	-0.590947	1.4933939935177e-11	2.07118062854398e-09	no
220	MFSD14B	-0.748727	1.51823447855886e-11	2.08579788468453e-09	no
221	SMG8	-0.66651	1.5204024818763e-11	2.08579788468453e-09	no
222	PDCD2	-0.537173	1.52453537813178e-11	2.08579788468453e-09	no
223	ELAC2	-0.449639	1.53361313182559e-11	2.08880859430218e-09	no
224	TMEM167B	-0.735665	1.54383133904732e-11	2.09333880628948e-09	no
225	IMPDH2	-0.661518	1.55208243479047e-11	2.09517332408404e-09	no
226	PARS2	-0.614355	1.56801130230237e-11	2.10731005685088e-09	no
227	PPM1G	-0.523255	1.57700447242389e-11	2.11005977272822e-09	no
228	GDI2	-0.735561	1.59490065660336e-11	2.1246455106585e-09	no
229	MSH6	-0.532846	1.61922586679233e-11	2.14763088437046e-09	no
230	GZF1	-0.509138	1.65437704475848e-11	2.1817658627803e-09	no
231	CDC37L1	-0.652458	1.6593287271664e-11	2.1817658627803e-09	no
232	CAPRIN1	-0.769155	1.67271275624551e-11	2.189883816614e-09	no
233	PRKAG1	-0.619499	1.69445925928273e-11	2.19792287728247e-09	no
234	ZBTB33	-0.834225	1.69750986967676e-11	2.19792287728247e-09	no
235	AGGF1	-0.638594	1.70056259230692e-11	2.19792287728247e-09	no
236	KIAA1191	-0.569197	1.75327491649953e-11	2.25644995927289e-09	no
237	PCYOX1	-0.745689	1.77679281749137e-11	2.27706870234875e-09	no
238	PET117	-0.705644	1.84011643565108e-11	2.3483132983206e-09	no
239	ANAPC1	-0.594884	1.89183104487789e-11	2.37525851300733e-09	no
240	G3BP1	-0.672882	1.89995838066729e-11	2.37525851300733e-09	no
241	AMZ2	-0.585278	1.90213481710966e-11	2.37525851300733e-09	no
242	GPN1	-0.611595	1.90312092723777e-11	2.37525851300733e-09	no
243	ZBTB2	-0.548908	1.91167696624934e-11	2.37525851300733e-09	no
244	HSBP1	-0.528922	1.91740562794929e-11	2.37525851300733e-09	no
245	CRTAP	-0.809191	1.91973755773795e-11	2.37525851300733e-09	no
246	GNAI3	-0.755797	1.93264802347052e-11	2.37525851300733e-09	no
247	WDR89	-0.654221	1.93373274553462e-11	2.37525851300733e-09	no
248	PUS7	-0.554275	1.93943341528929e-11	2.37525851300733e-09	no
249	SET	-0.690696	1.99711906600064e-11	2.43608423259588e-09	no
250	BRCC3	-0.725956	2.02681053423482e-11	2.4565601396501e-09	no
251	MIEF1	-0.514465	2.03478297594288e-11	2.4565601396501e-09	no
252	SS18L2	-0.664361	2.03816927926719e-11	2.4565601396501e-09	no
253	SPCS1	-0.628465	2.08087350826131e-11	2.49811743345537e-09	no
254	SF3A3	-0.483874	2.10174101760477e-11	2.51323543022479e-09	no
255	TMCO1	-0.717274	2.1480119823047e-11	2.54778618954743e-09	no
256	TMEM59	-0.900455	2.15460616274217e-11	2.54778618954743e-09	no
257	GLE1	-0.553103	2.15579972578833e-11	2.54778618954743e-09	no
258	EIF4B	-0.686556	2.20430962232496e-11	2.5819199623049e-09	no
259	ETF1	-0.592915	2.21095805103606e-11	2.5819199623049e-09	no
260	GLO1	-0.858588	2.216520555388e-11	2.5819199623049e-09	no
261	SSB	-0.61552	2.21868472051355e-11	2.5819199623049e-09	no
262	COX10	-0.452245	2.2326273091136e-11	2.58822859769876e-09	no
263	PPP1R8	-0.569203	2.2634224840782e-11	2.61395175319038e-09	no
264	SNRPB2	-0.837397	2.28397864438642e-11	2.61546616859871e-09	no
265	MOB4	-0.696164	2.28762825469189e-11	2.61546616859871e-09	no
266	POLR2D	-0.588312	2.29705102662407e-11	2.61546616859871e-09	no
267	VKORC1L1	-0.682139	2.29917843813866e-11	2.61546616859871e-09	no
268	PRPS2	-0.862879	2.32045959722279e-11	2.62982534874806e-09	no
269	TLCD3A	-0.715131	2.34576015069744e-11	2.64825634254947e-09	no
270	GLB1	-0.670056	2.35416064428393e-11	2.64825634254947e-09	no
271	GEMIN5	-0.596098	2.39571698127256e-11	2.68505947867865e-09	no
272	SCAMP1	-0.774243	2.41006323299115e-11	2.69120774175148e-09	no
273	CRIPT	-0.531229	2.43021764890906e-11	2.69660533275303e-09	no
274	TP53RK	-0.578652	2.43265354484026e-11	2.69660533275303e-09	no
275	SPCS2	-0.649098	2.45737434493193e-11	2.714102944677e-09	no
276	KPNA4	-0.599922	2.48684880955086e-11	2.73670503233653e-09	no
277	MRPS16	-0.499697	2.55385427260451e-11	2.80029660006558e-09	no
278	ABITRAM	-0.778663	2.56945205352794e-11	2.80726500797856e-09	no
279	EIF4A3	-0.565921	2.59230422822766e-11	2.82208087182648e-09	no
280	SLC30A5	-0.640751	2.6106022380799e-11	2.83185077775718e-09	no
281	CLP1	-0.643396	2.62641810218466e-11	2.83886822126885e-09	no
282	COQ10B	-0.625518	2.66725600039174e-11	2.87278604609568e-09	no
283	FASTKD2	-0.589728	2.76375956681227e-11	2.96620739656499e-09	no
284	INTS14	-0.611724	2.80842388949526e-11	3.00353023928309e-09	no
285	WDR48	-0.679457	2.85962796439731e-11	3.04756070746104e-09	no
286	DSTN	-0.914553	2.89360354228807e-11	3.07298672692012e-09	no
287	VDAC1	-0.766052	2.93256127952024e-11	3.10350814435081e-09	no
288	CIAO1	-0.447878	2.96167543494779e-11	3.12343638839129e-09	no
289	TMED5	-0.620599	2.98429471763643e-11	3.13640081172219e-09	no
290	PRKAR2A	-0.546201	3.03322442232214e-11	3.17683190962725e-09	no
291	SRP14	-0.575635	3.09519425741537e-11	3.2281505146988e-09	no
292	GPR89A	-0.587734	3.10347990087265e-11	3.2281505146988e-09	no
293	XPO1	-0.549705	3.15446162640464e-11	3.26998167163099e-09	no
294	ATP6V1A	-0.717551	3.17050993797593e-11	3.27543871925656e-09	no
295	PSMD1	-0.585032	3.20300799635275e-11	3.29779531773634e-09	no
296	SIKE1	-0.578973	3.35758011509863e-11	3.42997528409319e-09	no
297	UTP20	-0.572877	3.36558817137004e-11	3.42997528409319e-09	no
298	PUS7L	-0.565498	3.36659874432684e-11	3.42997528409319e-09	no
299	SELENOH	-0.529764	3.38006007494132e-11	3.42997528409319e-09	no
300	SNX5	-0.741011	3.38785297872439e-11	3.42997528409319e-09	no
301	NUP54	-0.511668	3.44762941729576e-11	3.47889861433635e-09	no
302	VAMP3	-0.770052	3.49942148727703e-11	3.51946784215448e-09	no
303	SEPHS1	-0.548722	3.65605653488477e-11	3.66486485590941e-09	no
304	UBE2R2	-0.676761	3.7154153250876e-11	3.7121154496344e-09	no
305	RNF113A	-0.621409	3.77539665272813e-11	3.75443679314474e-09	no
306	MCMBP	-0.645716	3.78249648932371e-11	3.75443679314474e-09	no
307	TMEM33	-0.753368	3.8759773761133e-11	3.83469253565763e-09	no
308	PSMD10	-0.684435	3.89204730031375e-11	3.83808937183213e-09	no
309	ATMIN	-0.661881	3.94420787116729e-11	3.8769393421024e-09	no
310	RXYLT1	-0.472199	3.96590798815428e-11	3.88569430078097e-09	no
311	ANKRD40	-0.534696	4.0279184691268e-11	3.93376101809609e-09	no
312	GTF2H3	-0.56185	4.097522758074e-11	3.98891213881351e-09	no
313	REXO4	-0.564051	4.15198787639501e-11	4.02902005654139e-09	no
314	ARV1	-0.626804	4.18183371085857e-11	4.04505844904164e-09	no
315	ZCRB1	-0.538113	4.29889815478039e-11	4.14509313190936e-09	no
316	BCL2L13	-0.549071	4.33046240972631e-11	4.16231439147523e-09	no
317	MRM2	-0.513675	4.36689301209906e-11	4.18408963585125e-09	no
318	CAND1	-0.701238	4.4290092676427e-11	4.23026095868276e-09	no
319	SLC35A5	-0.683976	4.45930189629133e-11	4.24584252338735e-09	no
320	AKIRIN1	-0.605752	4.50510610809927e-11	4.2760496194156e-09	no
321	TOR1AIP2	-0.557889	4.59560169908399e-11	4.34835546437003e-09	no
322	KAT14	-0.714949	4.65165908187072e-11	4.38772799048631e-09	no
323	IPO5	-0.588277	4.72906579278814e-11	4.4469323629831e-09	no
324	DESI2	-0.730064	4.7453725031241e-11	4.44849379745025e-09	no
325	SEC13	-0.486914	4.83303532070064e-11	4.51673174755817e-09	no
326	ABHD5	-0.482261	4.91466121211238e-11	4.56653816982142e-09	no
327	TXNL1	-0.503073	4.91639937290227e-11	4.56653816982142e-09	no
328	TFAM	-0.699091	5.06933370676027e-11	4.69423392303139e-09	no
329	BOLA1	-0.5443	5.08947033467372e-11	4.69855569832963e-09	no
330	KLHL11	-0.521335	5.18124667541425e-11	4.76878803855628e-09	no
331	CIAPIN1	-0.488658	5.21877000189609e-11	4.78881272711752e-09	no
332	TMEM35B	-0.867225	5.23759833792827e-11	4.79161368427396e-09	no
333	CERS2	-0.625457	5.27591242136298e-11	4.81217081003177e-09	no
334	AIFM1	-0.438894	5.31028782714277e-11	4.82902311897627e-09	no
335	SELENOI	-0.726647	5.39835222112381e-11	4.89445229887145e-09	no
336	PTP4A2	-0.609983	5.43716492004934e-11	4.91497053918626e-09	no
337	FKTN	-0.556532	5.47948711562173e-11	4.93853003450383e-09	no
338	RLIM	-0.67222	5.49936981179061e-11	4.94178577791468e-09	no
339	PYURF	-0.628445	5.53224871486264e-11	4.95666637806852e-09	no
340	STX6	-0.626471	5.59006538303905e-11	4.98186995737578e-09	no
341	UHMK1	-0.857032	5.59821133377089e-11	4.98186995737578e-09	no
342	LYRM1	-0.577888	5.60958590005109e-11	4.98186995737578e-09	no
343	SUPT4H1	-0.625508	5.77779800980088e-11	5.11068498011132e-09	no
344	SLC19A2	-0.697619	5.81039228134763e-11	5.11068498011132e-09	no
345	DDX50	-0.591619	5.81953564535082e-11	5.11068498011132e-09	no
346	CNIH4	-0.556736	5.82586144517659e-11	5.11068498011132e-09	no
347	CUL2	-0.614057	5.83876366542202e-11	5.11068498011132e-09	no
348	TOR1A	-0.601924	5.89699775788083e-11	5.14611185598391e-09	no
349	MSH2	-0.599669	5.91312362209326e-11	5.14611185598391e-09	no
350	OMA1	-0.598153	6.07093787909284e-11	5.26835989147676e-09	no
351	ZBTB6	-0.752915	6.20230913488642e-11	5.36702949726226e-09	no
352	ILF2	-0.674338	6.31794781296984e-11	5.45156332168559e-09	no
353	KDSR	-0.724415	6.36537548084488e-11	5.47692774730033e-09	no
354	ATP23	-0.49936	6.51610980071042e-11	5.59078539482987e-09	no
355	AASDHPPT	-0.591777	6.59856005352154e-11	5.64557928184817e-09	no
356	SLC30A7	-0.69521	6.6438681477693e-11	5.66436484228855e-09	no
357	INTS5	-0.505896	6.65781532511445e-11	5.66436484228855e-09	no
358	PEX19	-0.688314	6.80198149341514e-11	5.76065266456347e-09	no
359	CSTF1	-0.604949	6.80892340756028e-11	5.76065266456347e-09	no
360	EPRS1	-0.777286	6.87766422275483e-11	5.80264709549256e-09	no
361	PSMA1	-0.739359	6.97880713109671e-11	5.86023506756183e-09	no
362	HADHA	-0.58136	6.98450957909124e-11	5.86023506756183e-09	no
363	RABIF	-0.554682	7.02887621223049e-11	5.88121369680652e-09	no
364	CCDC43	-0.611554	7.05559539743965e-11	5.88497195027505e-09	no
365	RCL1	-0.50972	7.07211919089452e-11	5.88497195027505e-09	no
366	YWHAE	-0.687497	7.1167950854549e-11	5.9059676811618e-09	no
367	POLE3	-0.614371	7.25204852386659e-11	6.00181116663215e-09	no
368	MDH1	-0.665087	7.34417282483656e-11	6.04751643443757e-09	no
369	GLRX2	-0.426868	7.35794025392646e-11	6.04751643443757e-09	no
370	DCAF12	-0.718733	7.36700714694597e-11	6.04751643443757e-09	no
371	XPOT	-0.733459	7.41782241576928e-11	6.06004103206252e-09	no
372	PAAF1	-0.400752	7.42216858370019e-11	6.06004103206252e-09	no
373	DRAM2	-0.733053	7.52956661184149e-11	6.13124736465044e-09	no
374	C2orf69	-0.619798	7.66762393178769e-11	6.22697170267881e-09	no
375	CANX	-0.710412	7.72360023971287e-11	6.25570426882131e-09	no
376	SPTLC1	-0.580024	7.80792453903426e-11	6.30718329851296e-09	no
377	WDR36	-0.744534	7.90934009838048e-11	6.37215880127614e-09	no
378	VPS4B	-0.656797	7.99325304416094e-11	6.42272684418784e-09	no
379	YTHDF2	-0.59105	8.07641518367718e-11	6.44576905759738e-09	no
380	ARF4	-0.691734	8.07757496721807e-11	6.44576905759738e-09	no
381	UNC50	-0.541899	8.08559579542555e-11	6.44576905759738e-09	no
382	UQCRC2	-0.618173	8.15238202093672e-11	6.48199735921233e-09	no
383	NUP155	-0.493782	8.20119552601778e-11	6.50378359560674e-09	no
384	DDB1	-0.569021	8.22641635554577e-11	6.50679541580708e-09	no
385	CALM2	-0.664976	8.26435048007187e-11	6.51554699049144e-09	no
386	C1orf109	-0.45564	8.2803843490261e-11	6.51554699049144e-09	no
387	CPT2	-0.524994	8.38792632961944e-11	6.56060646965488e-09	no
388	CHMP5	-0.782754	8.39772817778425e-11	6.56060646965488e-09	no
389	CCT2	-0.713176	8.40244926973215e-11	6.56060646965488e-09	no
390	AGPS	-0.702131	8.48138823591403e-11	6.59819304763309e-09	no
391	PEX11B	-0.714741	8.49403576078931e-11	6.59819304763309e-09	no
392	METAP2	-0.641914	8.6115560633458e-11	6.66421153847552e-09	no
393	SLC39A6	-0.87985	8.6229056550913e-11	6.66421153847552e-09	no
394	GRPEL1	-0.599864	8.68037076784648e-11	6.69159648050257e-09	no
395	NIF3L1	-0.588292	8.73727594788682e-11	6.71841221177637e-09	no
396	NUDT5	-0.525188	9.00789352809255e-11	6.90304361679772e-09	no
397	MFSD14A	-0.664045	9.022843696272e-11	6.90304361679772e-09	no
398	KICS2	-0.573012	9.1547667110999e-11	6.98637510844817e-09	no
399	PPCS	-0.73393	9.18478034764584e-11	6.99171261902374e-09	no
400	FAM20B	-0.608097	9.21709066022511e-11	6.99876736557544e-09	no
401	NSMCE1	-0.581299	9.31520903530715e-11	7.04224825460019e-09	no
402	SUMO2	-0.684408	9.32072498057247e-11	7.04224825460019e-09	no
403	SMU1	-0.477831	9.40129895411592e-11	7.08550007775094e-09	no
404	POLR2B	-0.569506	9.42466568813847e-11	7.08552898380767e-09	no
405	EIF1AX	-0.716627	9.59618901268832e-11	7.19666787363907e-09	no
406	PLAA	-0.769473	9.74360057723526e-11	7.28922119045238e-09	no
407	ST13	-0.656421	9.8407175391263e-11	7.3271909840738e-09	no
408	SLC25A11	-0.507107	9.86008979622296e-11	7.3271909840738e-09	no
409	XRN2	-0.784112	9.86672739764325e-11	7.3271909840738e-09	no
410	IARS1	-0.538856	1.00283475143836e-10	7.42904875742375e-09	no
411	PIGC	-0.584303	1.01673904082827e-10	7.51372624989707e-09	no
412	CS	-0.521341	1.03387121851147e-10	7.62178896112836e-09	no
413	PLEKHA3	-0.552419	1.03892862214303e-10	7.64052761267559e-09	no
414	UBE2A	-0.575756	1.041562343407e-10	7.64139445804368e-09	no
415	CMPK1	-0.918971	1.04552761194788e-10	7.65200244763683e-09	no
416	SMIM26	-0.864803	1.07168671385785e-10	7.81370745032656e-09	no
417	THAP11	-0.586323	1.07530713571962e-10	7.81370745032656e-09	no
418	DBNDD2	-0.803986	1.07533984599365e-10	7.81370745032656e-09	no
419	MCCC2	-0.513787	1.09778461194818e-10	7.9577594316711e-09	no
420	BZW2	-0.75445	1.10951287521929e-10	8.01279764842989e-09	no
421	PARL	-0.608075	1.11229620468023e-10	8.01279764842989e-09	no
422	CDC23	-0.623458	1.11329161019241e-10	8.01279764842989e-09	no
423	EAF1	-0.627399	1.1185183483535e-10	8.02159668576781e-09	no
424	C9orf78	-0.491232	1.11979619884949e-10	8.02159668576781e-09	no
425	APPL1	-0.718453	1.13116897180864e-10	8.08399886605737e-09	no
426	PDCL3	-0.600416	1.13732728408444e-10	8.10892995293346e-09	no
427	NOL10	-0.421462	1.1418077594384e-10	8.12180962000527e-09	no
428	HLTF	-0.71322	1.1475086951645e-10	8.13034370650984e-09	no
429	API5	-0.728086	1.14912253247485e-10	8.13034370650984e-09	no
430	WDR5	-0.557932	1.15103802515367e-10	8.13034370650984e-09	no
431	RNF13	-0.736727	1.1616393460482e-10	8.17296584437129e-09	no
432	EIF2S2	-0.613354	1.1624539047076e-10	8.17296584437129e-09	no
433	CCT3	-0.708823	1.17950995644396e-10	8.27373115636778e-09	no
434	GART	-0.591411	1.18535994122601e-10	8.29560771770912e-09	no
435	E2F6	-0.472626	1.23092146791136e-10	8.58891812563262e-09	no
436	DARS1	-0.750094	1.23292671213769e-10	8.58891812563262e-09	no
437	MTIF2	-0.605308	1.24047849069457e-10	8.62175130385952e-09	no
438	TRMT10C	-0.713505	1.24928012176959e-10	8.6631016297963e-09	no
439	PSMD4	-0.543198	1.25273768408094e-10	8.66728967621649e-09	no
440	HSPA9	-0.667822	1.26675361502174e-10	8.7443426247853e-09	no
441	SSR1	-0.653379	1.31095360528211e-10	9.02893284653823e-09	no
442	BROX	-0.75317	1.32819557508239e-10	9.12698737601298e-09	no
443	TMED8	-0.613806	1.34740348988366e-10	9.23807814858611e-09	no
444	PSMD7	-0.473091	1.35075120655902e-10	9.24017261189576e-09	no
445	PABPC4	-0.530846	1.3566058828606e-10	9.25936864721911e-09	no
446	MAPRE1	-0.582312	1.40819243806606e-10	9.56874606314349e-09	no
447	COPS8	-0.551826	1.40823411919308e-10	9.56874606314349e-09	no
448	PPP6C	-0.778517	1.41869782248589e-10	9.6183278933848e-09	no
449	DNAJA2	-0.614792	1.44505670163402e-10	9.75780189570461e-09	no
450	TMED4	-0.469452	1.44569547067036e-10	9.75780189570461e-09	no
451	PSMD12	-0.599002	1.4564425327379e-10	9.80676448753485e-09	no
452	DDX1	-0.641309	1.46111039974459e-10	9.80676448753485e-09	no
453	ACTR8	-0.579459	1.46459037272592e-10	9.80676448753485e-09	no
454	DDX21	-0.754265	1.46586477375986e-10	9.80676448753485e-09	no
455	GOLPH3L	-0.824773	1.4796049772097e-10	9.87693230171212e-09	no
456	EIF3H	-0.630844	1.4880658296209e-10	9.91162794804287e-09	no
457	RNF2	-0.699828	1.50353487734433e-10	9.99274941566287e-09	no
458	DNAJC19	-0.510076	1.51468830941583e-10	1.00448969480102e-08	no
459	ENSA	-0.445702	1.51844049055908e-10	1.00478416165034e-08	no
460	UBAP1	-0.570994	1.52514566475373e-10	1.00702715816446e-08	no
461	PRDX3	-0.638316	1.53096295295337e-10	1.0082917705818e-08	no
462	C5orf22	-0.566959	1.53370031939153e-10	1.0082917705818e-08	no
463	C18orf32	-0.778189	1.53790459518911e-10	1.00887205766045e-08	no
464	LAPTM4B	-0.833807	1.55707674881502e-10	1.01924767439135e-08	no
465	RAB14	-0.829285	1.56638200953973e-10	1.02313378012366e-08	no
466	POLR2C	-0.515503	1.59492395623121e-10	1.03801775088797e-08	no
467	NDUFAF4	-0.601767	1.5960039826974e-10	1.03801775088797e-08	no
468	THG1L	-0.555223	1.59990534227767e-10	1.03833172993589e-08	no
469	FASTKD5	-0.632142	1.60490915763094e-10	1.03935833357622e-08	no
470	ZCCHC17	-0.495773	1.62184120912512e-10	1.04808900095228e-08	no
471	UBE2L3	-0.578044	1.63300793971735e-10	1.05306475908779e-08	no
472	NIP7	-0.494381	1.64886922599534e-10	1.05818013427405e-08	no
473	MED8	-0.621237	1.65256049772545e-10	1.05818013427405e-08	no
474	COQ5	-0.522681	1.65435526802693e-10	1.05818013427405e-08	no
475	RPUSD4	-0.45748	1.65640904674937e-10	1.05818013427405e-08	no
476	BECN1	-0.616414	1.65836020121308e-10	1.05818013427405e-08	no
477	CAMLG	-0.57075	1.6701298652042e-10	1.06345606699889e-08	no
478	DENND10	-0.562198	1.67770655202631e-10	1.06604562980534e-08	no
479	MRPL10	-0.61401	1.68887107099976e-10	1.07089939539615e-08	no
480	LANCL1	-0.748236	1.69766178535336e-10	1.0742308626362e-08	no
481	ALG6	-0.509889	1.70933755970172e-10	1.07937026405032e-08	no
482	ADSS2	-0.743229	1.72069943648836e-10	1.0842905390967e-08	no
483	HSDL1	-0.518176	1.7352796396201e-10	1.09121425453792e-08	no
484	CHID1	-0.510678	1.76735122159423e-10	1.10695494670778e-08	no
485	DDX56	-0.426023	1.77182497002853e-10	1.10695494670778e-08	no
486	NOL7	-0.534861	1.7734033764702e-10	1.10695494670778e-08	no
487	ELAVL1	-0.470443	1.77488907597763e-10	1.10695494670778e-08	no
488	RPP38	-0.473313	1.83782606998434e-10	1.14385842671382e-08	no
489	HSPA14	-0.474619	1.8721436057488e-10	1.1606254993818e-08	no
490	DPH3	-0.618849	1.87240804233063e-10	1.1606254993818e-08	no
491	C9orf64	-0.607254	1.89832713707847e-10	1.17228408741665e-08	no
492	NRBF2	-0.538524	1.89893580156386e-10	1.17228408741665e-08	no
493	CPNE3	-0.892937	1.92995647707228e-10	1.18333263826224e-08	no
494	NAA35	-0.497811	1.93055259964593e-10	1.18333263826224e-08	no
495	ZNF770	-0.726228	1.93065893076014e-10	1.18333263826224e-08	no
496	YEATS4	-0.746035	1.93241691165861e-10	1.18333263826224e-08	no
497	FAM98A	-0.438985	1.93689980540434e-10	1.1836913036126e-08	no
498	GON7	-0.667823	1.94863426800733e-10	1.18847125747363e-08	no
499	CTR9	-0.665099	1.95504359802963e-10	1.18999076559026e-08	no
500	TMEM123	-0.800143	1.98112773833608e-10	1.20345585592963e-08	no
501	SLC35B1	-0.483063	1.99118581100915e-10	1.20402989598665e-08	no
502	EIF3E	-0.74722	1.99148620786927e-10	1.20402989598665e-08	no
503	MAK16	-0.622561	1.99396515879658e-10	1.20402989598665e-08	no
504	QRSL1	-0.483423	2.00535637445653e-10	1.2044810234336e-08	no
505	SPTY2D1	-0.644395	2.0062256561591e-10	1.2044810234336e-08	no
506	C17orf58	-0.560174	2.00660915239654e-10	1.2044810234336e-08	no
507	UBE2Q2	-0.743578	2.02869732496331e-10	1.21533774854262e-08	no
508	MMUT	-0.830214	2.07080298921368e-10	1.23812006282258e-08	no
509	MAPKAP1	-0.536578	2.07782621434074e-10	1.2383865631955e-08	no
510	DCLRE1A	-0.650424	2.07940324376816e-10	1.2383865631955e-08	no
511	PPT1	-0.738793	2.08783609468895e-10	1.24097545408977e-08	no
512	PTPRA	-0.7744	2.09502565232538e-10	1.24281668238435e-08	no
513	JADE3	-0.59044	2.1072633413604e-10	1.24763956076295e-08	no
514	DOLK	-0.604099	2.11449447180959e-10	1.24948522553059e-08	no
515	NLN	-0.547691	2.15636489231907e-10	1.27175283251276e-08	no
516	UTP15	-0.501833	2.18512534662567e-10	1.28621728978801e-08	no
517	SIAH2	-0.621322	2.19379441056576e-10	1.28779263282254e-08	no
518	ACTR3	-0.673937	2.19628151253441e-10	1.28779263282254e-08	no
519	IFNGR2	-0.887487	2.2300444270433e-10	1.30310199415965e-08	no
520	H3-3B	-0.695792	2.23530041922998e-10	1.30310199415965e-08	no
521	ACAA2	-0.866615	2.23584334906537e-10	1.30310199415965e-08	no
522	CMTM6	-0.853584	2.23955236872004e-10	1.30310199415965e-08	no
523	NDUFAF1	-0.490026	2.26130599793365e-10	1.31324372992808e-08	no
524	COPZ1	-0.628417	2.26582279225376e-10	1.31335564254052e-08	no
525	ADO	-0.650569	2.29144239186706e-10	1.32567580510816e-08	no
526	DPM1	-0.60478	2.30824007198031e-10	1.33065158518006e-08	no
527	PAFAH1B2	-0.596392	2.30904782289304e-10	1.33065158518006e-08	no
528	PAIP1	-0.670059	2.31318617513933e-10	1.33065158518006e-08	no
529	NIPSNAP2	-0.591288	2.31892326202748e-10	1.33143017462307e-08	no
530	TPM3	-0.619218	2.32369643942024e-10	1.33165343310398e-08	no
531	FBXO45	-0.487848	2.32873496813539e-10	1.33202763064362e-08	no
532	RIC8A	-0.450495	2.33719249009758e-10	1.33435239664913e-08	no
533	HSD17B12	-0.714417	2.36542450275727e-10	1.347936930999e-08	no
534	UGP2	-0.619222	2.40193462641487e-10	1.36617903385953e-08	no
535	SMIM15	-0.708692	2.41489814255301e-10	1.37098507072453e-08	no
536	STK26	-0.832901	2.45456697033593e-10	1.3909060184704e-08	no
537	RRAGA	-0.776978	2.48549496352285e-10	1.4058089111188e-08	no
538	TTC27	-0.584136	2.5003058742743e-10	1.4115574408798e-08	no
539	RIOK2	-0.533376	2.51369976445017e-10	1.41648613999341e-08	no
540	POLDIP2	-0.497718	2.54070227672754e-10	1.42673529511341e-08	no
541	NOLC1	-0.645818	2.54339364346406e-10	1.42673529511341e-08	no
542	PRUNE1	-0.677599	2.54598008083319e-10	1.42673529511341e-08	no
543	ARL8B	-0.825085	2.5648140095441e-10	1.43464265031092e-08	no
544	SSU72	-0.549449	2.5727505479725e-10	1.43643662488178e-08	no
545	LRRC47	-0.443515	2.59964505002546e-10	1.44878934136557e-08	no
546	UGCG	-0.862473	2.61327462048521e-10	1.4526437755976e-08	no
547	RBBP4	-0.564894	2.61612664291274e-10	1.4526437755976e-08	no
548	USP28	-0.56542	2.62424046392641e-10	1.45449006589118e-08	no
549	ICMT	-0.548074	2.64387379100446e-10	1.46270270772638e-08	no
550	G3BP2	-0.623352	2.65298649117968e-10	1.46507561266546e-08	no
551	TM2D1	-0.519406	2.66050500951192e-10	1.46656113709447e-08	no
552	ARCN1	-0.683136	2.67363804514618e-10	1.47113058596422e-08	no
553	MRPL42	-0.593529	2.6832471002852e-10	1.47374799596677e-08	no
554	YIPF1	-0.700273	2.74792699101252e-10	1.5065484927441e-08	no
555	PDCL	-0.651672	2.75723785346354e-10	1.50892946528375e-08	no
556	EIF3I	-0.538219	2.76653277209023e-10	1.51129316342979e-08	no
557	APPBP2	-0.650162	2.78201474600142e-10	1.51702215224957e-08	no
558	HSD17B4	-0.606886	2.821239044513e-10	1.53565400535831e-08	no
559	OCRL	-0.595692	2.85870320940503e-10	1.55326283683827e-08	no
560	STK16	-0.43879	2.89295560785024e-10	1.56775764143188e-08	no
561	CLTC	-0.78533	2.89570354210412e-10	1.56775764143188e-08	no
562	SLC9A6	-0.590152	2.90146096922598e-10	1.56807960886656e-08	no
563	BRD3OS	-0.477767	2.92607444816068e-10	1.578572987815e-08	no
564	GGCT	-0.778432	2.96857614178914e-10	1.59866246727946e-08	no
565	PPA1	-0.941128	2.98751744602566e-10	1.60601535200243e-08	no
566	STAG2	-0.676081	3.02504929130059e-10	1.62331841209669e-08	no
567	LSM12	-0.552533	3.05483225306739e-10	1.63640952420487e-08	no
568	SH3GLB1	-0.750892	3.06256528306356e-10	1.63766365039594e-08	no
569	RPUSD2	-0.537684	3.10303329643758e-10	1.6563871759701e-08	no
570	AMMECR1	-0.571416	3.12808050362456e-10	1.66682787958928e-08	no
571	NOB1	-0.495067	3.13529839189058e-10	1.66774812709094e-08	no
572	ALG14	-0.385856	3.18073529440068e-10	1.68687125204506e-08	no
573	OSBPL9	-0.503824	3.18235678866697e-10	1.68687125204506e-08	no
574	MMGT1	-0.751003	3.20145300555843e-10	1.6940371452583e-08	no
575	ABCB10	-0.628093	3.22356443636124e-10	1.7027708282713e-08	no
576	LARP4	-0.647511	3.26741967689082e-10	1.72293989316328e-08	no
577	ATE1	-0.578899	3.28734649415247e-10	1.72979479298666e-08	no
578	COMMD2	-0.572125	3.29180979931614e-10	1.72979479298666e-08	no
579	CNP	-0.523774	3.32523244544552e-10	1.7443399838604e-08	no
580	BTF3	-0.708828	3.33659961003133e-10	1.74728517164624e-08	no
581	ATP6V1G1	-0.710691	3.35798987314667e-10	1.75359201999816e-08	no
582	ZBTB9	-0.560215	3.36019015454162e-10	1.75359201999816e-08	no
583	NDUFB11	-0.55816	3.39808547454775e-10	1.76928938664832e-08	no
584	APEX1	-0.570858	3.40739717465809e-10	1.76928938664832e-08	no
585	NUDT2	-0.640301	3.40774467846201e-10	1.76928938664832e-08	no
586	RAMAC	-0.662104	3.42185796502556e-10	1.77211791779117e-08	no
587	RBMX2	-0.505345	3.42486161308866e-10	1.77211791779117e-08	no
588	CLTA	-0.571912	3.43720891606816e-10	1.77548208176426e-08	no
589	DCLRE1B	-0.476428	3.48858876878462e-10	1.79896276187259e-08	no
590	LIN7C	-0.717852	3.51988083295926e-10	1.81202272100799e-08	no
591	RNF20	-0.595847	3.52824063835621e-10	1.81325301030107e-08	no
592	PRKAR1A	-0.79413	3.54114015490108e-10	1.81443614013571e-08	no
593	RPRD1A	-0.735398	3.54553796470676e-10	1.81443614013571e-08	no
594	TMEM251	-0.619744	3.54846431778426e-10	1.81443614013571e-08	no
595	NHEJ1	-0.440051	3.55989606946032e-10	1.81722224063392e-08	no
596	DAZAP2	-0.64479	3.5849015338069e-10	1.82335526657213e-08	no
597	CZIB	-0.485105	3.58996139822319e-10	1.82335526657213e-08	no
598	MRPL38	-0.524503	3.59052296093902e-10	1.82335526657213e-08	no
599	BAG5	-0.653776	3.59592336837555e-10	1.82335526657213e-08	no
600	ATP6V1E1	-0.678654	3.61911146959019e-10	1.83205454443105e-08	no
601	BRIX1	-0.497565	3.63034953843392e-10	1.8346856327929e-08	no
602	TALDO1	-0.715105	3.64982748813335e-10	1.84146528732682e-08	no
603	SEC62	-0.689229	3.67368576938773e-10	1.85042882045793e-08	no
604	COX4I1	-0.549134	3.76392474815478e-10	1.89274315191565e-08	no
605	ZCCHC3	-0.939072	3.77704825945734e-10	1.89583094076404e-08	no
606	IRF2BP2	-0.742503	3.78254881013732e-10	1.89583094076404e-08	no
607	ERP44	-0.585582	3.79242875504808e-10	1.89765137688757e-08	no
608	NUCKS1	-0.646528	3.8785142445722e-10	1.93753475576301e-08	no
609	IFNAR1	-0.703629	3.90988301371348e-10	1.94999797660951e-08	no
610	GNG5	-0.578562	3.93100933523968e-10	1.95603147337427e-08	no
611	ACSL4	-0.766918	3.93486066648563e-10	1.95603147337427e-08	no
612	SERINC3	-0.642083	3.95183857686244e-10	1.9612613250824e-08	no
613	UCHL5	-0.499267	3.99440730742005e-10	1.97801836785813e-08	no
614	LZIC	-0.624762	3.99862798493693e-10	1.97801836785813e-08	no
615	CSDE1	-0.639997	4.01316605277361e-10	1.9805656810623e-08	no
616	RMND1	-0.450394	4.01681908120493e-10	1.9805656810623e-08	no
617	SKP1	-0.648131	4.03385187510271e-10	1.98574040522682e-08	no
618	KTI12	-0.579252	4.04066408731882e-10	1.98587524796334e-08	no
619	PPP1R15B	-0.629998	4.04755487115346e-10	1.98604820842559e-08	no
620	RRAGC	-0.681035	4.08353744695334e-10	2.00047230445667e-08	no
621	SSRP1	-0.518777	4.09013643388163e-10	2.00047848480333e-08	no
622	MPZL1	-0.800402	4.10084052733923e-10	2.00248921763464e-08	no
623	AMD1	-0.684292	4.11471470446374e-10	2.0060390002998e-08	no
624	POGK	-0.58125	4.14622186669183e-10	2.01416824254403e-08	no
625	NONO	-0.535815	4.14936096539106e-10	2.01416824254403e-08	no
626	ENOPH1	-0.604531	4.15128344197993e-10	2.01416824254403e-08	no
627	H3-3A	-0.893625	4.19994614413574e-10	2.03452893518078e-08	no
628	DHX33	-0.504988	4.24744916493656e-10	2.05426390902258e-08	no
629	PPP4R2	-0.629309	4.26558776518794e-10	2.05975671211532e-08	no
630	ARPC5L	-0.618145	4.27357849188724e-10	2.0603396751443e-08	no
631	SLU7	-0.581879	4.33190649938277e-10	2.08226489148377e-08	no
632	HSP90AB1	-0.712257	4.3327672979875e-10	2.08226489148377e-08	no
633	TMEM9B	-0.76282	4.35167128543437e-10	2.08804600240913e-08	no
634	SOD1	-0.720725	4.41170232489717e-10	2.1135115885505e-08	no
635	C14orf119	-0.575085	4.42168579790964e-10	2.11495846834503e-08	no
636	CNOT11	-0.613441	4.42933191129591e-10	2.11528456197784e-08	no
637	SLC35A4	-0.542195	4.50533110149783e-10	2.14820128015374e-08	no
638	ZDHHC4	-0.608626	4.53878401403251e-10	2.1607599821036e-08	no
639	UBE2V2	-0.584681	4.55817325735794e-10	2.16659462199895e-08	no
640	CDV3	-0.714079	4.59400605590994e-10	2.18021478025238e-08	no
641	EIF2AK1	-0.572373	4.62103708321043e-10	2.18962183039548e-08	no
642	LRRC58	-0.62528	4.68843871478573e-10	2.21809889539232e-08	no
643	SNW1	-0.555984	4.70569817055246e-10	2.22280203008071e-08	no
644	PITHD1	-0.549479	4.75162467327067e-10	2.24047762746136e-08	no
645	DERL2	-0.536696	4.75999820551964e-10	2.24047762746136e-08	no
646	EIF2B2	-0.446706	4.76756887921209e-10	2.24047762746136e-08	no
647	PSMD13	-0.480297	4.77262379405227e-10	2.24047762746136e-08	no
648	ATP5PF	-0.679987	4.78669401479939e-10	2.24361508196762e-08	no
649	GNPAT	-0.676625	4.82506218894032e-10	2.25811423520315e-08	no
650	UCHL3	-0.807205	4.85594386090376e-10	2.26905263621371e-08	no
651	ARL5A	-0.758456	4.86736175830066e-10	2.26905263621371e-08	no
652	DHX40	-0.820948	4.87084686666231e-10	2.26905263621371e-08	no
653	NDUFS2	-0.566239	4.90324377226257e-10	2.28064660176005e-08	no
654	CNOT1	-0.55966	5.07296472440347e-10	2.35598100266524e-08	no
655	CCZ1	-0.602556	5.13251257654423e-10	2.37999701507447e-08	no
656	ARL14EP	-0.48202	5.18664465035395e-10	2.40143228605489e-08	no
657	PEBP1	-0.724839	5.34477887248338e-10	2.4701752596603e-08	no
658	CEP20	-0.570943	5.35138221728665e-10	2.4701752596603e-08	no
659	BBS10	-0.641283	5.46082334293308e-10	2.51686779051451e-08	no
660	PGGT1B	-0.608289	5.6136704176849e-10	2.58339411509611e-08	no
661	ACTL6A	-0.548941	5.63670597800932e-10	2.59007066066683e-08	no
662	SLC38A1	-0.619604	5.6512163293826e-10	2.59054264106387e-08	no
663	AKR1A1	-0.623038	5.660849326557e-10	2.59054264106387e-08	no
664	C1GALT1C1	-0.743215	5.66332042823036e-10	2.59054264106387e-08	no
665	YY1	-0.57374	5.7332984340455e-10	2.61860862161299e-08	no
666	GORASP2	-0.606752	5.7594573219849e-10	2.62660656517489e-08	no
667	RAD23B	-0.585436	5.77869136249407e-10	2.6283412949035e-08	no
668	CFAP298	-0.692179	5.78750925042227e-10	2.6283412949035e-08	no
669	METTL9	-0.54629	5.78922176370607e-10	2.6283412949035e-08	no
670	VDAC2	-0.718558	5.80706405706459e-10	2.63250681500332e-08	no
671	SMAD2	-0.561253	5.83229335904546e-10	2.64000366906539e-08	no
672	MAIP1	-0.628978	5.87164703156185e-10	2.65386213228613e-08	no
673	PPA2	-0.526599	5.92618364161882e-10	2.67453158613504e-08	no
674	TSR2	-0.473311	6.04718855506193e-10	2.72509284841092e-08	no
675	ARMC1	-0.772075	6.19048077077737e-10	2.78553292519735e-08	no
676	FAM162A	-0.516006	6.35960925216509e-10	2.85392740788148e-08	no
677	SNAP23	-0.570515	6.3619927398179e-10	2.85392740788148e-08	no
678	PXMP4	-0.403108	6.3706673115716e-10	2.85392740788148e-08	no
679	EFTUD2	-0.488844	6.41992911426549e-10	2.87176004399979e-08	no
680	TOMM20	-0.912138	6.45177328794371e-10	2.88176044227521e-08	no
681	PSMD3	-0.402967	6.52948623572762e-10	2.90990718335738e-08	no
682	RTRAF	-0.535506	6.54191814200847e-10	2.90990718335738e-08	no
683	AIDA	-0.716149	6.54353078797975e-10	2.90990718335738e-08	no
684	MTHFD2	-0.579994	6.64019871926672e-10	2.94857829971181e-08	no
685	KIAA1143	-0.63654	6.65563736960624e-10	2.95111932594234e-08	no
686	CCDC51	-0.579124	6.76981894567365e-10	2.99737187808959e-08	no
687	RNF25	-0.399704	6.81443635888094e-10	3.01273472384703e-08	no
688	SF3B3	-0.501009	6.85037220503279e-10	3.0242202759224e-08	no
689	MEAF6	-0.563971	6.89147371652344e-10	3.03794965445525e-08	no
690	BPNT2	-0.783407	6.93723182341208e-10	3.05368901699268e-08	no
691	PEX13	-0.598345	6.94974338256902e-10	3.05476925844817e-08	no
692	MRPS7	-0.493371	6.97654659984383e-10	3.06041063506522e-08	no
693	ZNF24	-0.709828	6.98272995785795e-10	3.06041063506522e-08	no
694	MRPL39	-0.770264	7.0082425702492e-10	3.06716644936857e-08	no
695	TNFAIP1	-0.520674	7.03825521586624e-10	3.07586943412238e-08	no
696	MCTS1	-0.522532	7.05294328362005e-10	3.07785986139931e-08	no
697	GMCL1	-0.684897	7.10945539736604e-10	3.09807014037588e-08	no
698	NDUFA10	-0.411677	7.13822072303924e-10	3.10451034435771e-08	no
699	HNRNPA1	-0.624774	7.14467695224718e-10	3.10451034435771e-08	no
700	TCTN3	-0.591339	7.20578444517229e-10	3.12658987076026e-08	no
701	SNX11	-0.387697	7.29142322830262e-10	3.15923534540992e-08	no
702	PSMA5	-0.589269	7.35523656933019e-10	3.18234473390692e-08	no
703	FLAD1	-0.451151	7.40426327958908e-10	3.19899983770923e-08	no
704	RO60	-0.680217	7.44187134661106e-10	3.20924528213955e-08	no
705	HSPD1	-0.752384	7.44910915585679e-10	3.20924528213955e-08	no
706	SURF1	-0.700117	7.49003791739099e-10	3.2223076723076e-08	no
707	APEX2	-0.53728	7.50388719762659e-10	3.22369965846552e-08	no
708	LYPLA1	-0.80108	7.57961303905807e-10	3.2383389623521e-08	no
709	PLEKHB2	-0.547013	7.58304418264444e-10	3.2383389623521e-08	no
710	RPL29	-0.794442	7.59240637029896e-10	3.2383389623521e-08	no
711	NAA30	-0.52933	7.59942558580954e-10	3.2383389623521e-08	no
712	GPN3	-0.60885	7.60225089341822e-10	3.2383389623521e-08	no
713	CDC123	-0.609548	7.60938587603048e-10	3.2383389623521e-08	no
714	KARS1	-0.647259	7.6125967771356e-10	3.2383389623521e-08	no
715	RSL24D1	-0.604641	7.70317454524849e-10	3.27228699948017e-08	no
716	VTA1	-0.681261	7.72708022871029e-10	3.27785765065109e-08	no
717	KIFBP	-0.563623	7.77468813744653e-10	3.29224778838265e-08	no
718	NKRF	-0.616846	7.78268169775374e-10	3.29224778838265e-08	no
719	SLC39A1	-0.631324	7.83102744727319e-10	3.30809174764991e-08	no
720	ATG4C	-0.610496	7.88362671898796e-10	3.32568603244196e-08	no
721	DCTN4	-0.580528	7.91931437809262e-10	3.33610728995572e-08	no
722	ASNSD1	-0.705318	7.94686086475939e-10	3.34307486212378e-08	no
723	SLC30A9	-0.705479	7.98335267350461e-10	3.35378106158168e-08	no
724	TMED7	-0.859211	8.04931577808489e-10	3.37682138298028e-08	no
725	ATP6AP2	-0.796267	8.11452783253034e-10	3.39948350148199e-08	no
726	MRPL58	-0.680956	8.12883605383253e-10	3.40078701739746e-08	no
727	LCMT2	-0.409036	8.15130669228993e-10	3.40549708617499e-08	no
728	CASP3	-0.687349	8.16411056303828e-10	3.4061611281753e-08	no
729	RPS8	-0.804861	8.20227134631914e-10	3.41458984211152e-08	no
730	LMBR1	-0.624209	8.2067974343707e-10	3.41458984211152e-08	no
731	PITPNA	-0.617852	8.23616367144066e-10	3.42212037199271e-08	no
732	ALDH7A1	-0.501048	8.24840880820497e-10	3.42252623950286e-08	no
733	NMD3	-0.680099	8.2622148955359e-10	3.42357780384873e-08	no
734	MTHFD1	-0.478357	8.30398792950266e-10	3.43249994996701e-08	no
735	ACBD3	-0.713762	8.30634926818476e-10	3.43249994996701e-08	no
736	ATF6	-0.646266	8.37941749487742e-10	3.45460377569329e-08	no
737	OPA1	-0.665579	8.38258645074888e-10	3.45460377569329e-08	no
738	ZYG11B	-0.592728	8.4161705985162e-10	3.46374457437307e-08	no
739	COA5	-0.392774	8.4423035747394e-10	3.46806264395308e-08	no
740	AMMECR1L	-0.505217	8.44949908315043e-10	3.46806264395308e-08	no
741	EIF2S1	-0.62601	8.53360128219016e-10	3.49785521921676e-08	no
742	IK	-0.473025	8.77362149799109e-10	3.59139091318711e-08	no
743	TRUB1	-0.72091	8.78663578762917e-10	3.59187737251226e-08	no
744	ECSIT	-0.46721	8.91090909760932e-10	3.63557025514323e-08	no
745	MMADHC	-0.739954	8.91798973626605e-10	3.63557025514323e-08	no
746	KLHL15	-0.629532	8.92942880300546e-10	3.63557025514323e-08	no
747	PDHB	-0.483313	8.97699269218433e-10	3.65004282516352e-08	no
748	PDS5A	-0.660047	8.99476603422318e-10	3.65238006360242e-08	no
749	ZNF416	-0.482571	9.01596983525385e-10	3.65610216029593e-08	no
750	ELP2	-0.622555	9.07242831947001e-10	3.67095209874163e-08	no
751	HSPA4	-0.674323	9.07676234206356e-10	3.67095209874163e-08	no
752	GUF1	-0.625242	9.12507848730335e-10	3.68558522466575e-08	no
753	KLHL12	-0.554292	9.13775429785534e-10	3.68580360277238e-08	no
754	MRPS18B	-0.694129	9.15570237705876e-10	3.68814520289663e-08	no
755	YWHAB	-0.752254	9.24392557272956e-10	3.71875167444391e-08	no
756	ZW10	-0.609344	9.27145188886366e-10	3.72414139497192e-08	no
757	EIF5	-0.658079	9.28184583674232e-10	3.72414139497192e-08	no
758	COA6	-0.665425	9.30584560733534e-10	3.72884496875457e-08	no
759	NBR1	-0.670844	9.36530032042134e-10	3.74772419805214e-08	no
760	MFAP3	-0.630102	9.43227686908429e-10	3.76955980716707e-08	no
761	HMGN4	-0.713019	9.46784127055915e-10	3.77880082668453e-08	no
762	CBX3	-0.618244	9.50784125210809e-10	3.78978559514802e-08	no
763	BRK1	-0.669524	9.55413163248315e-10	3.80324561039857e-08	no
764	TTC4	-0.514884	9.59446924341498e-10	3.81430385249009e-08	no
765	THAP1	-0.515938	9.61884285459783e-10	3.8189949545451e-08	no
766	METTL15	-0.549028	9.75903568515032e-10	3.8695977919722e-08	no
767	UROS	-0.405474	9.85726981252799e-10	3.90345314231959e-08	no
768	TMBIM4	-0.710761	9.88400939838782e-10	3.90563776112128e-08	no
769	RP2	-0.656646	9.88850438976152e-10	3.90563776112128e-08	no
770	SRFBP1	-0.534372	9.90265234831945e-10	3.90614623085073e-08	no
771	FBXO4	-0.565901	9.93930577019879e-10	3.91551924978272e-08	no
772	TXN	-0.788476	1.00173728249647e-09	3.94116146130381e-08	no
773	HINT2	-0.531574	1.00319992486676e-09	3.94181000232574e-08	no
774	COIL	-0.584201	1.00818222475711e-09	3.95129999680964e-08	no
775	DCTN3	-0.533952	1.00821700112846e-09	3.95129999680964e-08	no
776	SEC24C	-0.4906	1.01292545483555e-09	3.96463722161341e-08	no
777	HAUS2	-0.457842	1.01697842820944e-09	3.97537783783853e-08	no
778	THAP12	-0.505398	1.02129552228061e-09	3.98041750240438e-08	no
779	RPL5	-0.785555	1.02176630070881e-09	3.98041750240438e-08	no
780	TBK1	-0.587724	1.02219920714958e-09	3.98041750240438e-08	no
781	PDE12	-0.489217	1.02660679284701e-09	3.9876276248661e-08	no
782	PSMG1	-0.679212	1.0266765886298e-09	3.9876276248661e-08	no
783	WDR82	-0.538458	1.03437705453131e-09	4.01240539939714e-08	no
784	BUB3	-0.623595	1.03914779604696e-09	4.02576989914978e-08	no
785	POLR2M	-0.714328	1.04820032866304e-09	4.0556673353481e-08	no
786	RAB22A	-0.663657	1.054762820003e-09	4.07586655622788e-08	no
787	GNS	-0.889046	1.06072208348903e-09	4.09368638396598e-08	no
788	NCKAP1	-0.744412	1.0633895633966e-09	4.09877299607168e-08	no
789	TMED2	-0.733613	1.0649394712648e-09	4.09954455775991e-08	no
790	GID8	-0.523618	1.07750215624134e-09	4.13914798981453e-08	no
791	TMX2	-0.515773	1.0779528067505e-09	4.13914798981453e-08	no
792	RBM27	-0.636573	1.07975794171157e-09	4.14084443984918e-08	no
793	RPL14	-0.717192	1.08354703589688e-09	4.15013545035258e-08	no
794	PRPF40A	-0.611627	1.09310069812749e-09	4.18145434562042e-08	no
795	PARG	-0.553888	1.10487599512135e-09	4.22118221381394e-08	no
796	USP16	-0.586762	1.10732068850649e-09	4.22520744623212e-08	no
797	MARS2	-0.549743	1.11007723553083e-09	4.2289731723897e-08	no
798	ADI1	-0.522703	1.11109228313534e-09	4.2289731723897e-08	no
799	APTX	-0.369699	1.11615148121713e-09	4.23454467713984e-08	no
800	ATG4A	-0.653826	1.11707365007693e-09	4.23454467713984e-08	no
801	HYAL2	-0.583693	1.11740774892132e-09	4.23454467713984e-08	no
802	MYCBP	-0.640897	1.11895846731893e-09	4.23454467713984e-08	no
803	SCP2	-0.682865	1.11952700613811e-09	4.23454467713984e-08	no
804	RIOX2	-0.49503	1.12753213786939e-09	4.25762952172205e-08	no
805	RMI1	-0.713839	1.12843372896528e-09	4.25762952172205e-08	no
806	RNF139	-0.655535	1.13211069902006e-09	4.26620325823031e-08	no
807	PIGA	-0.639196	1.134237399364e-09	4.26892100754433e-08	no
808	MRPS2	-0.637348	1.14345163160952e-09	4.29589480024902e-08	no
809	UBE2E1	-0.606039	1.14423300082358e-09	4.29589480024902e-08	no
810	QDPR	-0.481747	1.15124557316026e-09	4.31688664118478e-08	no
811	FOXN2	-0.731257	1.15540541743359e-09	4.32262059772884e-08	no
812	DCAF13	-0.508103	1.1556210862792e-09	4.32262059772884e-08	no
813	CPSF3	-0.623451	1.1573328390768e-09	4.32369868650425e-08	no
814	CACUL1	-0.547821	1.16289016501378e-09	4.33007936258698e-08	no
815	IPO11	-0.581774	1.16409443140308e-09	4.33007936258698e-08	no
816	PARP1	-0.595816	1.16452913120451e-09	4.33007936258698e-08	no
817	TLE1	-0.628967	1.16474330465662e-09	4.33007936258698e-08	no
818	LEPROTL1	-0.67384	1.16760086035254e-09	4.33539620189336e-08	no
819	EXOC8	-0.583922	1.19011046577319e-09	4.41358060768366e-08	no
820	DHX8	-0.520034	1.19452098986515e-09	4.42102294455603e-08	no
821	TMEM50A	-0.653163	1.19502842573355e-09	4.42102294455603e-08	no
822	CCNY	-0.721541	1.20273571490285e-09	4.44412309838739e-08	no
823	PGAP2	-0.438925	1.20622970775395e-09	4.45161785098552e-08	no
824	YRDC	-0.654808	1.21661214405883e-09	4.47980352979695e-08	no
825	TARS2	-0.479599	1.21681688080943e-09	4.47980352979695e-08	no
826	ACSL3	-0.720206	1.22097256798959e-09	4.48897694560198e-08	no
827	NUP160	-0.626307	1.22226448951794e-09	4.48897694560198e-08	no
828	HS2ST1	-0.729052	1.22483229322578e-09	4.4906772781643e-08	no
829	KIF3B	-0.603864	1.22568447752879e-09	4.4906772781643e-08	no
830	VMA21	-0.611084	1.22974624121122e-09	4.50013043184438e-08	no
831	MRPS30	-0.701244	1.23335414283422e-09	4.5057400850389e-08	no
832	CKAP5	-0.629371	1.2351797598274e-09	4.5057400850389e-08	no
833	PTPN11	-0.567554	1.23596974755138e-09	4.5057400850389e-08	no
834	TMEM216	-0.450546	1.23721306124599e-09	4.5057400850389e-08	no
835	FAM32A	-0.543533	1.24348524627285e-09	4.51748131017207e-08	no
836	ABCB7	-0.568281	1.24525595494428e-09	4.51748131017207e-08	no
837	UTP14A	-0.577842	1.24548791599034e-09	4.51748131017207e-08	no
838	KLF11	-0.674739	1.24645352631096e-09	4.51748131017207e-08	no
839	COA4	-0.529269	1.24787370995106e-09	4.51748131017207e-08	no
840	IGBP1	-0.82708	1.24939617780013e-09	4.51760834622897e-08	no
841	SLC12A2	-1.16107	1.25643971917535e-09	4.53579362070996e-08	no
842	MRRF	-0.511089	1.25741225056392e-09	4.53579362070996e-08	no
843	VPS29	-0.587328	1.26070206613413e-09	4.5422661749338e-08	no
844	TMX4	-0.782793	1.27500890820849e-09	4.58733322935288e-08	no
845	NSFL1C	-0.524875	1.27623105350251e-09	4.58733322935288e-08	no
846	CDC5L	-0.628001	1.28659453207975e-09	4.61911769773739e-08	no
847	TSN	-0.705409	1.29173589368113e-09	4.62808781349417e-08	no
848	RHOA	-0.718274	1.29214054121853e-09	4.62808781349417e-08	no
849	TFG	-0.558569	1.29869565171193e-09	4.64608751819157e-08	no
850	PGM1	-0.65236	1.30559101327641e-09	4.66526068779346e-08	no
851	NDRG3	-0.536098	1.30759515701141e-09	4.66693157507727e-08	no
852	LRRC8D	-0.746898	1.3097763209366e-09	4.66922960044687e-08	no
853	EIF1	-0.674923	1.32291335453638e-09	4.71053309699103e-08	no
854	DR1	-0.631232	1.33561363089653e-09	4.75018651185249e-08	no
855	BUD13	-0.466045	1.33811891459038e-09	4.75235187705809e-08	no
856	AIMP2	-0.544376	1.33935179493686e-09	4.75235187705809e-08	no
857	GOLGA5	-0.702383	1.34661666339283e-09	4.7725540160129e-08	no
858	PGM2	-0.743261	1.35557525357913e-09	4.79870479917936e-08	no
859	WDR61	-0.381726	1.36252632723111e-09	4.81506283854913e-08	no
860	RAB6A	-0.657688	1.3633668195938e-09	4.81506283854913e-08	no
861	MED1	-0.505298	1.38072904384149e-09	4.87071814734002e-08	no
862	TUSC2	-0.595558	1.40171038028438e-09	4.93899644783963e-08	no
863	MTFR1	-0.568644	1.40682852590159e-09	4.95128653733592e-08	no
864	ZNF766	-0.464845	1.41315577242284e-09	4.96779864303227e-08	no
865	SURF4	-0.658251	1.42952582814231e-09	5.01953618244699e-08	no
866	CNDP2	-0.663722	1.43126775836018e-09	5.01984937929257e-08	no
867	SEPTIN7	-0.635169	1.44102545916924e-09	5.0481847853723e-08	no
868	PDZD11	-0.47154	1.44412938794631e-09	5.0481847853723e-08	no
869	EI24	-0.566875	1.44433298603646e-09	5.0481847853723e-08	no
870	ATRN	-0.744417	1.45880348296641e-09	5.09290094116537e-08	no
871	NDUFA5	-0.645557	1.46077094681858e-09	5.09391457723545e-08	no
872	GNG10	-0.797863	1.47000365374085e-09	5.1202317631962e-08	no
873	ABHD17B	-0.722407	1.47662472098142e-09	5.13740236544888e-08	no
874	PRRC1	-0.673631	1.48501606388187e-09	5.1606856874467e-08	no
875	H2AZ2	-0.566852	1.49121675737639e-09	5.17631160820492e-08	no
876	KLF3	-0.874202	1.50167890567087e-09	5.20667732898872e-08	no
877	SLC25A33	-0.602068	1.51037930686125e-09	5.23087237027329e-08	no
878	SMC3	-0.526842	1.51832300770909e-09	5.2523946142538e-08	no
879	SLC25A3	-0.63717	1.54144556494093e-09	5.32631696745744e-08	no
880	CERS6	-0.94171	1.54777634917856e-09	5.34211489245461e-08	no
881	HADHB	-0.762593	1.57736416431376e-09	5.43805695376866e-08	no
882	B4GALT2	-0.485111	1.59237877543405e-09	5.48359643381615e-08	no
883	DBT	-0.430963	1.59565822631516e-09	5.48866673928316e-08	no
884	CSNK1A1	-0.616724	1.61300447776762e-09	5.54205712706289e-08	no
885	PPP3R1	-0.553123	1.62262825084659e-09	5.5688234873405e-08	no
886	KBTBD2	-0.615681	1.63174698359487e-09	5.59379809624458e-08	no
887	CAAP1	-0.806216	1.65463775818565e-09	5.66587515550991e-08	no
888	SUZ12	-0.606078	1.66099462482226e-09	5.68123758330252e-08	no
889	ARMCX5	-0.568431	1.6675929046416e-09	5.69739024664558e-08	no
890	SNRPB	-0.771891	1.67040890675243e-09	5.7005988454822e-08	no
891	RABL3	-0.513492	1.67444049006934e-09	5.70794399605791e-08	no
892	C3orf38	-0.587823	1.68566641487419e-09	5.73690517442889e-08	no
893	METTL5	-0.518974	1.68934746923744e-09	5.73690517442889e-08	no
894	MATR3	-0.580189	1.69067435855006e-09	5.73690517442889e-08	no
895	ECT2	-0.672994	1.69152118225214e-09	5.73690517442889e-08	no
896	RBM22	-0.60062	1.69356652485209e-09	5.73690517442889e-08	no
897	MIS12	-0.479031	1.6955202582729e-09	5.73690517442889e-08	no
898	ATP6V0B	-0.589766	1.69615805045176e-09	5.73690517442889e-08	no
899	MRPL50	-0.662862	1.70024029447993e-09	5.7443157357329e-08	no
900	HAUS1	-0.527743	1.72550373116778e-09	5.82319164741767e-08	no
901	GNPDA1	-0.582863	1.74813072727088e-09	5.89300494776897e-08	no
902	DTX3L	-0.75408	1.75745415752959e-09	5.91786642202285e-08	no
903	THRAP3	-0.515321	1.76204643255937e-09	5.92675927974813e-08	no
904	PIGS	-0.495722	1.76624800906477e-09	5.93327393028485e-08	no
905	TWF1	-0.931804	1.76924175665389e-09	5.93327393028485e-08	no
906	LMAN1	-0.801052	1.76984367064105e-09	5.93327393028485e-08	no
907	COG2	-0.613447	1.77221468844678e-09	5.93467218657047e-08	no
908	C17orf75	-0.403723	1.77635997676107e-09	5.94200237600925e-08	no
909	COPS4	-0.595832	1.79559456368225e-09	5.99973527862717e-08	no
910	PHF6	-0.459467	1.79820108904258e-09	6.00184194258133e-08	no
911	RPS6KB1	-0.557644	1.8031844477099e-09	6.0118684116677e-08	no
912	BLZF1	-0.646975	1.80765482321002e-09	6.02016446769276e-08	no
913	ATRAID	-0.658528	1.81253336040578e-09	6.02980019228967e-08	no
914	ATRIP	-0.356506	1.8231209290566e-09	6.05350546811792e-08	no
915	RPL23A	-0.792355	1.82364517937902e-09	6.05350546811792e-08	no
916	MRPL37	-0.692134	1.83568421786241e-09	6.08681623898853e-08	no
917	MAP2K4	-0.568236	1.84028057741393e-09	6.09540261480842e-08	no
918	TIPRL	-0.694269	1.84339589355081e-09	6.09907009529615e-08	no
919	IFT74	-0.55439	1.8492480730129e-09	6.11177494250499e-08	no
920	ABRAXAS2	-0.662197	1.85401726929742e-09	6.12087679569244e-08	no
921	MTMR2	-0.517804	1.86958543200754e-09	6.16557202240661e-08	no
922	PCTP	-0.639735	1.88783983323858e-09	6.21901944196914e-08	no
923	UBE2G1	-0.626848	1.89254601490412e-09	6.22776815933726e-08	no
924	FPGT	-0.643652	1.89980232086381e-09	6.24486947179263e-08	no
925	GLMP	-0.567278	1.90185502301656e-09	6.24486947179263e-08	no
926	MFF	-0.544833	1.9085417720929e-09	6.2600582336693e-08	no
927	LARS1	-0.53649	1.9171328409774e-09	6.2814536978432e-08	no
928	TRMT1L	-0.617414	1.93459369506384e-09	6.33183343751876e-08	no
929	TWNK	-0.485814	1.94121027872414e-09	6.3466501394713e-08	no
930	MRPS15	-0.465716	1.96420634594018e-09	6.41492896185389e-08	no
931	LIN9	-0.540891	1.96857626166442e-09	6.42229503711422e-08	no
932	CTCF	-0.515271	1.97148526468517e-09	6.42488432878569e-08	no
933	CSE1L	-0.743944	1.9761364534726e-09	6.43313960357164e-08	no
934	ALG2	-0.672221	1.99405660555245e-09	6.48452690368786e-08	no
935	GABPA	-0.751861	2.00973942668556e-09	6.52853642852627e-08	no
936	AGPAT5	-0.736038	2.01530001023999e-09	6.53960547126274e-08	no
937	PIGM	-0.592268	2.02227143416032e-09	6.55197867095667e-08	no
938	SSR2	-0.541708	2.02371751515518e-09	6.55197867095667e-08	no
939	COPA	-0.741913	2.02597448694437e-09	6.55197867095667e-08	no
940	SSR3	-0.560365	2.02774172808062e-09	6.55197867095667e-08	no
941	WDR41	-0.563156	2.03382323976941e-09	6.56464540504956e-08	no
942	SUCLA2	-0.617494	2.03837768580096e-09	6.56974087031733e-08	no
943	HACD2	-0.597809	2.0397279296445e-09	6.56974087031733e-08	no
944	TSNAX	-0.55047	2.04469830590765e-09	6.5787734793785e-08	no
945	ERLEC1	-0.737613	2.05660290377033e-09	6.61007407367367e-08	no
946	RPA1	-0.623145	2.06395566034402e-09	6.62669400334344e-08	no
947	FBXO21	-0.724645	2.07209921218965e-09	6.64581513958143e-08	no
948	KCTD2	-0.496099	2.08987960821409e-09	6.69577144939731e-08	no
949	RPE	-0.591669	2.12154572047362e-09	6.78820960182086e-08	no
950	TMEM267	-0.572002	2.12320123851112e-09	6.78820960182086e-08	no
951	HNRNPM	-0.48941	2.14557968634147e-09	6.85254382894316e-08	no
952	EIF2D	-0.451968	2.17012809504636e-09	6.9236660326516e-08	no
953	DANCR	-0.482162	2.17646580875708e-09	6.93659979112056e-08	no
954	OGFOD1	-0.394615	2.2345624620162e-09	7.11429409421574e-08	no
955	POFUT1	-0.534351	2.24773833716036e-09	7.14874937325358e-08	no
956	ERI3	-0.563618	2.27223336297483e-09	7.21909455372746e-08	no
957	RHOT1	-0.620073	2.28252107084104e-09	7.2442019315209e-08	no
958	PSMB4	-0.655682	2.28972582532412e-09	7.259482514882e-08	no
959	GINM1	-0.713486	2.31153519937355e-09	7.31895529119721e-08	no
960	DUS4L	-0.456287	2.31330361819686e-09	7.31895529119721e-08	no
961	SLC25A24	-0.701079	2.34726888384539e-09	7.41101796842749e-08	no
962	URB2	-0.540008	2.34772709168167e-09	7.41101796842749e-08	no
963	SCAMP3	-0.632268	2.35089047917774e-09	7.41101796842749e-08	no
964	OSGIN2	-0.634031	2.35216189430221e-09	7.41101796842749e-08	no
965	C8orf33	-0.497648	2.35595234312513e-09	7.41526844743416e-08	no
966	TIMM10B	-0.538847	2.3671219002175e-09	7.44271153988676e-08	no
967	RNF220	-0.420269	2.37644241099174e-09	7.46429010848521e-08	no
968	PPP2CB	-0.651645	2.39746992641487e-09	7.52255723915278e-08	no
969	ADPRM	-0.536993	2.41113130924398e-09	7.5576151966633e-08	no
970	CUEDC2	-0.474142	2.45105112713872e-09	7.67482225614272e-08	no
971	NSF	-0.656093	2.45800268311008e-09	7.68866276973249e-08	no
972	DNAJA1	-0.62142	2.46059013859455e-09	7.68883788884078e-08	no
973	SP3	-0.617395	2.47414557245109e-09	7.72325009990306e-08	no
974	ETFA	-0.545968	2.49916803003085e-09	7.79335016182001e-08	no
975	ESF1	-0.745061	2.51029744157682e-09	7.82002709671927e-08	no
976	FAM120A	-0.730785	2.52180001193488e-09	7.8478106314035e-08	no
977	FDX1	-0.600755	2.54149464225274e-09	7.90100478701562e-08	no
978	POLR1E	-0.562967	2.55287402645508e-09	7.92826613553376e-08	no
979	UBE2Q1	-0.724003	2.55638484044433e-09	7.9310599345062e-08	no
980	ADAR	-0.666179	2.57534257070341e-09	7.98172243877294e-08	no
981	NRDC	-0.505574	2.58801571765929e-09	8.012751183704e-08	no
982	MPC1	-0.758835	2.59255362351379e-09	8.012751183704e-08	no
983	PAICS	-0.550917	2.59587136433046e-09	8.012751183704e-08	no
984	PTDSS1	-0.590583	2.59625756495628e-09	8.012751183704e-08	no
985	SF3B6	-0.684468	2.5985447324757e-09	8.012751183704e-08	no
986	ELP3	-0.557841	2.60587698594236e-09	8.02721112515491e-08	no
987	SLC25A46	-0.726482	2.60918236025713e-09	8.02924983060686e-08	no
988	C18orf25	-0.577351	2.61818389222294e-09	8.04493047361417e-08	no
989	SUMO3	-0.577313	2.61957535916914e-09	8.04493047361417e-08	no
990	ALG9	-0.414142	2.64990640487848e-09	8.12959016475033e-08	no
991	PPP2R5A	-0.782381	2.65249526002291e-09	8.12959016475033e-08	no
992	ACBD5	-0.650962	2.68832718423767e-09	8.23110499665834e-08	no
993	PSMB2	-0.47026	2.7548165985923e-09	8.42618776928943e-08	no
994	WDR75	-0.570218	2.77241855317451e-09	8.47149584663676e-08	no
995	ADIPOR1	-0.675666	2.80642023539001e-09	8.56677405120611e-08	no
996	VAMP7	-0.782033	2.8473886426519e-09	8.68310594811908e-08	no
997	COMMD9	-0.416396	2.87381694039061e-09	8.75490891980782e-08	no
998	TIMM17A	-0.435753	2.87751037973253e-09	8.75737703042245e-08	no
999	UBE2N	-0.552704	2.90366360463343e-09	8.82812559194505e-08	no
1000	SYS1	-0.541036	2.91018183529773e-09	8.83909528834979e-08	no
1001	ALG5	-0.471125	2.9622171673377e-09	8.9881540483065e-08	no
1002	TBL1XR1	-0.749581	2.97212615876382e-09	9.00922034133069e-08	no
1003	VIRMA	-0.544197	3.02060938531273e-09	9.14705571885381e-08	no
1004	MBTPS2	-0.615614	3.03671112575704e-09	9.18156780171912e-08	no
1005	RAB1A	-0.604842	3.03805209914322e-09	9.18156780171912e-08	no
1006	NBN	-0.596529	3.0474463414864e-09	9.20080394930083e-08	no
1007	NLE1	-0.430713	3.06864497113019e-09	9.2556061279183e-08	no
1008	EIF3J	-0.554052	3.09914863700709e-09	9.32915544199732e-08	no
1009	SRPK1	-0.571372	3.09917289730198e-09	9.32915544199732e-08	no
1010	PRMT3	-0.58198	3.11910980606051e-09	9.37987347915604e-08	no
1011	LSG1	-0.559036	3.12501324851121e-09	9.38833109762918e-08	no
1012	ABHD10	-0.613697	3.13742329861833e-09	9.41630018270104e-08	no
1013	ARPP19	-0.653341	3.15499120872788e-09	9.45967897163789e-08	no
1014	ASB7	-0.54384	3.1627962611514e-09	9.47372887967963e-08	no
1015	HNRNPF	-0.741963	3.18417843799498e-09	9.52837947755878e-08	no
1016	YBX1	-0.601751	3.21396415731143e-09	9.60804462106498e-08	no
1017	UAP1	-0.702599	3.24102942005586e-09	9.67390454569027e-08	no
1018	USP46	-0.55901	3.24236487258838e-09	9.67390454569027e-08	no
1019	COX7A2L	-0.647872	3.25826022585785e-09	9.71178977821203e-08	no
1020	METTL13	-0.571866	3.26630444882801e-09	9.72622206120128e-08	no
1021	TAGLN2	-0.718064	3.27025530924856e-09	9.72844902133266e-08	no
1022	SNX4	-0.75334	3.2843493643715e-09	9.760816364389e-08	no
1023	UPRT	-0.509739	3.29046992046458e-09	9.76220253092466e-08	no
1024	TIMM9	-0.490906	3.29124399686131e-09	9.76220253092466e-08	no
1025	EMC3	-0.49575	3.30497780874144e-09	9.79337473023452e-08	no
1026	RAD23A	-0.477947	3.31810132624165e-09	9.82267949141694e-08	no
1027	TMED3	-0.612159	3.32864766069631e-09	9.8443052968188e-08	no
1028	CREB3	-0.547225	3.34806692892223e-09	9.89210475020961e-08	no
1029	DYNC1I2	-0.622492	3.36263361059766e-09	9.92548791590697e-08	no
1030	ZDHHC13	-0.659426	3.39920808054932e-09	1.00237035951966e-07	no
1031	NUBP1	-0.557983	3.40687504790508e-09	1.00365679757537e-07	no
1032	FUBP3	-0.533472	3.43657248224909e-09	1.01059368267859e-07	no
1033	PEX7	-0.549641	3.43707659502514e-09	1.01059368267859e-07	no
1034	RPS6KA3	-0.770819	3.44335891348545e-09	1.01146170482876e-07	no
1035	CSTF2T	-0.476929	3.45784888378046e-09	1.01473665842574e-07	no
1036	CNBP	-0.777509	3.48513703097509e-09	1.02095786639958e-07	no
1037	ZMYND11	-0.592146	3.48577126874646e-09	1.02095786639958e-07	no
1038	APOO	-0.599944	3.49365929915569e-09	1.02228240744948e-07	no
1039	NAA50	-0.736637	3.53398221684705e-09	1.03290944358408e-07	no
1040	SMIM30	-0.711024	3.53677878815872e-09	1.03290944358408e-07	no
1041	ZDHHC9	-0.739685	3.57211453591935e-09	1.0422270393802e-07	no
1042	CREG1	-1.07613	3.58080837413416e-09	1.04376096686734e-07	no
1043	SMAD5	-0.637302	3.63912332310661e-09	1.05974070050092e-07	no
1044	XK	-0.986285	3.64260787977138e-09	1.05974070050092e-07	no
1045	RNF187	-0.537903	3.67587878388189e-09	1.06839680672579e-07	no
1046	DEGS1	-0.54793	3.69178469252119e-09	1.07199403887138e-07	no
1047	TOMM34	-0.494505	3.70754789936851e-09	1.07554300236408e-07	no
1048	UBA3	-0.652063	3.72685706964621e-09	1.08011287954546e-07	no
1049	NUP98	-0.640981	3.74440539796373e-09	1.08283365507586e-07	no
1050	DOCK7	-0.529884	3.74765960064822e-09	1.08283365507586e-07	no
1051	RAB4A	-0.737114	3.74998401100822e-09	1.08283365507586e-07	no
1052	SMS	-0.78413	3.75050539999277e-09	1.08283365507586e-07	no
1053	KIAA2013	-0.595851	3.78362584588394e-09	1.09088083948618e-07	no
1054	UXT	-0.59821	3.78556087583851e-09	1.09088083948618e-07	no
1055	PSMB8	-0.731009	3.79000066874552e-09	1.09112502665221e-07	no
1056	SUPT16H	-0.512428	3.81356887510357e-09	1.09687052503334e-07	no
1057	DHX30	-0.433835	3.81904432237761e-09	1.09692747547967e-07	no
1058	PRPF38A	-0.484352	3.82292698872983e-09	1.09692747547967e-07	no
1059	XRCC5	-0.769576	3.82460144382501e-09	1.09692747547967e-07	no
1060	CDCA7L	-0.722032	3.83690512429967e-09	1.09941810698447e-07	no
1061	AK4	-0.907671	3.8571109652353e-09	1.10416617669267e-07	no
1062	TAX1BP1	-0.642244	3.87196091177989e-09	1.10737352894059e-07	no
1063	PDHA1	-0.606841	3.88395287590537e-09	1.10975823800446e-07	no
1064	ZNF322	-0.616573	3.95016306061696e-09	1.12761562631691e-07	no
1065	TXLNG	-0.56945	3.95487947192809e-09	1.12790191737908e-07	no
1066	TBL2	-0.488622	3.97582669395014e-09	1.13281223429031e-07	no
1067	LRRC8B	-0.690617	3.983397102967e-09	1.13390553147532e-07	no
1068	KCMF1	-0.566164	3.99111155056561e-09	1.13503774461919e-07	no
1069	OSBPL8	-0.821705	4.00079321171435e-09	1.13672677473714e-07	no
1070	ERCC8	-0.255158	4.0263285068962e-09	1.14291285738279e-07	no
1071	ARL2BP	-0.569363	4.04620729833948e-09	1.14748323316961e-07	no
1072	FECH	-0.460798	4.05430492000614e-09	1.14870712066555e-07	no
1073	MAN1A2	-0.675667	4.06194940857371e-09	1.14933945508616e-07	no
1074	SACM1L	-0.670223	4.06410487855181e-09	1.14933945508616e-07	no
1075	CAB39	-0.701616	4.09940063705305e-09	1.158242749295e-07	no
1076	NT5C3A	-0.752136	4.10767507921745e-09	1.15950199982409e-07	no
1077	FBXO28	-0.740302	4.17917591690479e-09	1.17792215418302e-07	no
1078	PPP2R5C	-0.563278	4.18068706485791e-09	1.17792215418302e-07	no
1079	MAT2B	-0.633803	4.20206047213511e-09	1.18284692048341e-07	no
1080	CNOT7	-0.584019	4.22557056021941e-09	1.18836346875504e-07	no
1081	ATP6V1H	-0.626127	4.2512650895602e-09	1.19353797194301e-07	no
1082	RIOK1	-0.548165	4.25182920897618e-09	1.19353797194301e-07	no
1083	RNPEP	-0.554021	4.2634122727702e-09	1.19568440407063e-07	no
1084	MCM6	-0.711864	4.27810317289193e-09	1.19869767223475e-07	no
1085	TNPO1	-0.685475	4.29244913390835e-09	1.20160882529215e-07	no
1086	RNF167	-0.535209	4.30208114403477e-09	1.20319623008995e-07	no
1087	REEP5	-0.679071	4.39171829793777e-09	1.22713578531061e-07	no
1088	DNAJC16	-0.49065	4.40019788742774e-09	1.22837509590848e-07	no
1089	GABPB1	-0.435093	4.40732404917668e-09	1.2292346496386e-07	no
1090	SNX2	-0.629085	4.45058425122421e-09	1.23943892661699e-07	no
1091	DCTN5	-0.55811	4.45207213294419e-09	1.23943892661699e-07	no
1092	CTDSPL	-0.865815	4.45656368095871e-09	1.2395531930564e-07	no
1093	OVCA2	-0.95785	4.46528495629148e-09	1.24084263474329e-07	no
1094	RCHY1	-0.466282	4.52106608097836e-09	1.25519506469429e-07	no
1095	NAXE	-0.539761	4.5302161843849e-09	1.25606928124078e-07	no
1096	DEK	-0.637379	4.53248586652584e-09	1.25606928124078e-07	no
1097	AK2	-0.403975	4.5381719735986e-09	1.25649860851514e-07	no
1098	NFU1	-0.537235	4.55900254447531e-09	1.26066151759569e-07	no
1099	WDSUB1	-0.52876	4.56150860250113e-09	1.26066151759569e-07	no
1100	STXBP3	-0.605014	4.59232059394328e-09	1.26802321272581e-07	no
1101	TAF1B	-0.563718	4.62848802114337e-09	1.27684892521514e-07	no
1102	NRAS	-0.704026	4.67508702352303e-09	1.28853374015848e-07	no
1103	NXT1	-0.716869	4.68042646234367e-09	1.2888358380849e-07	no
1104	LEPROT	-0.653714	4.73586025946978e-09	1.30291923605866e-07	no
1105	TRIM44	-0.448582	4.74491457133908e-09	1.30422887126952e-07	no
1106	C20orf27	-0.552744	4.74953464318921e-09	1.30431840612645e-07	no
1107	RETREG3	-0.567143	4.75387591046917e-09	1.30433128300524e-07	no
1108	RAB3GAP2	-0.48483	4.78692203022684e-09	1.31221284137256e-07	no
1109	COQ9	-0.505836	4.80074637882604e-09	1.31481577785467e-07	no
1110	MFSD9	-0.55664	4.81092093881964e-09	1.31641533040332e-07	no
1111	RAB21	-0.615835	4.83770134022079e-09	1.32255178043678e-07	no
1112	THUMPD1	-0.565651	4.85230521669773e-09	1.32535131606799e-07	no
1113	SNAPIN	-0.631725	4.86641475276234e-09	1.32801091900854e-07	no
1114	AP3B1	-0.506555	4.87626114392214e-09	1.32950340865662e-07	no
1115	C15orf61	-0.350155	4.90703379039341e-09	1.33669360821183e-07	no
1116	CCT6A	-0.657907	4.97961320307952e-09	1.35524903061948e-07	no
1117	RBBP5	-0.452088	4.98952042045321e-09	1.3560369991615e-07	no
1118	FUCA2	-0.73381	4.99143767511462e-09	1.3560369991615e-07	no
1119	VTI1B	-0.501766	5.00889706810976e-09	1.35956417023859e-07	no
1120	SIGMAR1	-0.65226	5.02165101923453e-09	1.36180898577866e-07	no
1121	TTC30B	-0.562588	5.03547249923786e-09	1.36433903853124e-07	no
1122	MEGF9	-0.693607	5.04213499807455e-09	1.3649266158335e-07	no
1123	TBRG4	-0.481049	5.07927612930186e-09	1.37375649042997e-07	no
1124	ASAH2B	-0.475805	5.08395589957681e-09	1.37379886599508e-07	no
1125	RAB18	-0.612151	5.09111486417025e-09	1.37451050461727e-07	no
1126	TIMM22	-0.35455	5.12102039390235e-09	1.38135659346355e-07	no
1127	RMND5A	-0.799563	5.17547468285914e-09	1.3924316950463e-07	no
1128	PRKDC	-0.677386	5.17573824811051e-09	1.3924316950463e-07	no
1129	RETREG2	-0.556111	5.17685391204471e-09	1.3924316950463e-07	no
1130	TASOR	-0.623187	5.18041620979924e-09	1.3924316950463e-07	no
1131	VPS25	-0.626021	5.19974889887009e-09	1.39610577739142e-07	no
1132	RAB3GAP1	-0.520894	5.20533891102696e-09	1.39610577739142e-07	no
1133	PIK3R4	-0.627905	5.20787490792638e-09	1.39610577739142e-07	no
1134	FOXK2	-0.388345	5.28799205056888e-09	1.41596886801119e-07	no
1135	STOML2	-0.782731	5.29306976408972e-09	1.41596886801119e-07	no
1136	FYTTD1	-0.691965	5.29595573061835e-09	1.41596886801119e-07	no
1137	E2F3	-0.538496	5.31615117007711e-09	1.42011837720978e-07	no
1138	TIGAR	-0.448785	5.32507238873792e-09	1.42125152603811e-07	no
1139	UBE2K	-0.745768	5.3465214887092e-09	1.42572341682673e-07	no
1140	UBE2D2	-0.597422	5.37205923030754e-09	1.43127679826431e-07	no
1141	HAT1	-0.480921	5.39270115653135e-09	1.43551719743494e-07	no
1142	RNF135	-0.570084	5.39835612448368e-09	1.43576419062121e-07	no
1143	TMLHE	-0.505392	5.46292107013213e-09	1.4516649314359e-07	no
1144	CRCP	-0.420232	5.48742053002536e-09	1.4569005573292e-07	no
1145	RIPK2	-0.669447	5.50439346222911e-09	1.45971530659469e-07	no
1146	DCAF7	-0.572216	5.50763421906797e-09	1.45971530659469e-07	no
1147	AHCY	-0.703367	5.51773094928347e-09	1.46111632190573e-07	no
1148	FAM210A	-0.595619	5.52581965635077e-09	1.46198362737232e-07	no
1149	MIOS	-0.55978	5.54652607792365e-09	1.46618482649935e-07	no
1150	ABCE1	-0.590552	5.55937229624281e-09	1.46830273698942e-07	no
1151	MTDH	-0.643104	5.58537465541412e-09	1.47388865689742e-07	no
1152	KPNB1	-0.562804	5.60803176426969e-09	1.477599456535e-07	no
1153	ACTR10	-0.673038	5.61696150690264e-09	1.477599456535e-07	no
1154	MRM3	-0.426781	5.61895708140906e-09	1.477599456535e-07	no
1155	SAR1A	-0.702338	5.62017515320767e-09	1.477599456535e-07	no
1156	CLPP	-0.44123	5.62376114231212e-09	1.477599456535e-07	no
1157	STX12	-0.816111	5.71643363676531e-09	1.50065029256243e-07	no
1158	IVNS1ABP	-0.805865	5.78453195717633e-09	1.51721579564177e-07	no
1159	HSP90B1	-0.637528	5.79572769664622e-09	1.51884070172766e-07	no
1160	DYNLT3	-0.747367	5.80162509959504e-09	1.51907550991379e-07	no
1161	UFC1	-0.632445	5.825479402229e-09	1.52400763035229e-07	no
1162	GNB1	-0.655302	5.83194776739421e-09	1.52438682907973e-07	no
1163	TTC30A	-0.668175	5.83783825498206e-09	1.52461445673749e-07	no
1164	MTREX	-0.489542	5.86879279679665e-09	1.53138181801636e-07	no
1165	TRIT1	-0.44038	5.94859451636883e-09	1.5508726287182e-07	no
1166	PGD	-0.781377	5.96857688278306e-09	1.55474773293971e-07	no
1167	FAM174A	-0.699544	6.00287611735655e-09	1.56234238485408e-07	no
1168	TEX2	-0.574604	6.01060621934801e-09	1.56283776892571e-07	no
1169	AAR2	-0.49338	6.01507046348452e-09	1.56283776892571e-07	no
1170	NUFIP1	-0.532316	6.05658284027829e-09	1.57227855220318e-07	no
1171	CDK7	-0.694075	6.08730175502563e-09	1.57890363967031e-07	no
1172	HAUS6	-0.569684	6.15550645447676e-09	1.59523206093705e-07	no
1173	RAB11A	-0.717583	6.24194995030977e-09	1.61625529276009e-07	no
1174	HEXB	-0.744341	6.25470589328436e-09	1.61817872314076e-07	no
1175	TMED10	-0.670489	6.26237560889119e-09	1.6187841222881e-07	no
1176	ACTR2	-0.715476	6.26948536131113e-09	1.61924386801958e-07	no
1177	DUSP12	-0.463211	6.27669864982715e-09	1.61972955047749e-07	no
1178	RNF8	-0.450121	6.29204917201152e-09	1.6210388486079e-07	no
1179	ZNF271P	-0.521707	6.2924465891045e-09	1.6210388486079e-07	no
1180	ATG13	-0.551589	6.32075293954969e-09	1.62695109349951e-07	no
1181	GTF2H1	-0.510257	6.41274418527703e-09	1.64923183013903e-07	no
1182	ARMT1	-0.734348	6.45269177168742e-09	1.65810158359951e-07	no
1183	TMEM245	-0.725238	6.46280031715442e-09	1.65848404744116e-07	no
1184	VANGL1	-0.571481	6.46510095206378e-09	1.65848404744116e-07	no
1185	ATF1	-0.618124	6.51417410417439e-09	1.66952651735129e-07	no
1186	GATD3	-0.503931	6.51914018891329e-09	1.66952651735129e-07	no
1187	APEH	-0.669522	6.60644736053427e-09	1.69046019950722e-07	no
1188	CUL5	-0.556443	6.62746496299488e-09	1.6944107181906e-07	no
1189	RAP1B	-0.571973	6.64487851226656e-09	1.6974339365271e-07	no
1190	EXT2	-0.524639	6.65581486397671e-09	1.6987988643997e-07	no
1191	MOSPD1	-0.66862	6.70394926327213e-09	1.70863693772926e-07	no
1192	EEF1B2	-0.785336	6.70561100244718e-09	1.70863693772926e-07	no
1193	FAM104B	-0.360101	6.71788579517011e-09	1.71032980097822e-07	no
1194	POLD2	-0.556383	6.75387944188988e-09	1.71805343625227e-07	no
1195	SDE2	-0.501847	6.78878009763481e-09	1.72423123895662e-07	no
1196	POLD3	-0.570602	6.79003653880562e-09	1.72423123895662e-07	no
1197	TOP2B	-0.729891	6.79519571010789e-09	1.72423123895662e-07	no
1198	EMC4	-0.42024	6.81417138147209e-09	1.72719366013386e-07	no
1199	ABI1	-0.578292	6.81824383004804e-09	1.72719366013386e-07	no
1200	IPO9	-0.412626	6.8272846079844e-09	1.72804262831925e-07	no
1201	RPP21	-0.542648	6.83714334105623e-09	1.7290970416145e-07	no
1202	DPH2	-0.553228	6.85421423692879e-09	1.73197212161596e-07	no
1203	ZDHHC16	-0.392448	6.86142335107289e-09	1.73235254731618e-07	no
1204	MAGEF1	-0.578641	6.8684506308628e-09	1.73268647019266e-07	no
1205	NSA2	-0.606336	6.88704503584246e-09	1.73593542633729e-07	no
1206	B3GALT9	-0.406887	6.92851231282703e-09	1.74493950644689e-07	no
1207	NBDY	-0.640837	6.95387451316713e-09	1.74987597836309e-07	no
1208	CCDC47	-0.692855	7.02543385121327e-09	1.76641972154719e-07	no
1209	CCNG1	-0.845215	7.07274051036023e-09	1.77684323838851e-07	no
1210	SLC25A32	-0.496437	7.10741406880943e-09	1.78295766335234e-07	no
1211	FAHD1	-0.578011	7.11087306538073e-09	1.78295766335234e-07	no
1212	SLC49A4	-0.767034	7.1146896519377e-09	1.78295766335234e-07	no
1213	XPR1	-0.636138	7.14758984883459e-09	1.78972585720242e-07	no
1214	COPG2	-0.567627	7.16325681654517e-09	1.79217132857435e-07	no
1215	MTHFS	-0.648742	7.20991965689742e-09	1.80097938713042e-07	no
1216	MIER1	-0.63468	7.21032145244327e-09	1.80097938713042e-07	no
1217	SMC2	-0.681758	7.21859290173182e-09	1.80156386363435e-07	no
1218	UQCRC1	-0.66034	7.33445666936162e-09	1.82897744185977e-07	no
1219	DCTN6	-0.600939	7.37054182962974e-09	1.83646814595032e-07	no
1220	SPRING1	-0.607464	7.3830689127854e-09	1.83759316960039e-07	no
1221	NAT10	-0.581739	7.38715721226774e-09	1.83759316960039e-07	no
1222	PDRG1	-0.499139	7.41766388790736e-09	1.84321855395301e-07	no
1223	RPL28	-0.595394	7.42716022371346e-09	1.84321855395301e-07	no
1224	SUMO1	-0.52442	7.42797718380957e-09	1.84321855395301e-07	no
1225	COQ2	-0.484319	7.44376216085255e-09	1.84562765805367e-07	no
1226	RFK	-0.839876	7.45206260393257e-09	1.84617860904767e-07	no
1227	UBQLN1	-0.738912	7.47838318660298e-09	1.85118934414582e-07	no
1228	CAT	-0.872124	7.49745765491907e-09	1.85439968528385e-07	no
1229	NEK4	-0.497749	7.5046490951714e-09	1.85441418441033e-07	no
1230	JAGN1	-0.692099	7.5097272143835e-09	1.85441418441033e-07	no
1231	GABARAPL2	-0.632829	7.54283408470537e-09	1.86107635787779e-07	no
1232	SVBP	-0.544369	7.58305320547949e-09	1.86714105961882e-07	no
1233	UFM1	-0.646384	7.58569662508058e-09	1.86714105961882e-07	no
1234	RFC1	-0.543777	7.58585608128808e-09	1.86714105961882e-07	no
1235	ARL1	-0.700328	7.61057047087356e-09	1.87170734341573e-07	no
1236	ABT1	-0.56765	7.63045966348263e-09	1.87453557491137e-07	no
1237	VCPIP1	-0.703927	7.63441380886105e-09	1.87453557491137e-07	no
1238	TRIM37	-0.526225	7.76046001618572e-09	1.9030442352307e-07	no
1239	PMPCB	-0.486592	7.7630520773412e-09	1.9030442352307e-07	no
1240	TOMM40L	-0.529408	7.78959797212665e-09	1.90801176780164e-07	no
1241	CAMTA1	-0.4229	7.81727515679643e-09	1.91324817354857e-07	no
1242	HDHD2	-0.546515	7.84674316305402e-09	1.91891409091336e-07	no
1243	SELENOT	-0.722509	7.88541142687273e-09	1.9268189965278e-07	no
1244	NAP1L1	-0.617604	7.98605440988612e-09	1.94984268964205e-07	no
1245	LTA4H	-0.700143	8.01532844650595e-09	1.95541824020663e-07	no
1246	CTPS2	-0.635904	8.02386788982812e-09	1.95593049291934e-07	no
1247	ZFAND1	-0.664486	8.03651836377318e-09	1.95594522212735e-07	no
1248	ALG10B	-0.423086	8.03680781356774e-09	1.95594522212735e-07	no
1249	FAM199X	-0.671947	8.05756294075616e-09	1.95942641472848e-07	no
1250	ENTR1	-0.454378	8.07438656899934e-09	1.96194674608173e-07	no
1251	TTF1	-0.530736	8.08832018843097e-09	1.96376138355886e-07	no
1252	GRB2	-0.542911	8.10325457371749e-09	1.96581590389394e-07	no
1253	SLC66A3	-0.814037	8.13048372228306e-09	1.97084742296012e-07	no
1254	RBMX	-0.478861	8.14457087419868e-09	1.9726878083097e-07	no
1255	ARMCX6	-0.600317	8.17725474799344e-09	1.97902596383111e-07	no
1256	TRIAP1	-0.604021	8.26233664091511e-09	1.99802508594359e-07	no
1257	ZC3H15	-0.652633	8.32408043632501e-09	2.01135477400557e-07	no
1258	ZDHHC5	-0.606855	8.41747468172241e-09	2.03230491659741e-07	no
1259	MARCHF5	-0.673743	8.44858645165694e-09	2.03819631688782e-07	no
1260	DHX9	-0.649563	8.5440839426078e-09	2.05959890149862e-07	no
1261	SDCBP	-0.814384	8.57596467237095e-09	2.06564452810407e-07	no
1262	GNG12	-0.85041	8.59337255680051e-09	2.06819734285025e-07	no
1263	JTB	-0.793596	8.64302000609702e-09	2.07849918167209e-07	no
1264	LNPK	-0.627241	8.68880745868939e-09	2.08785719100295e-07	no
1265	ASAH1	-0.779199	8.71424053829523e-09	2.09107012331987e-07	no
1266	POGLUT1	-0.507711	8.71594763810936e-09	2.09107012331987e-07	no
1267	XPOTP1	-0.233787	8.74301831884963e-09	2.09590919809329e-07	no
1268	PA2G4	-0.513352	8.77562170988199e-09	2.10150240923596e-07	no
1269	RNF4	-0.428107	8.78018818463908e-09	2.10150240923596e-07	no
1270	DERL1	-0.547539	8.81116944301198e-09	2.10605265239491e-07	no
1271	MRPL17	-0.616276	8.81306726761904e-09	2.10605265239491e-07	no
1272	TMEM64	-0.72751	8.94282927467185e-09	2.13491739423484e-07	no
1273	EIF3G	-0.448272	8.94791374859563e-09	2.13491739423484e-07	no
1274	TTC1	-0.510546	8.99768594692553e-09	2.14510765514889e-07	no
1275	IL10RB	-0.635558	9.01566729292962e-09	2.14766372067553e-07	no
1276	RIT1	-0.597319	9.02254932862072e-09	2.14766372067553e-07	no
1277	THYN1	-0.508478	9.07412905129986e-09	2.15824997396344e-07	no
1278	COPS6	-0.368323	9.11865678282393e-09	2.16714368125752e-07	no
1279	RTN4IP1	-0.421142	9.19216371452707e-09	2.1813755536853e-07	no
1280	KAT7	-0.50831	9.19290392360708e-09	2.1813755536853e-07	no
1281	TMEM186	-0.340384	9.22510737299281e-09	2.18730824543256e-07	no
1282	SUCLG2	-0.756778	9.25551059922632e-09	2.19280517496335e-07	no
1283	KPNA1	-0.497918	9.29664012228094e-09	2.20083281710085e-07	no
1284	ATL3	-0.649275	9.32554055588467e-09	2.20595516591811e-07	no
1285	RHOG	-0.534854	9.34152873077784e-09	2.20801752638066e-07	no
1286	ZMYND19	-0.458451	9.41972755350182e-09	2.22476971215016e-07	no
1287	PRDX2	-0.676706	9.45160592225396e-09	2.23056430984164e-07	no
1288	VEZF1	-0.670936	9.4916098790887e-09	2.23826604703075e-07	no
1289	PPP1R3D	-0.591798	9.55281750445516e-09	2.25095210289229e-07	no
1290	LRRC41	-0.461422	9.56261021235756e-09	2.25151286806152e-07	no
1291	LYSMD2	-0.77381	9.57230252145915e-09	2.25204914395258e-07	no
1292	PDIA6	-0.65619	9.59234757514158e-09	2.25351407631137e-07	no
1293	SUPV3L1	-0.415799	9.59336812521186e-09	2.25351407631137e-07	no
1294	PGRMC1	-0.833002	9.69128802753272e-09	2.27475650123842e-07	no
1295	HTD2	-0.701352	9.71668825508059e-09	2.27760987595835e-07	no
1296	HTATSF1	-0.615222	9.71844203484021e-09	2.27760987595835e-07	no
1297	SMARCC1	-0.635061	9.75366050716418e-09	2.28410123811949e-07	no
1298	FAM120AOS	-0.537561	9.81820062818851e-09	2.29611950707167e-07	no
1299	MYNN	-0.488569	9.82010087803676e-09	2.29611950707167e-07	no
1300	TIMM8A	-0.407757	9.90524705387177e-09	2.31424668282498e-07	no
1301	GPR107	-0.591921	9.93966602019862e-09	2.32050327464637e-07	no
1302	ESD	-0.744663	9.96517018281248e-09	2.32467061415179e-07	no
1303	RNH1	-0.457892	9.97728417429362e-09	2.32571030104236e-07	no
1304	NSL1	-0.42669	1.00626835483649e-08	2.34381815501907e-07	no
1305	HERPUD2	-0.457525	1.00752326879133e-08	2.34494285386966e-07	no
1306	UBFD1	-0.493472	1.01135122399452e-08	2.34911370599412e-07	no
1307	RAP1GDS1	-0.602391	1.01136411161893e-08	2.34911370599412e-07	no
1308	PRDX1	-0.750891	1.01163557351605e-08	2.34911370599412e-07	no
1309	CHTF8	-0.612632	1.01542153240944e-08	2.35610375889013e-07	no
1310	RRN3	-0.671891	1.02132217813123e-08	2.36798614628855e-07	no
1311	RAB5A	-0.636504	1.02312833123404e-08	2.37036436343033e-07	no
1312	MPHOSPH10	-0.496954	1.02667522488758e-08	2.37676879615171e-07	no
1313	GTF2B	-0.639336	1.03324756734662e-08	2.38853172221738e-07	no
1314	AK6	-0.552959	1.03332916833821e-08	2.38853172221738e-07	no
1315	TXNL4A	-0.551291	1.03636566742017e-08	2.3937288529698e-07	no
1316	TMEM177	-0.45211	1.04044314157275e-08	2.39981150444464e-07	no
1317	IPO13	-0.469791	1.0405793801579e-08	2.39981150444464e-07	no
1318	PACC1	-0.452254	1.04275280256491e-08	2.40299930745858e-07	no
1319	NDUFAB1	-0.616855	1.04901915824666e-08	2.41560719434616e-07	no
1320	GPS1	-0.366647	1.05835605337963e-08	2.43526124312875e-07	no
1321	OARD1	-0.531127	1.05935102391111e-08	2.43570542386466e-07	no
1322	MTMR6	-0.709735	1.06024657292441e-08	2.43592051130357e-07	no
1323	FAM104A	-0.443461	1.06729381218077e-08	2.44933226043146e-07	no
1324	GSR	-0.672039	1.06849978378079e-08	2.44933226043146e-07	no
1325	ZNF627	-0.607188	1.06850335662321e-08	2.44933226043146e-07	no
1326	GARS1	-0.587538	1.06979296548509e-08	2.45043266100861e-07	no
1327	CMC2	-0.355962	1.07113170362397e-08	2.45043266100861e-07	no
1328	C6orf62	-0.579528	1.07140373812907e-08	2.45043266100861e-07	no
1329	DCAF10	-0.552862	1.07607001626802e-08	2.45925316810447e-07	no
1330	BTBD10	-0.583683	1.07740584936591e-08	2.46045472652563e-07	no
1331	TCP1	-0.548239	1.08325650518081e-08	2.47188970252789e-07	no
1332	RNF5	-0.561026	1.0840407874649e-08	2.47188970252789e-07	no
1333	PYGO2	-0.560082	1.08927427451114e-08	2.47959737114521e-07	no
1334	MRFAP1	-0.575946	1.08949357247389e-08	2.47959737114521e-07	no
1335	TDP1	-0.464814	1.08987011176994e-08	2.47959737114521e-07	no
1336	KYAT3	-0.706918	1.1000794709978e-08	2.49950254052845e-07	no
1337	COPB1	-0.78595	1.10026500401229e-08	2.49950254052845e-07	no
1338	TVP23B	-0.607322	1.10317289050998e-08	2.50423544121521e-07	no
1339	ERLIN2	-0.599346	1.12479995045991e-08	2.55142262100962e-07	no
1340	RWDD4	-0.602511	1.13159554641473e-08	2.56492175606378e-07	no
1341	DHRS7B	-0.441112	1.13501332262007e-08	2.57075016017445e-07	no
1342	UBR7	-0.640706	1.13819634976119e-08	2.5760385790832e-07	no
1343	ARMCX3	-0.720714	1.14028527024779e-08	2.57804174646264e-07	no
1344	CNOT6	-0.657493	1.14077901664168e-08	2.57804174646264e-07	no
1345	IDE	-0.619399	1.15570794441556e-08	2.60902454325264e-07	no
1346	ISOC1	-0.624328	1.15620684002833e-08	2.60902454325264e-07	no
1347	PAK2	-0.669691	1.15730660859042e-08	2.60956745528707e-07	no
1348	WASL	-0.783062	1.16555773638596e-08	2.62622293228864e-07	no
1349	MALSU1	-0.372548	1.1684562434331e-08	2.63080218545542e-07	no
1350	TCEANC2	-0.283461	1.17104766365135e-08	2.63328627561762e-07	no
1351	XPO5	-0.537168	1.17129350355889e-08	2.63328627561762e-07	no
1352	RPA2	-0.575549	1.17368354949546e-08	2.63670787343386e-07	no
1353	PBDC1	-0.564843	1.17900167272883e-08	2.64669754662178e-07	no
1354	POT1	-0.590299	1.18876072545632e-08	2.66663438067097e-07	no
1355	SLC25A5	-0.812328	1.20037330565477e-08	2.69069656181935e-07	no
1356	PRELID3B	-0.822107	1.20568596002307e-08	2.70061206960034e-07	no
1357	PRPF19	-0.671438	1.21209233671668e-08	2.71296098327899e-07	no
1358	RNF41	-0.53091	1.21407075735944e-08	2.71538815267145e-07	no
1359	POLA1	-0.469548	1.21778860185207e-08	2.72169927917976e-07	no
1360	TOR1B	-0.714745	1.22275082834327e-08	2.73078021391691e-07	no
1361	HDDC2	-0.565559	1.23068122647959e-08	2.74647177750659e-07	no
1362	PCYT1A	-0.449962	1.23369204653801e-08	2.75116949555793e-07	no
1363	AP5M1	-0.541768	1.23684395507267e-08	2.75617472101411e-07	no
1364	COPS2	-0.664969	1.24173869301226e-08	2.76505346941798e-07	no
1365	RAB5C	-0.613476	1.24298361467717e-08	2.76525306324634e-07	no
1366	EIF2AK4	-0.497282	1.24364918987078e-08	2.76525306324634e-07	no
1367	ATP13A3	-0.692957	1.24700547569907e-08	2.77068744062969e-07	no
1368	FAM8A1	-0.757126	1.24918297113443e-08	2.77251637218699e-07	no
1369	NXT2	-0.642709	1.24965426975405e-08	2.77251637218699e-07	no
1370	CCDC25	-0.682687	1.25233695505377e-08	2.77644017049986e-07	no
1371	LDAH	-0.582874	1.25755743689862e-08	2.78598045448007e-07	no
1372	TMEM18	-0.432794	1.26054985893318e-08	2.79057440709747e-07	no
1373	COMMD7	-0.63196	1.27199772580158e-08	2.8138664913162e-07	no
1374	DUT	-0.515908	1.27359449236185e-08	2.81534829086654e-07	no
1375	TMEM50B	-0.667238	1.28278717953796e-08	2.83360690938955e-07	no
1376	RNASEH1	-0.338004	1.28543648313287e-08	2.83739551614787e-07	no
1377	CHMP3	-0.653503	1.29145414425707e-08	2.84860833141031e-07	no
1378	RPF2	-0.583098	1.30005715806926e-08	2.86404466413892e-07	no
1379	SNX27	-0.578017	1.30033832411931e-08	2.86404466413892e-07	no
1380	SLC30A1	-0.830322	1.30212757728758e-08	2.8659073119533e-07	no
1381	NMT1	-0.419231	1.30774094901617e-08	2.87392910594309e-07	no
1382	ATP2C1	-0.683794	1.30802836660682e-08	2.87392910594309e-07	no
1383	COX5A	-0.751372	1.30861092204237e-08	2.87392910594309e-07	no
1384	PEX2	-0.549767	1.31360167554295e-08	2.88270406373662e-07	no
1385	KLHL18	-0.395874	1.31475123351768e-08	2.88270406373662e-07	no
1386	MTX2	-0.607864	1.3154538018434e-08	2.88270406373662e-07	no
1387	ATP5MC2	-0.430525	1.31901745926998e-08	2.8884295090416e-07	no
1388	ELP1	-0.420107	1.3231927636511e-08	2.89387688407102e-07	no
1389	ZNF148	-0.663	1.32341059229403e-08	2.89387688407102e-07	no
1390	RYK	-0.469185	1.32556686113982e-08	2.89650663837409e-07	no
1391	CSNK2A2	-0.568944	1.33115858687065e-08	2.90663405888011e-07	no
1392	CD46	-0.779416	1.33544724386898e-08	2.91390367370923e-07	no
1393	GLRX5	-0.567139	1.33896354534518e-08	2.91947880565465e-07	no
1394	MRPL12	-0.666879	1.35458636646637e-08	2.95142408240195e-07	no
1395	ADPRS	-0.553375	1.35727630438672e-08	2.95516510345074e-07	no
1396	TMEM128	-0.553176	1.36604963178309e-08	2.97213649470973e-07	no
1397	RSBN1	-0.635382	1.36868509368502e-08	2.97573889409413e-07	no
1398	FMR1	-0.645103	1.37122926179876e-08	2.97913779460757e-07	no
1399	GTF2E2	-0.576186	1.37772231809965e-08	2.99110507274059e-07	no
1400	ALG3	-0.497782	1.38074746565669e-08	2.99395641973585e-07	no
1401	TMEM179B	-0.49316	1.38100712608235e-08	2.99395641973585e-07	no
1402	COX5B	-0.464653	1.38222342539725e-08	2.99445592721759e-07	no
1403	SFT2D3	-0.536442	1.39271457849684e-08	3.0124289685781e-07	no
1404	ETV3	-0.631795	1.39334333184915e-08	3.0124289685781e-07	no
1405	RPN1	-0.685221	1.39349511106977e-08	3.0124289685781e-07	no
1406	VBP1	-0.765721	1.39823908317154e-08	3.02053454289966e-07	no
1407	XYLT2	-0.414242	1.40012943689694e-08	3.02246847099295e-07	no
1408	MCM3	-0.680587	1.41371019682201e-08	3.04961788409623e-07	no
1409	ACADM	-0.535478	1.41814915821869e-08	3.05702231246105e-07	no
1410	IDH3B	-0.640011	1.41923269517932e-08	3.05718827309798e-07	no
1411	DNPEP	-0.48875	1.43138600280079e-08	3.08118264089783e-07	no
1412	PCMT1	-0.653663	1.43365355401594e-08	3.08217342858405e-07	no
1413	STK35	-0.526598	1.43387582872593e-08	3.08217342858405e-07	no
1414	TMEM167A	-0.718395	1.43982422002903e-08	3.09277093599305e-07	no
1415	PTGES3L-AARSD1	-0.569303	1.44552164771957e-08	3.10281477075523e-07	no
1416	GEMIN4	-0.432273	1.44750080296468e-08	3.10486877743265e-07	no
1417	VPS26C	-0.481284	1.45629293598979e-08	3.12129765723551e-07	no
1418	NIPSNAP3A	-0.661042	1.45721531556315e-08	3.12129765723551e-07	no
1419	PIGV	-0.429876	1.45970713660561e-08	3.12443163214392e-07	no
1420	APP	-0.672855	1.48172637848749e-08	3.16932924604228e-07	no
1421	C18orf21	-0.583578	1.48761454159362e-08	3.17968448077571e-07	no
1422	SPTLC2	-0.785084	1.49429204853425e-08	3.19171113854648e-07	no
1423	MRPS18A	-0.638164	1.49547592338093e-08	3.19199509633515e-07	no
1424	OAT	-0.893793	1.50824173870575e-08	3.21698218607511e-07	no
1425	UBE2D1	-0.601533	1.51661127085242e-08	3.23204818920758e-07	no
1426	DECR1	-0.59775	1.51743348296514e-08	3.23204818920758e-07	no
1427	SEPTIN2	-0.650665	1.52328598079214e-08	3.24224002064468e-07	no
1428	METTL1	-0.451389	1.52665853245022e-08	3.24714282955957e-07	no
1429	DCUN1D1	-0.604033	1.53012944181025e-08	3.25217048941888e-07	no
1430	UCK1	-0.484586	1.53116379675007e-08	3.25217048941888e-07	no
1431	QSOX2	-0.452977	1.53354442445182e-08	3.25495072004717e-07	no
1432	DDX31	-0.413979	1.53782189797091e-08	3.26175031473956e-07	no
1433	LAMP2	-0.699803	1.54365911602661e-08	3.271846359461e-07	no
1434	SMARCD2	-0.599221	1.54572810740981e-08	3.27394698789108e-07	no
1435	CTBS	-0.639533	1.55209827707118e-08	3.28514849961554e-07	no
1436	MTM1	-0.529575	1.55682192342571e-08	3.29122770044994e-07	no
1437	GALNT1	-0.776303	1.5571376569804e-08	3.29122770044994e-07	no
1438	VPS26A	-0.694602	1.56206097447485e-08	3.29933782877085e-07	no
1439	GTF3C3	-0.516928	1.56528208898274e-08	3.30384384215933e-07	no
1440	ABHD16A	-0.54728	1.56795678510895e-08	3.30645910530762e-07	no
1441	RRP8	-0.412409	1.56869837380182e-08	3.30645910530762e-07	no
1442	PIH1D1	-0.38118	1.57277016269314e-08	3.31274259025512e-07	no
1443	TCEAL1	-0.545616	1.57825940874267e-08	3.32200090240755e-07	no
1444	MDH2	-0.525623	1.58128309413369e-08	3.32606034751542e-07	no
1445	TTI2	-0.477483	1.58334915491095e-08	3.32810130672044e-07	no
1446	LARS2	-0.398113	1.58859366562008e-08	3.33681572654763e-07	no
1447	PPIL1	-0.699859	1.60177246879904e-08	3.36209902790183e-07	no
1448	POLR3GL	-0.530643	1.60284443169982e-08	3.36209902790183e-07	no
1449	IPMK	-0.625708	1.60829231582915e-08	3.37119824076459e-07	no
1450	DDX6	-0.535681	1.60999788253467e-08	3.37198413460154e-07	no
1451	RACK1	-0.671487	1.61088762364825e-08	3.37198413460154e-07	no
1452	CCDC86	-0.441342	1.61538901020139e-08	3.37907785171121e-07	no
1453	COX14	-0.437828	1.62571527658852e-08	3.39833792813648e-07	no
1454	SPAST	-0.564666	1.6394948675837e-08	3.42478525537275e-07	no
1455	OGDH	-0.503458	1.64193809253068e-08	3.42753166216043e-07	no
1456	RUSF1	-0.471305	1.64423241411006e-08	3.42996367539593e-07	no
1457	UGGT1	-0.451423	1.64670769894709e-08	3.43276959094853e-07	no
1458	ALDH18A1	-0.741967	1.6592259400392e-08	3.4564931054054e-07	no
1459	TOR1AIP1	-0.565044	1.67411832952577e-08	3.48512652657205e-07	no
1460	PRNP	-0.937991	1.67551493448348e-08	3.48564487021005e-07	no
1461	RNF114	-0.635669	1.68285561126195e-08	3.49831111135034e-07	no
1462	WDR31	-0.374404	1.68480246147772e-08	3.49831111135034e-07	no
1463	PDIK1L	-0.687663	1.68505882063199e-08	3.49831111135034e-07	no
1464	PPP2R5E	-0.638162	1.68646445755895e-08	3.49883777113647e-07	no
1465	DDX3X	-0.627249	1.70340664162193e-08	3.53157473897495e-07	no
1466	RARS1	-0.696669	1.70929771401447e-08	3.53971949226184e-07	no
1467	APIP	-0.438117	1.7098523815976e-08	3.53971949226184e-07	no
1468	SLC35D2	-0.753186	1.71083140112613e-08	3.53971949226184e-07	no
1469	MRPL20	-0.419926	1.7146859711175e-08	3.54527957799537e-07	no
1470	NUDCD1	-0.552346	1.72796353823164e-08	3.57030180589862e-07	no
1471	GLUD1	-0.641145	1.73867471528005e-08	3.58999096717886e-07	no
1472	PSMC2	-0.610971	1.7437901497469e-08	3.59810721591458e-07	no
1473	NFYB	-0.640403	1.7481406326641e-08	3.60463512803169e-07	no
1474	PCGF6	-0.540087	1.75851624639583e-08	3.62356946755634e-07	no
1475	RAB10	-0.696109	1.76504052277157e-08	3.63454751173837e-07	no
1476	APOOL	-0.398042	1.76870256684056e-08	3.63962080370247e-07	no
1477	SBDS	-0.630724	1.78288467847351e-08	3.66632067293676e-07	no
1478	NOPCHAP1	-0.196712	1.78593315235375e-08	3.67010471153183e-07	no
1479	NPAT	-0.569315	1.78844216692236e-08	3.67277579012393e-07	no
1480	SYNCRIP	-0.619326	1.79139224710547e-08	3.67634842711719e-07	no
1481	LIN54	-0.474974	1.79896111868149e-08	3.6893886602102e-07	no
1482	NUDCD2	-0.456084	1.80115186470476e-08	3.69138904093641e-07	no
1483	IFTAP	-0.293838	1.81096653204512e-08	3.70900111111305e-07	no
1484	MIER3	-0.525329	1.81493179258922e-08	3.71461747549275e-07	no
1485	GRHPR	-0.428159	1.82246758604292e-08	3.72677823854602e-07	no
1486	ACLY	-0.573693	1.82332744953722e-08	3.72677823854602e-07	no
1487	ACAP2	-0.632889	1.82474532240987e-08	3.72698296510054e-07	no
1488	MTR	-0.568734	1.82588175421249e-08	3.72698296510054e-07	no
1489	CCNT1	-0.591352	1.82800392317578e-08	3.72880880850356e-07	no
1490	EBNA1BP2	-0.633381	1.83051105376776e-08	3.72944252810233e-07	no
1491	PAFAH1B1	-0.629732	1.83077035834477e-08	3.72944252810233e-07	no
1492	MRPS23	-0.559547	1.83455947854921e-08	3.73465650415384e-07	no
1493	NPM1	-0.659893	1.84326603022494e-08	3.74751076743964e-07	no
1494	NMI	-0.6202	1.84406839444322e-08	3.74751076743964e-07	no
1495	LSM2	-0.598227	1.84457531271928e-08	3.74751076743964e-07	no
1496	GBA	-0.56479	1.85101230497247e-08	3.75807464832412e-07	no
1497	MRPS35	-0.77082	1.85493714465816e-08	3.7635274478759e-07	no
1498	ZBTB41	-0.640155	1.85950634125265e-08	3.76979179021435e-07	no
1499	FOXJ3	-0.474234	1.86103302672535e-08	3.76979179021435e-07	no
1500	CREB3L4	-0.698659	1.86180217409253e-08	3.76979179021435e-07	no
1501	RNF130	-0.697833	1.86298932509523e-08	3.76979179021435e-07	no
1502	ETV4	-0.73767	1.8760394372708e-08	3.7936714932241e-07	no
1503	ZZZ3	-0.542687	1.88041449745373e-08	3.79998865809462e-07	no
1504	PPP1R2	-0.621963	1.88354390197171e-08	3.80325515333545e-07	no
1505	RHBDD1	-0.571527	1.88453527994266e-08	3.80325515333545e-07	no
1506	AMACR	-0.714163	1.89345553603584e-08	3.81872011925741e-07	no
1507	ERAL1	-0.53521	1.89577725586541e-08	3.82086546731256e-07	no
1508	GMPR2	-0.455057	1.89986519792637e-08	3.82384647046466e-07	no
1509	HSPA13	-0.752591	1.89996441644932e-08	3.82384647046466e-07	no
1510	MEMO1	-0.470695	1.90103321054938e-08	3.82384647046466e-07	no
1511	CGGBP1	-0.649389	1.91069492051239e-08	3.84073704968383e-07	no
1512	MRPS10	-0.599835	1.94906426229806e-08	3.91356672827601e-07	no
1513	SMYD2	-0.489748	1.94950332857525e-08	3.91356672827601e-07	no
1514	HPRT1	-0.728593	1.97222665681793e-08	3.95515533217118e-07	no
1515	UTP25	-0.491145	1.97282465618785e-08	3.95515533217118e-07	no
1516	CDC42SE2	-0.703661	1.97521635447865e-08	3.957338148719e-07	no
1517	HIBADH	-0.727711	1.97682420688742e-08	3.95794869055977e-07	no
1518	SDR42E1	-0.400151	1.98188310194863e-08	3.96546346874082e-07	no
1519	TXLNA	-0.436418	1.99032147393284e-08	3.97972574902977e-07	no
1520	TMEM184C	-0.490719	1.99311099937065e-08	3.98268160420295e-07	no
1521	ZNF277	-0.572786	1.99718783421717e-08	3.98820421358831e-07	no
1522	HACD3	-0.61665	1.99966792005128e-08	3.9905330969591e-07	no
1523	GPBP1L1	-0.619038	2.00841214912126e-08	4.00443434957799e-07	no
1524	SDHB	-0.676122	2.0092707170042e-08	4.00443434957799e-07	no
1525	LRP11	-0.602333	2.02903600925804e-08	4.04117447273406e-07	no
1526	PPIF	-0.653826	2.03793110754548e-08	4.05623076864213e-07	no
1527	FBXO8	-0.555344	2.04111103678184e-08	4.05989951016206e-07	no
1528	BCL10	-0.66717	2.05596379159223e-08	4.08274740626425e-07	no
1529	PLGRKT	-0.638998	2.05610799414349e-08	4.08274740626425e-07	no
1530	MFSD1	-0.736474	2.05663040581579e-08	4.08274740626425e-07	no
1531	SGPL1	-0.623119	2.06654368792446e-08	4.09974731765707e-07	no
1532	RNF141	-0.65871	2.07280801718921e-08	4.10949072494046e-07	no
1533	PUM1	-0.60683	2.07503114950246e-08	4.11121468387725e-07	no
1534	ZFP1	-0.513051	2.08399501615448e-08	4.12628296125554e-07	no
1535	LMBRD1	-0.720005	2.08535485611968e-08	4.12628554038587e-07	no
1536	TTC37	-0.593692	2.09750289075647e-08	4.14762078782203e-07	no
1537	AP2B1	-0.720059	2.10077748067494e-08	4.15139326093298e-07	no
1538	THOC7	-0.666342	2.11192266042556e-08	4.17070396392104e-07	no
1539	SURF2	-0.580018	2.12619293507206e-08	4.1961571161107e-07	no
1540	DNAJB12	-0.442166	2.1358703340831e-08	4.21251880890299e-07	no
1541	ANKRD13C	-0.464566	2.14211794608823e-08	4.2220991808266e-07	no
1542	DNAJA3	-0.376088	2.15197643492589e-08	4.23877952386538e-07	no
1543	EEF1G	-0.702103	2.20426552121153e-08	4.33825727427152e-07	no
1544	UBL4A	-0.663144	2.20533672389136e-08	4.33825727427152e-07	no
1545	EARS2	-0.409273	2.21108711540412e-08	4.34675397774558e-07	no
1546	LSM10	-0.489154	2.22400099279885e-08	4.36931320532208e-07	no
1547	CRKL	-0.536422	2.23621346636868e-08	4.38763952878557e-07	no
1548	PDIA3	-0.650731	2.23621834871763e-08	4.38763952878557e-07	no
1549	FAM210B	-0.757095	2.25649512269518e-08	4.42403366633512e-07	no
1550	HDAC2	-0.506024	2.25768023666396e-08	4.42403366633512e-07	no
1551	TCEA1	-0.680223	2.26067727511551e-08	4.42705034668493e-07	no
1552	FAF1	-0.539448	2.27318014413104e-08	4.44866627046986e-07	no
1553	RNASEH2B	-0.354305	2.28508289639926e-08	4.46908067046585e-07	no
1554	RCN2	-0.618639	2.28732730707966e-08	4.46999168533692e-07	no
1555	PCBD1	-0.643689	2.28895450692935e-08	4.46999168533692e-07	no
1556	SS18	-0.651343	2.28996380416299e-08	4.46999168533692e-07	no
1557	CISD2	-0.606196	2.29374804465999e-08	4.47450284909813e-07	no
1558	DMAC2	-0.408457	2.29716118265961e-08	4.47828476257512e-07	no
1559	FAF2	-0.575463	2.32537868233834e-08	4.53038657592446e-07	no
1560	MPC2	-0.593987	2.32860690333287e-08	4.53223084290047e-07	no
1561	CHMP2A	-0.581072	2.32930969801061e-08	4.53223084290047e-07	no
1562	DEDD	-0.45167	2.34168224096649e-08	4.55338762515207e-07	no
1563	DUSP3	-0.546558	2.3457534292309e-08	4.55838572655344e-07	no
1564	GLA	-0.465476	2.35394373836314e-08	4.56892115691432e-07	no
1565	OSBPL11	-0.59978	2.35418352173671e-08	4.56892115691432e-07	no
1566	GOLGA7	-0.623217	2.3562636251395e-08	4.57003800040625e-07	no
1567	ANAPC16	-0.583479	2.35945843127319e-08	4.57331403529423e-07	no
1568	RC3H2	-0.687785	2.36231414787662e-08	4.57387532909684e-07	no
1569	MOAP1	-0.703968	2.36275981672964e-08	4.57387532909684e-07	no
1570	EXOC2	-0.641196	2.37104344364786e-08	4.58698742126856e-07	no
1571	TCAIM	-0.596443	2.37290447317479e-08	4.5876656628732e-07	no
1572	OSBP	-0.679861	2.43006279073618e-08	4.69518429663041e-07	no
1573	MAPK1	-0.709364	2.43875188974278e-08	4.70897718672329e-07	no
1574	EIF4A1	-0.660637	2.44638920536456e-08	4.7190626445932e-07	no
1575	RAB2A	-0.778822	2.44708249604395e-08	4.7190626445932e-07	no
1576	BSDC1	-0.448686	2.49258160590103e-08	4.80375514695634e-07	no
1577	IPP	-0.459978	2.50195140449803e-08	4.81875523201133e-07	no
1578	PSMD14	-0.599181	2.50362202386169e-08	4.81891709320349e-07	no
1579	KDELR2	-0.786094	2.50870123885041e-08	4.82563538490206e-07	no
1580	NFYC	-0.439295	2.5283439990253e-08	4.86034128369592e-07	no
1581	LAMTOR3	-0.670645	2.54257270332161e-08	4.88460219595113e-07	no
1582	PIGU	-0.507982	2.54442737741964e-08	4.88507539408133e-07	no
1583	RPL19	-0.708606	2.5494341808508e-08	4.89159598073161e-07	no
1584	TRMT61B	-0.548017	2.55147626180591e-08	4.89242351640346e-07	no
1585	IDH2	-0.634946	2.55573882730444e-08	4.89488214087873e-07	no
1586	OSCP1	-0.431391	2.55598165325574e-08	4.89488214087873e-07	no
1587	SETD7	-0.652555	2.55937727579053e-08	4.8982965341894e-07	no
1588	USP10	-0.556195	2.56678575699219e-08	4.90938185120426e-07	no
1589	TFCP2	-0.625567	2.571011731547e-08	4.91437000140195e-07	no
1590	TM9SF3	-0.864147	2.58546722260295e-08	4.93889282717732e-07	no
1591	SNRPE	-0.714054	2.60771832613517e-08	4.97826704712153e-07	no
1592	MTX3	-0.557693	2.61284934167357e-08	4.98492921197559e-07	no
1593	SCYL2	-0.738929	2.62549067136427e-08	5.0059025838887e-07	no
1594	ZNF22	-0.587715	2.64734588255761e-08	5.04043865303028e-07	no
1595	OXSR1	-0.581001	2.64912920516191e-08	5.04043865303028e-07	no
1596	SMIM13	-0.634241	2.64934775575197e-08	5.04043865303028e-07	no
1597	TBC1D23	-0.64565	2.65024216537364e-08	5.04043865303028e-07	no
1598	TDP2	-0.699919	2.65316615113204e-08	5.04284202179808e-07	no
1599	EMC7	-0.763179	2.67099782958376e-08	5.07355954208552e-07	no
1600	IL13RA1	-0.80692	2.67650527241514e-08	5.07853185940561e-07	no
1601	APH1A	-0.716159	2.67695963747683e-08	5.07853185940561e-07	no
1602	EHHADH	-0.678106	2.69137678855644e-08	5.10269583013887e-07	no
1603	WDR77	-0.562265	2.69636501107123e-08	5.10896409739654e-07	no
1604	DCAF11	-0.502017	2.70755564919221e-08	5.1269693100321e-07	no
1605	MANBAL	-0.409716	2.72849125917212e-08	5.1633934588682e-07	no
1606	MNX1-AS1	-0.642856	2.73379649107151e-08	5.17021175736706e-07	no
1607	GAPVD1	-0.52281	2.74304548218594e-08	5.18447544682225e-07	no
1608	RYBP	-0.698359	2.75228834288331e-08	5.19870981582058e-07	no
1609	NUDT16	-0.541469	2.75895792367737e-08	5.20806892578327e-07	no
1610	DHRS4L2	-0.491014	2.7639722179773e-08	5.21429367556675e-07	no
1611	DOLPP1	-0.619816	2.77274250048604e-08	5.22759205259233e-07	no
1612	EXOC5	-0.609186	2.80074569659086e-08	5.27711222348352e-07	no
1613	YTHDF1	-0.575491	2.80807809279062e-08	5.28764760770796e-07	no
1614	MRPL36	-0.626422	2.81290961441534e-08	5.29346367525633e-07	no
1615	NOL6	-0.475583	2.81819521307641e-08	5.30012651435107e-07	no
1616	SLC41A3	-0.519215	2.82818123709654e-08	5.31561563826319e-07	no
1617	AQR	-0.546914	2.83157417787667e-08	5.31870145359605e-07	no
1618	SDHAF2	-0.536141	2.83491295505968e-08	5.32168177898811e-07	no
1619	AFTPH	-0.620329	2.83963172432559e-08	5.32724733557387e-07	no
1620	ATP5PO	-0.710625	2.85658882880219e-08	5.35575138871661e-07	no
1621	MRPL27	-0.450358	2.85874875122373e-08	5.35649449851439e-07	no
1622	RPL10	-0.615591	2.86728165973984e-08	5.36917052104058e-07	no
1623	IFT57	-0.597185	2.88565300263944e-08	5.40024267708981e-07	no
1624	CENPQ	-0.655254	2.89094000894585e-08	5.40680547362761e-07	no
1625	HDLBP	-0.584024	2.89751592012482e-08	5.4157692948893e-07	no
1626	ACAT1	-0.493566	2.91944526685119e-08	5.45340166605604e-07	no
1627	MRPL24	-0.688347	2.92901522750559e-08	5.4679151508929e-07	no
1628	RWDD2B	-0.442539	2.94865300413922e-08	5.50119396159218e-07	no
1629	PLPP2	-0.728758	2.95529109035733e-08	5.51019375613403e-07	no
1630	KLHDC10	-0.637703	2.96078389483733e-08	5.51704841950271e-07	no
1631	GOLPH3	-0.614247	2.96400276909937e-08	5.51966009232711e-07	no
1632	MED20	-0.528875	2.98789554712532e-08	5.56074457431602e-07	no
1633	MAF1	-0.507746	2.99781008186675e-08	5.57577989078622e-07	no
1634	CHTOP	-0.389271	3.01126896031176e-08	5.5973850753702e-07	no
1635	PLA2G12A	-0.543559	3.02955818911423e-08	5.62793705675636e-07	no
1636	PDCD6IP	-0.667577	3.06798871556266e-08	5.69584482015798e-07	no
1637	RFWD3	-0.449778	3.07419460209174e-08	5.70387981975153e-07	no
1638	RAP1A	-0.589611	3.0824461647307e-08	5.71569825160962e-07	no
1639	MTRF1L	-0.547505	3.09987715816943e-08	5.74145939158084e-07	no
1640	FBXW11	-0.634025	3.10011964645988e-08	5.74145939158084e-07	no
1641	RPAP3	-0.555515	3.11287347741178e-08	5.76156649173846e-07	no
1642	PTMA	-0.504728	3.12415535337602e-08	5.77580343077703e-07	no
1643	MALT1	-0.554233	3.12436869481666e-08	5.77580343077703e-07	no
1644	PAK1IP1	-0.616516	3.12838028699452e-08	5.77970160929955e-07	no
1645	YIPF5	-0.661068	3.13766343849609e-08	5.7899078196864e-07	no
1646	WASHC5	-0.627848	3.13771714061957e-08	5.7899078196864e-07	no
1647	NRBP1	-0.489489	3.14786262805651e-08	5.80315316595858e-07	no
1648	EEF1AKMT3	-0.540216	3.1487164315345e-08	5.80315316595858e-07	no
1649	EFCAB14	-0.771667	3.15542254504332e-08	5.81085288172034e-07	no
1650	EXOSC10	-0.422126	3.15672052640126e-08	5.81085288172034e-07	no
1651	SMAP1	-0.734462	3.17133081722297e-08	5.83421144224793e-07	no
1652	ARPC5	-0.667188	3.18542559412881e-08	5.8565939207309e-07	no
1653	TARS1	-0.581164	3.20159273317921e-08	5.88275717391725e-07	no
1654	TMEM254	-0.605025	3.20963742604124e-08	5.89397324916268e-07	no
1655	MRPL15	-0.684792	3.21252070641737e-08	5.89570340882265e-07	no
1656	FBXW9	-0.451742	3.22639527611818e-08	5.91759080444068e-07	no
1657	BAG1	-0.607252	3.24565596729674e-08	5.94932460438768e-07	no
1658	ODR4	-0.702741	3.25888451407925e-08	5.96996980374723e-07	no
1659	ZC3HAV1	-0.448939	3.28494539597496e-08	6.0140835751626e-07	no
1660	TMEM97	-0.795135	3.28814047971369e-08	6.0163066741171e-07	no
1661	NDUFAF8	-0.470919	3.31203459742688e-08	6.05637729245313e-07	no
1662	STAU1	-0.63991	3.32049022389624e-08	6.06818589472927e-07	no
1663	BRAP	-0.500993	3.34047749309989e-08	6.10104166553956e-07	no
1664	ZDHHC6	-0.524247	3.3524015688405e-08	6.11874388937393e-07	no
1665	CDC40	-0.496442	3.35419898456115e-08	6.11874388937393e-07	no
1666	MRPL57	-0.367766	3.36898721067494e-08	6.14203172568007e-07	no
1667	TEX261	-0.554487	3.37285031746349e-08	6.14538588436224e-07	no
1668	HDHD5	-0.45648	3.40948805813246e-08	6.20841611448784e-07	no
1669	ZNF639	-0.548355	3.41243915333109e-08	6.21006677076844e-07	no
1670	LTN1	-0.741857	3.42928616107305e-08	6.23698853714203e-07	no
1671	AAGAB	-0.562865	3.44274034935409e-08	6.24764363334579e-07	no
1672	NDUFB3	-0.615866	3.44328393916175e-08	6.24764363334579e-07	no
1673	FKBP9	-0.628134	3.44395805389336e-08	6.24764363334579e-07	no
1674	RPS6	-0.756417	3.44405915280995e-08	6.24764363334579e-07	no
1675	IP6K1	-0.558086	3.44542952156659e-08	6.24764363334579e-07	no
1676	NSMAF	-0.487209	3.449263662796e-08	6.25086427387249e-07	no
1677	INTS7	-0.484084	3.45216971773689e-08	6.25240016916055e-07	no
1678	RIDA	-0.713703	3.47374023332014e-08	6.28771824234997e-07	no
1679	RPL3	-0.773965	3.55723079929384e-08	6.43500721065824e-07	no
1680	KIF5B	-0.653123	3.58403071469407e-08	6.47962886294065e-07	no
1681	GTF2F1	-0.433547	3.60209927663154e-08	6.50842125693811e-07	no
1682	PSMD6	-0.393489	3.60446849130401e-08	6.50883005269779e-07	no
1683	HDAC1	-0.540144	3.62349836621778e-08	6.53695670930885e-07	no
1684	ACTR6	-0.469458	3.62434896074675e-08	6.53695670930885e-07	no
1685	PPM1A	-0.682278	3.63815609749362e-08	6.55316365084766e-07	no
1686	WDR45B	-0.636748	3.63924015782409e-08	6.55316365084766e-07	no
1687	PANK3	-0.675523	3.63980742072893e-08	6.55316365084766e-07	no
1688	CNOT6L	-0.712327	3.67085600344925e-08	6.60514866070877e-07	no
1689	TEX264	-0.556171	3.67693897537954e-08	6.60952538432899e-07	no
1690	ATP6AP1	-0.569703	3.67851972951665e-08	6.60952538432899e-07	no
1691	AKAP1	-0.785112	3.67981675333366e-08	6.60952538432899e-07	no
1692	NUP107	-0.507192	3.68822751860179e-08	6.62071716444989e-07	no
1693	GABARAP	-0.572563	3.70232127091955e-08	6.64209119678911e-07	no
1694	YIPF6	-0.435004	3.70682537592995e-08	6.64624599428102e-07	no
1695	SPATA5L1	-0.437203	3.72292211970362e-08	6.6711689405167e-07	no
1696	CHURC1	-0.608031	3.72601703696239e-08	6.67277803441384e-07	no
1697	ZMYM1	-0.576695	3.7355584480234e-08	6.68592320222833e-07	no
1698	THOC3	-0.573966	3.75291264591508e-08	6.71302802087037e-07	no
1699	UBE2W	-0.723502	3.75789155273366e-08	6.71797764162328e-07	no
1700	CDC26	-0.527135	3.76602961542857e-08	6.72530314586571e-07	no
1701	RRS1	-0.522183	3.76641775626957e-08	6.72530314586571e-07	no
1702	KDELR1	-0.561552	3.78471048434995e-08	6.75399597774154e-07	no
1703	AAMP	-0.541619	3.79055582965771e-08	6.76045520928911e-07	no
1704	KLHL7	-0.575172	3.80427652180718e-08	6.78094429558976e-07	no
1705	ARIH1	-0.548596	3.82633712281733e-08	6.81411846487559e-07	no
1706	KEAP1	-0.572378	3.82737500447034e-08	6.81411846487559e-07	no
1707	TSSC4	-0.441014	3.83492404518235e-08	6.82355875948e-07	no
1708	WDR46	-0.428475	3.84168133014953e-08	6.83158003750772e-07	no
1709	SLBP	-0.531394	3.85967914227554e-08	6.85606626001085e-07	no
1710	EMC8	-0.445485	3.85996553011509e-08	6.85606626001085e-07	no
1711	SNIP1	-0.424039	3.8640937538071e-08	6.85938746840345e-07	no
1712	RPL12	-0.706661	3.90241305358655e-08	6.92336399980049e-07	no
1713	PURB	-0.533627	3.94741859892262e-08	6.99912113865013e-07	no
1714	RPL36A	-0.687036	3.95150379215037e-08	7.0022768190772e-07	no
1715	CFAP20	-0.533048	3.9608816384363e-08	7.01480221598984e-07	no
1716	PPIA	-0.640718	3.97041120151864e-08	7.02758155149916e-07	no
1717	CYCS	-0.632493	3.97315241617361e-08	7.0283377015982e-07	no
1718	ATP1B1	-1.13477	3.98861967806831e-08	7.05159170442194e-07	no
1719	CDC27	-0.559512	4.01498098761787e-08	7.09406733780789e-07	no
1720	GSK3B	-0.473434	4.02829473800804e-08	7.11345326032082e-07	no
1721	DNAJC25	-0.668401	4.0379387804441e-08	7.12631184789927e-07	no
1722	CDC42SE1	-0.550113	4.04026898959027e-08	7.12631184789927e-07	no
1723	KLHL8	-0.464693	4.05995196939402e-08	7.15687296380757e-07	no
1724	RPL24P2	-0.710032	4.06446369773825e-08	7.16067029532505e-07	no
1725	GALK2	-0.536326	4.08686678779249e-08	7.19596550409399e-07	no
1726	RBM3	-0.555656	4.10791475041976e-08	7.22883515147737e-07	no
1727	COX16	-0.585696	4.15810760393982e-08	7.31292427645999e-07	no
1728	TMEM126A	-0.650993	4.18538511432865e-08	7.35086016284204e-07	no
1729	HSD17B10	-0.56422	4.18693400672676e-08	7.35086016284204e-07	no
1730	MRPL23	-0.555407	4.18693842614056e-08	7.35086016284204e-07	no
1731	NUS1	-0.698756	4.20329277935642e-08	7.37530973930633e-07	no
1732	NUP188	-0.448386	4.20730914272746e-08	7.37809472240537e-07	no
1733	TMEM126B	-0.532334	4.27302593605884e-08	7.48901423865638e-07	no
1734	CAP1	-0.683475	4.32350063717246e-08	7.57310754629984e-07	no
1735	TOR3A	-0.443057	4.32787769565402e-08	7.57640514409796e-07	no
1736	UBE2F	-0.573669	4.35939348481585e-08	7.62718077847419e-07	no
1737	UBL7	-0.522932	4.37466311555228e-08	7.64949008685488e-07	no
1738	QARS1	-0.660467	4.38377923062458e-08	7.66101994083776e-07	no
1739	SYPL1	-0.782937	4.38877772551659e-08	7.6653447876432e-07	no
1740	INTS2	-0.483275	4.44329154695405e-08	7.75609736526641e-07	no
1741	PXYLP1	-0.435994	4.45147062373415e-08	7.76538575155836e-07	no
1742	TMEM141	-0.65571	4.45456476433167e-08	7.76538575155836e-07	no
1743	RBMXL1	-0.588692	4.45628267374518e-08	7.76538575155836e-07	no
1744	RRP15	-0.50694	4.494594927684e-08	7.82765663638452e-07	no
1745	PSMD2	-0.541488	4.49863502511056e-08	7.83020295803341e-07	no
1746	COMMD8	-0.760311	4.51164426998724e-08	7.8483488781399e-07	no
1747	LYRM4	-0.369768	4.53396998833722e-08	7.88065110955441e-07	no
1748	RER1	-0.522153	4.53755051278875e-08	7.88065110955441e-07	no
1749	MYG1	-0.537906	4.5379971654465e-08	7.88065110955441e-07	no
1750	LSM14B	-0.42828	4.5458996240921e-08	7.8893929054948e-07	no
1751	TXNRD3	-0.496054	4.54822604863576e-08	7.8893929054948e-07	no
1752	COX6C	-0.624073	4.55713915427409e-08	7.90034175415337e-07	no
1753	SCYL1	-0.481017	4.57206303904813e-08	7.92169256617278e-07	no
1754	NCBP1	-0.511754	4.58515154097755e-08	7.93984080696186e-07	no
1755	ATP1B3	-0.820364	4.59600573287986e-08	7.95410154557037e-07	no
1756	RPL23	-0.721394	4.60198778423144e-08	7.95991884797618e-07	no
1757	DIPK1A	-0.757596	4.62968924058168e-08	8.00327554377846e-07	no
1758	AZI2	-0.580416	4.64117572950445e-08	8.01856828397262e-07	no
1759	UBL5	-0.487741	4.65220547358185e-08	8.03305496583862e-07	no
1760	BBX	-0.695667	4.73508969209274e-08	8.17152722829163e-07	no
1761	CDK4	-0.591328	4.77255745572175e-08	8.23150980139902e-07	no
1762	HNRNPR	-0.466963	4.77758437603545e-08	8.23365913273999e-07	no
1763	CAPZA2	-0.762022	4.77922531558312e-08	8.23365913273999e-07	no
1764	WARS2	-0.63059	4.78411313456255e-08	8.23740749637576e-07	no
1765	MKRN1	-0.627262	4.78873277333817e-08	8.24069011470823e-07	no
1766	UBAC1	-0.545685	4.79692989633148e-08	8.2482899364894e-07	no
1767	ADH5	-0.610559	4.79858042267039e-08	8.2482899364894e-07	no
1768	SENP1	-0.478374	4.84242890570472e-08	8.31895323263401e-07	no
1769	IFIT5	-0.76618	4.84798835880175e-08	8.32379595375271e-07	no
1770	LACTB2	-0.812104	4.8617884683951e-08	8.34277407630306e-07	no
1771	NDUFA8	-0.79026	4.8947440626613e-08	8.39458280153652e-07	no
1772	ATL2	-0.590261	4.90243809570711e-08	8.40163137992201e-07	no
1773	CIAO2A	-0.621406	4.9043862761669e-08	8.40163137992201e-07	no
1774	ZNF473	-0.384238	4.90986218996749e-08	8.4062708171298e-07	no
1775	KDM1A	-0.413356	4.91323197658707e-08	8.40730111689459e-07	no
1776	LAP3	-0.745251	4.98335579697539e-08	8.5224924336449e-07	no
1777	CDS2	-0.600007	4.99199649174598e-08	8.5324653598087e-07	no
1778	C6orf89	-0.55887	5.00727136148626e-08	8.5537600147594e-07	no
1779	NENF	-0.741646	5.01393003306278e-08	8.56032023014143e-07	no
1780	NUFIP2	-0.645382	5.02703378932479e-08	8.5778706338855e-07	no
1781	LLPH	-0.483662	5.03182720368073e-08	8.58122895325069e-07	no
1782	PTPN9	-0.546382	5.06449258692506e-08	8.63208941316918e-07	no
1783	JKAMP	-0.497355	5.07181309103598e-08	8.63971839674906e-07	no
1784	SLC39A9	-0.709377	5.0914419399722e-08	8.66674422185065e-07	no
1785	TMX1	-0.597248	5.0933850577827e-08	8.66674422185065e-07	no
1786	MIS18A	-0.565571	5.11023369518197e-08	8.69054468218152e-07	no
1787	ZWILCH	-0.507081	5.13185770481182e-08	8.72243503459706e-07	no
1788	ADNP2	-0.489115	5.15264275140177e-08	8.75286455751263e-07	no
1789	PPME1	-0.418346	5.15670451933415e-08	8.7548678795828e-07	no
1790	HTRA2	-0.381625	5.18691006274956e-08	8.79835790932191e-07	no
1791	ZFYVE9	-0.62845	5.18951467142377e-08	8.79835790932191e-07	no
1792	HIGD1A	-0.726342	5.19101088911364e-08	8.79835790932191e-07	no
1793	NELFE	-0.413513	5.1963655602809e-08	8.80066843494802e-07	no
1794	CSNK1G3	-0.65072	5.19816915428069e-08	8.80066843494802e-07	no
1795	LBR	-0.707223	5.20578416945035e-08	8.80865084003986e-07	no
1796	CUL4B	-0.515102	5.21402790427495e-08	8.81325745281323e-07	no
1797	GPD2	-0.670113	5.21430996039422e-08	8.81325745281323e-07	no
1798	POLR2G	-0.540621	5.22063868285546e-08	8.81904664707281e-07	no
1799	HMOX2	-0.503309	5.2386333014835e-08	8.84296687954644e-07	no
1800	USP9X	-0.720298	5.24261435860086e-08	8.84296687954644e-07	no
1801	KCTD20	-0.572809	5.24353318739115e-08	8.84296687954644e-07	no
1802	CDC42	-0.582076	5.25982990148533e-08	8.86552794660455e-07	no
1803	SHLD1	-0.407668	5.26502942508257e-08	8.86936986844332e-07	no
1804	ANXA7	-0.652802	5.2749101565765e-08	8.88108903468393e-07	no
1805	MAPK6	-0.596708	5.28556924960405e-08	8.89410497607888e-07	no
1806	ABRACL	-0.792467	5.29560910723957e-08	8.90606508384204e-07	no
1807	CDCA7	-0.914912	5.35832244269419e-08	9.00339045761149e-07	no
1808	MTMR14	-0.53088	5.3594080095353e-08	9.00339045761149e-07	no
1809	CUL3	-0.568838	5.36353521665598e-08	9.00441384342054e-07	no
1810	ZBTB8A	-0.380651	5.36594641839501e-08	9.00441384342054e-07	no
1811	SHISA5	-0.596091	5.37398258240121e-08	9.01133859907685e-07	no
1812	POLR1D	-0.479467	5.3786301507753e-08	9.01133859907685e-07	no
1813	SLC1A5	-0.654795	5.37897372012193e-08	9.01133859907685e-07	no
1814	SELENOK	-0.483116	5.40296558995805e-08	9.0465421093603e-07	no
1815	SNRNP40	-0.51431	5.40887846124375e-08	9.05145264481303e-07	no
1816	DCAF17	-0.495822	5.44145736748288e-08	9.10095730300427e-07	no
1817	ZNF622	-0.554521	5.46852061437856e-08	9.1411874859945e-07	no
1818	ZFAND5	-0.682317	5.49183212428137e-08	9.17510545163906e-07	no
1819	GCA	-0.603207	5.51897787724091e-08	9.21538840381739e-07	no
1820	RAB5B	-0.586797	5.53028688968968e-08	9.22919800552444e-07	no
1821	RNFT1	-0.534361	5.55046838614629e-08	9.2577911198474e-07	no
1822	PNPLA8	-0.56765	5.60094212542348e-08	9.33685044870952e-07	no
1823	ISCU	-0.570013	5.6060139283464e-08	9.3401788834704e-07	no
1824	CILK1	-0.811586	5.61513620773433e-08	9.35024846696901e-07	no
1825	GLT8D1	-0.529309	5.66009206674881e-08	9.41889497190752e-07	no
1826	IMPACT	-0.81358	5.66256287449482e-08	9.41889497190752e-07	no
1827	SNX7	-0.616515	5.69939747978732e-08	9.474975350497e-07	no
1828	LAS1L	-0.365822	5.72567549375805e-08	9.50921877097635e-07	no
1829	NUP37	-0.593393	5.72625724561806e-08	9.50921877097635e-07	no
1830	TRIM32	-0.513489	5.73457778536096e-08	9.51783229916768e-07	no
1831	FBXW2	-0.422024	5.76872211754511e-08	9.56927345036579e-07	no
1832	COX15	-0.48345	5.7725319849195e-08	9.5703664835131e-07	no
1833	LIG3	-0.374719	5.80030623885099e-08	9.61116756097224e-07	no
1834	TMX3	-0.655576	5.81184498484212e-08	9.62503640810304e-07	no
1835	HMCES	-0.505475	5.820372157023e-08	9.63390536922396e-07	no
1836	SLC33A1	-0.548436	5.83200955495062e-08	9.64790992442893e-07	no
1837	SUV39H1	-0.415152	5.83860143675413e-08	9.65355696453637e-07	no
1838	PANK2	-0.448064	5.84761947270586e-08	9.66271627132715e-07	no
1839	PIGX	-0.494364	5.85050381028237e-08	9.66271627132715e-07	no
1840	RPS9	-0.612141	5.86215373387828e-08	9.67669539995027e-07	no
1841	ARFGAP2	-0.357737	5.89330667807949e-08	9.72283561832202e-07	no
1842	SAYSD1	-0.381729	5.91033608881066e-08	9.74220186987848e-07	no
1843	KIFAP3	-0.66996	5.91146019365424e-08	9.74220186987848e-07	no
1844	EBAG9	-0.487874	5.91667539163937e-08	9.74550876736782e-07	no
1845	FBXO33	-0.450435	5.92475501688692e-08	9.74912377966901e-07	no
1846	NEPRO	-0.501845	5.92528973011194e-08	9.74912377966901e-07	no
1847	ZNF121	-0.464723	5.96368748359766e-08	9.80698862692537e-07	no
1848	HMGCL	-0.478909	5.99604237272033e-08	9.85077969258239e-07	no
1849	PFDN5	-0.46297	5.99680362545183e-08	9.85077969258239e-07	no
1850	BLOC1S2	-0.665632	6.01791534950655e-08	9.88011583300337e-07	no
1851	GHITM	-0.6736	6.04355311212136e-08	9.91684703805846e-07	no
1852	BYSL	-0.537383	6.04755386695437e-08	9.91805365016226e-07	no
1853	SHOC2	-0.63828	6.05151119907481e-08	9.91918778464647e-07	no
1854	PTCD3	-0.42734	6.083565208188e-08	9.96634984187131e-07	no
1855	CCT5	-0.623302	6.0986821832151e-08	9.98572905395106e-07	no
1856	TOE1	-0.451104	6.16869005802113e-08	1.00949150394545e-06	no
1857	SLC11A2	-0.583077	6.18384162877652e-08	1.01142607318702e-06	no
1858	SPOPL	-0.671824	6.20386199891103e-08	1.01415446982198e-06	no
1859	MBD2	-0.598017	6.2241822859917e-08	1.01692893261122e-06	no
1860	HNRNPA0	-0.555363	6.23828868388155e-08	1.01868571072868e-06	no
1861	IFT52	-0.574254	6.28094548201006e-08	1.02510025322456e-06	no
1862	USP38	-0.584902	6.295455276528e-08	1.02691655807726e-06	no
1863	POLR3B	-0.475173	6.31836872610826e-08	1.03010098399402e-06	no
1864	FCF1	-0.407518	6.33074787769454e-08	1.0315654790194e-06	no
1865	COMMD6	-0.714459	6.33808283494405e-08	1.03220691659923e-06	no
1866	PPP2R5D	-0.471779	6.35984483053411e-08	1.03519596483287e-06	no
1867	EIF1B	-0.649001	6.37563917654553e-08	1.03721097326844e-06	no
1868	SFXN1	-0.427815	6.38724967461905e-08	1.03818613702057e-06	no
1869	POP5	-0.359273	6.38846966085485e-08	1.03818613702057e-06	no
1870	EIF4EBP2	-0.691056	6.40235549729003e-08	1.03988632897963e-06	no
1871	HADH	-0.565071	6.44409324081961e-08	1.04610606094823e-06	no
1872	ARNT	-0.544189	6.46118310756344e-08	1.04832005622876e-06	no
1873	UNG	-0.573341	6.47711912560343e-08	1.05034457662548e-06	no
1874	LNPEP	-0.640783	6.51972031713728e-08	1.05668871500753e-06	no
1875	HINT3	-0.626184	6.59211430824669e-08	1.06785220205001e-06	no
1876	MXI1	-0.656727	6.61539372004125e-08	1.07105199071862e-06	no
1877	ZNF581	-0.589728	6.62954921213978e-08	1.07277196707683e-06	no
1878	NCSTN	-0.592857	6.63934456963526e-08	1.07294199281301e-06	no
1879	GPR137B	-0.867253	6.64041477131235e-08	1.07294199281301e-06	no
1880	ZNF74	-0.397445	6.64119759815776e-08	1.07294199281301e-06	no
1881	KDM1B	-0.544546	6.66335829113105e-08	1.07594992757322e-06	no
1882	RNF38	-0.639935	6.67602418342852e-08	1.07675552229687e-06	no
1883	ZNF106	-0.491642	6.67751828125206e-08	1.07675552229687e-06	no
1884	CUTA	-0.600487	6.67898266225698e-08	1.07675552229687e-06	no
1885	EFL1	-0.615406	6.70776696578854e-08	1.08082231327265e-06	no
1886	HNRNPAB	-0.482841	6.72832101715816e-08	1.08355935447585e-06	no
1887	LANCL2	-0.410129	6.75867496492075e-08	1.08787087816395e-06	no
1888	NFE2L2	-0.59012	6.89276885884246e-08	1.10886688850435e-06	no
1889	SPG21	-0.492558	6.91955640486237e-08	1.11258701262512e-06	no
1890	MED27	-0.456386	6.94882195467789e-08	1.11670142449435e-06	no
1891	REST	-0.675453	6.973955253153e-08	1.12014776786894e-06	no
1892	SUCO	-0.739794	6.9851833880733e-08	1.12135821905893e-06	no
1893	FAM204A	-0.397798	7.02150382073633e-08	1.12640031935439e-06	no
1894	ELOA	-0.404279	7.0272185053214e-08	1.12640031935439e-06	no
1895	EIPR1	-0.46992	7.02771739761156e-08	1.12640031935439e-06	no
1896	AHCYL1	-0.647417	7.05909858806559e-08	1.13083334079808e-06	no
1897	FRS2	-0.623195	7.06442758170591e-08	1.13109045302664e-06	no
1898	PSMA7	-0.52978	7.08844051373038e-08	1.13433721666772e-06	no
1899	ZBTB39	-0.479877	7.12658545882185e-08	1.13977947889575e-06	no
1900	AHSA1	-0.62859	7.12995426827094e-08	1.13977947889575e-06	no
1901	TOMM5	-0.661667	7.13451300213804e-08	1.1399082767698e-06	no
1902	SFT2D1	-0.601544	7.16246330774029e-08	1.14326118154462e-06	no
1903	MSL2	-0.544876	7.16302646587236e-08	1.14326118154462e-06	no
1904	HMG20A	-0.531629	7.17891113751533e-08	1.14466761721457e-06	no
1905	UBE2M	-0.538956	7.17937579690436e-08	1.14466761721457e-06	no
1906	PRKAA1	-0.646041	7.18818984815063e-08	1.14547161730262e-06	no
1907	ZNF35	-0.47149	7.2033524190492e-08	1.14693312050471e-06	no
1908	USP24	-0.582975	7.20491355454839e-08	1.14693312050471e-06	no
1909	VPS33A	-0.35257	7.2269046777849e-08	1.14983119841991e-06	no
1910	MAP3K21	-0.721051	7.33391302884878e-08	1.16624087876735e-06	no
1911	CCT4	-0.759245	7.33772205354892e-08	1.16624087876735e-06	no
1912	VAPB	-0.520685	7.36008497328384e-08	1.16883579827113e-06	no
1913	IDH1	-0.838901	7.36174524114403e-08	1.16883579827113e-06	no
1914	TMEM248	-0.701852	7.38154787848313e-08	1.17136757425898e-06	no
1915	NEDD1	-0.627806	7.41143846794736e-08	1.17549671324786e-06	no
1916	THAP9	-0.411384	7.46238022815599e-08	1.18295863606358e-06	no
1917	CCDC115	-0.489722	7.4829313796914e-08	1.18503608912499e-06	no
1918	IFRD2	-0.508485	7.48328850933963e-08	1.18503608912499e-06	no
1919	DGUOK	-0.428641	7.52042624531848e-08	1.19029654168347e-06	no
1920	PYM1	-0.48859	7.53528807057881e-08	1.19106861698522e-06	no
1921	ZNF32	-0.524976	7.53548912694746e-08	1.19106861698522e-06	no
1922	TMEM263	-0.651336	7.53970382370644e-08	1.19106861698522e-06	no
1923	PCNA	-0.82344	7.54099019017739e-08	1.19106861698522e-06	no
1924	EMB	-0.890829	7.55732719631272e-08	1.193028580736e-06	no
1925	HSP90AA1	-0.624201	7.60031308910053e-08	1.19919121794935e-06	no
1926	HAX1	-0.624429	7.64147328818681e-08	1.20505954403997e-06	no
1927	TOR2A	-0.424802	7.65009250157309e-08	1.20517411619308e-06	no
1928	LAPTM4A	-0.797309	7.65013563368867e-08	1.20517411619308e-06	no
1929	YARS1	-0.388482	7.68223959547551e-08	1.20960426766914e-06	no
1930	SEC61A1	-0.544703	7.70355831380558e-08	1.21193883395304e-06	no
1931	XPO7	-0.574527	7.70764966792982e-08	1.21193883395304e-06	no
1932	CALR	-0.48689	7.70903706317213e-08	1.21193883395304e-06	no
1933	RINT1	-0.456759	7.71496545914109e-08	1.21224338277544e-06	no
1934	FLVCR1	-0.550979	7.77880211863811e-08	1.22164196871456e-06	no
1935	TAF12	-0.338548	7.80247905716437e-08	1.22472711319511e-06	no
1936	TRIM23	-0.52931	7.80800664042648e-08	1.22496170294253e-06	no
1937	AHCTF1	-0.60415	7.83488187707986e-08	1.22825773471187e-06	no
1938	RNF168	-0.492891	7.83710364426169e-08	1.22825773471187e-06	no
1939	PRDM4	-0.515028	7.8788434620878e-08	1.2340290359583e-06	no
1940	RTF1	-0.49056	7.88205422499954e-08	1.2340290359583e-06	no
1941	TAF2	-0.454982	7.89238593263031e-08	1.23500998419258e-06	no
1942	OCIAD1	-0.592341	7.89982243687586e-08	1.23553711058306e-06	no
1943	HNRNPU	-0.470422	7.91194563626736e-08	1.23679631914744e-06	no
1944	HS6ST1	-0.693443	7.95997616618338e-08	1.24304998957708e-06	no
1945	UBE3A	-0.527754	7.96013640314559e-08	1.24304998957708e-06	no
1946	SMIM19	-0.673788	7.97388429822528e-08	1.24427777317012e-06	no
1947	RILPL2	-0.522898	7.97619209285295e-08	1.24427777317012e-06	no
1948	PDK3	-0.391446	8.01615888069872e-08	1.24985074559382e-06	no
1949	LAMTOR2	-0.665037	8.02014652211619e-08	1.24985074559382e-06	no
1950	MGME1	-0.558871	8.03778676475585e-08	1.25195742259451e-06	no
1951	CFAP97	-0.634516	8.04897983363944e-08	1.25305824954962e-06	no
1952	SUGT1	-0.449784	8.06678494623037e-08	1.25460516990049e-06	no
1953	GNL2	-0.430524	8.067177746076e-08	1.25460516990049e-06	no
1954	SDAD1	-0.584129	8.14174960913301e-08	1.26519226589735e-06	no
1955	HNRNPLL	-0.50808	8.14358436713303e-08	1.26519226589735e-06	no
1956	SCFD1	-0.386114	8.15343775482273e-08	1.26607548531304e-06	no
1957	SRA1	-0.337141	8.19078858984935e-08	1.27122545651249e-06	no
1958	TTC8	-0.450352	8.21572288816931e-08	1.2744440821367e-06	no
1959	GTF2F2	-0.570813	8.26815654738909e-08	1.28192301589509e-06	no
1960	ISY1	-0.342096	8.33873080096452e-08	1.29220546233518e-06	no
1961	TRIM21	-0.645328	8.34392136146821e-08	1.29235045136091e-06	no
1962	FIBP	-0.464395	8.36283855542712e-08	1.29462026220177e-06	no
1963	ATP6V1D	-0.54715	8.464019225011e-08	1.30952021140451e-06	no
1964	MAD2L1BP	-0.671364	8.46771045072422e-08	1.30952021140451e-06	no
1965	TMEM14C	-0.682922	8.47850162634892e-08	1.31036061407818e-06	no
1966	RPL13A	-0.658581	8.48177317774896e-08	1.31036061407818e-06	no
1967	PMF1	-0.521021	8.50180731114049e-08	1.31278796879141e-06	no
1968	JOSD1	-0.450854	8.51596206820862e-08	1.31430546695986e-06	no
1969	PSMA4	-0.640747	8.52216934127431e-08	1.31459547690465e-06	no
1970	SELENOF	-0.78629	8.57194978543296e-08	1.32160320219774e-06	no
1971	SUMF2	-0.431136	8.58925878933482e-08	1.32359998583697e-06	no
1972	NOC3L	-0.502782	8.65982924025532e-08	1.33378014501589e-06	no
1973	BTG3	-0.617123	8.66410373066987e-08	1.33378014501589e-06	no
1974	ACO1	-0.601289	8.68864342835524e-08	1.33688027785934e-06	no
1975	PCGF5	-0.701598	8.70124079946355e-08	1.33814069266889e-06	no
1976	CCDC22	-0.513106	8.73196472796004e-08	1.34218605608467e-06	no
1977	LCMT1	-0.514534	8.74433586757901e-08	1.34244792913173e-06	no
1978	NR1D2	-0.726751	8.74681904546084e-08	1.34244792913173e-06	no
1979	NME1	-0.667995	8.74723574855819e-08	1.34244792913173e-06	no
1980	CALM1	-0.739949	8.7513479066303e-08	1.34244792913173e-06	no
1981	YTHDF3	-0.645213	8.76139895630391e-08	1.34312882786069e-06	no
1982	RPIA	-0.632303	8.76463087880645e-08	1.34312882786069e-06	no
1983	ITCH	-0.551836	8.78670441410538e-08	1.34583244160173e-06	no
1984	STX17	-0.455704	8.80591479293307e-08	1.34809501010966e-06	no
1985	SF3B2	-0.385435	8.8227292605157e-08	1.34998869435589e-06	no
1986	CTNNB1	-0.733942	8.87653495775568e-08	1.35753774557862e-06	no
1987	OS9	-0.615293	8.91020105993086e-08	1.36200068844127e-06	no
1988	ZNF593	-0.574562	8.94592983680949e-08	1.36677428034917e-06	no
1989	ARPIN-AP3S2	-0.57499	8.951532241346e-08	1.36694262828759e-06	no
1990	PIGO	-0.430258	8.95688903358123e-08	1.36707331968323e-06	no
1991	COP1	-0.573158	8.96825103388387e-08	1.36811998318511e-06	no
1992	MCUR1	-0.467763	8.97629656311929e-08	1.36865991722702e-06	no
1993	PRPF8	-0.548396	8.99031853489678e-08	1.370110109686e-06	no
1994	TINF2	-0.40591	9.00198830066331e-08	1.37120055494507e-06	no
1995	CSTF2	-0.506635	9.00959048502782e-08	1.37167063559774e-06	no
1996	BMT2	-0.690036	9.01684284991128e-08	1.37208701342863e-06	no
1997	ZCCHC10	-0.611353	9.08342878646287e-08	1.38152720346138e-06	no
1998	SNRPD3	-0.486265	9.20051460269111e-08	1.39863478492261e-06	no
1999	YWHAZ	-0.699601	9.21034038537216e-08	1.39896315211177e-06	no
[truncated: 28,374 more rows]
