# Supplementary material for: Spatial transcriptomics reveals the mechanistic role of lactate metabolism in the pancreatic ductal adenocarcinoma microenvironment
Source: Front Immunol. 2026 Feb 13;17:1743187. doi: 10.3389/fimmu.2026.1743187 (PMC12946077; doi:10.3389/fimmu.2026.1743187)
Supplement: Supplementary file 16 [file Table7.xlsx]

## Sheet: Sheet1
	ONTOLOGY	ID	Description	GeneRatio	BgRatio	pvalue	p.adjust	qvalue	geneID	Count
GO:0006910	BP	GO:0006910	phagocytosis, recognition	14/45	100/18723	8.69015958287848e-22	4.42329122768515e-19	3.71389977963017e-19	IGHA2/IGLL5/IGHV3-23/IGHA1/IGLC3/IGHV3-15/IGLC1/IGHV3-11/IGHV3-48/IGHV3-33/IGKC/IGHV4-39/IGHG1/IGLC2	14
GO:0006958	BP	GO:0006958	complement activation, classical pathway	14/45	108/18723	2.71425113264801e-21	6.90776913258919e-19	5.79992610450049e-19	IGHA2/IGLL5/IGHV3-23/IGHA1/IGLC3/IGHV3-15/IGLC1/IGHV3-11/IGHV3-48/IGHV3-33/IGKC/IGHV4-39/IGHG1/IGLC2	14
GO:0006959	BP	GO:0006959	humoral immune response	18/45	317/18723	9.15835095475225e-21	1.5538668786563e-18	1.30466332899278e-18	JCHAIN/LYZ/IGHA2/IGLL5/IGHV3-23/IGHA1/IGLC3/IGHV3-15/IGLC1/IGHV3-11/IGHV3-48/IGHV3-33/IGKC/IGKV3-20/IGHV4-39/IGHG1/IGLC2/REG1A	18
GO:0002455	BP	GO:0002455	humoral immune response mediated by circulating immunoglobulin	14/45	121/18723	1.44097367113785e-20	1.83363899652291e-18	1.53956660653149e-18	IGHA2/IGLL5/IGHV3-23/IGHA1/IGLC3/IGHV3-15/IGLC1/IGHV3-11/IGHV3-48/IGHV3-33/IGKC/IGHV4-39/IGHG1/IGLC2	14
GO:0006911	BP	GO:0006911	phagocytosis, engulfment	14/45	127/18723	2.92087193373624e-20	2.97344762854349e-18	2.49657685283561e-18	IGHA2/IGLL5/IGHV3-23/IGHA1/IGLC3/IGHV3-15/IGLC1/IGHV3-11/IGHV3-48/IGHV3-33/IGKC/IGHV4-39/IGHG1/IGLC2	14
GO:0006956	BP	GO:0006956	complement activation	14/45	130/18723	4.10363236556034e-20	3.33578530204403e-18	2.80080412083523e-18	IGHA2/IGLL5/IGHV3-23/IGHA1/IGLC3/IGHV3-15/IGLC1/IGHV3-11/IGHV3-48/IGHV3-33/IGKC/IGHV4-39/IGHG1/IGLC2	14
GO:0050853	BP	GO:0050853	B cell receptor signaling pathway	14/45	131/18723	4.58752399102322e-20	3.33578530204403e-18	2.80080412083523e-18	IGHA2/IGLL5/IGHV3-23/IGHA1/IGLC3/IGHV3-15/IGLC1/IGHV3-11/IGHV3-48/IGHV3-33/IGKC/IGHV4-39/IGHG1/IGLC2	14
GO:0099024	BP	GO:0099024	plasma membrane invagination	14/45	136/18723	7.90401730751464e-20	5.02893101190619e-18	4.2224092458565e-18	IGHA2/IGLL5/IGHV3-23/IGHA1/IGLC3/IGHV3-15/IGLC1/IGHV3-11/IGHV3-48/IGHV3-33/IGKC/IGHV4-39/IGHG1/IGLC2	14
GO:0010324	BP	GO:0010324	membrane invagination	14/45	144/18723	1.80815549606114e-19	1.02261238610569e-17	8.58609510410322e-18	IGHA2/IGLL5/IGHV3-23/IGHA1/IGLC3/IGHV3-15/IGLC1/IGHV3-11/IGHV3-48/IGHV3-33/IGKC/IGHV4-39/IGHG1/IGLC2	14
GO:0050871	BP	GO:0050871	positive regulation of B cell activation	14/45	152/18723	3.94413167343768e-19	2.00756302177978e-17	1.68559732570073e-17	IGHA2/IGLL5/IGHV3-23/IGHA1/IGLC3/IGHV3-15/IGLC1/IGHV3-11/IGHV3-48/IGHV3-33/IGKC/IGHV4-39/IGHG1/IGLC2	14
GO:0042742	BP	GO:0042742	defense response to bacterium	17/45	350/18723	1.93590919939013e-18	8.95797984081434e-17	7.52133143495114e-17	JCHAIN/LYZ/IGHA2/IGLL5/IGHV3-23/IGHA1/IGLC3/IGHV3-15/IGLC1/IGHV3-11/IGHV3-48/IGHV3-33/IGKC/IGKV3-20/IGHV4-39/IGHG1/IGLC2	17
GO:0050864	BP	GO:0050864	regulation of B cell activation	14/45	198/18723	1.72220790731077e-17	7.30503187350986e-16	6.13347728393135e-16	IGHA2/IGLL5/IGHV3-23/IGHA1/IGLC3/IGHV3-15/IGLC1/IGHV3-11/IGHV3-48/IGHV3-33/IGKC/IGHV4-39/IGHG1/IGLC2	14
GO:0016064	BP	GO:0016064	immunoglobulin mediated immune response	14/45	207/18723	3.23104892621901e-17	1.26507992572729e-15	1.06219098303232e-15	IGHA2/IGLL5/IGHV3-23/IGHA1/IGLC3/IGHV3-15/IGLC1/IGHV3-11/IGHV3-48/IGHV3-33/IGKC/IGHV4-39/IGHG1/IGLC2	14
GO:0019724	BP	GO:0019724	B cell mediated immunity	14/45	210/18723	3.95955698780813e-17	1.43958179056738e-15	1.20870686996248e-15	IGHA2/IGLL5/IGHV3-23/IGHA1/IGLC3/IGHV3-15/IGLC1/IGHV3-11/IGHV3-48/IGHV3-33/IGKC/IGHV4-39/IGHG1/IGLC2	14
GO:0008037	BP	GO:0008037	cell recognition	14/45	225/18723	1.04725417476675e-16	3.5536824997085e-15	2.98375575407228e-15	IGHA2/IGLL5/IGHV3-23/IGHA1/IGLC3/IGHV3-15/IGLC1/IGHV3-11/IGHV3-48/IGHV3-33/IGKC/IGHV4-39/IGHG1/IGLC2	14
GO:0050851	BP	GO:0050851	antigen receptor-mediated signaling pathway	14/45	240/18723	2.59238385517463e-16	8.24702113927429e-15	6.92439371842697e-15	IGHA2/IGLL5/IGHV3-23/IGHA1/IGLC3/IGHV3-15/IGLC1/IGHV3-11/IGHV3-48/IGHV3-33/IGKC/IGHV4-39/IGHG1/IGLC2	14
GO:0002768	BP	GO:0002768	immune response-regulating cell surface receptor signaling pathway	15/45	315/18723	3.84369188692187e-16	1.15084657084896e-14	9.66277960427417e-15	IGHA2/IGLL5/IGHV3-23/IGHA1/IGLC3/IGHV3-15/IGLC1/IGHV3-11/IGHV3-48/IGHV3-33/IGKC/IGHV4-39/PIGR/IGHG1/IGLC2	15
GO:0002377	BP	GO:0002377	immunoglobulin production	13/45	216/18723	2.35247873211929e-15	6.65228708138176e-14	5.58541734058731e-14	IGKV2-28/IGKV2-30/IGLV2-14/IGLV1-51/IGKV4-1/IGKV3-15/IGKV1-5/IGLV1-40/IGKC/IGLV2-11/IGKV3-20/IGLV3-19/IGKV1D-39	13
GO:0002429	BP	GO:0002429	immune response-activating cell surface receptor signaling pathway	14/45	291/18723	3.80607056473865e-15	9.68644958725986e-14	8.13297183833627e-14	IGHA2/IGLL5/IGHV3-23/IGHA1/IGLC3/IGHV3-15/IGLC1/IGHV3-11/IGHV3-48/IGHV3-33/IGKC/IGHV4-39/IGHG1/IGLC2	14
GO:0002757	BP	GO:0002757	immune response-activating signal transduction	14/45	291/18723	3.80607056473865e-15	9.68644958725986e-14	8.13297183833627e-14	IGHA2/IGLL5/IGHV3-23/IGHA1/IGLC3/IGHV3-15/IGLC1/IGHV3-11/IGHV3-48/IGHV3-33/IGKC/IGHV4-39/IGHG1/IGLC2	14
GO:0006909	BP	GO:0006909	phagocytosis	14/45	308/18723	8.3530707531068e-15	2.0246252444435e-13	1.6999231708077e-13	IGHA2/IGLL5/IGHV3-23/IGHA1/IGLC3/IGHV3-15/IGLC1/IGHV3-11/IGHV3-48/IGHV3-33/IGKC/IGHV4-39/IGHG1/IGLC2	14
GO:0042113	BP	GO:0042113	B cell activation	14/45	334/18723	2.55361754860116e-14	5.90814241926358e-13	4.96061590780894e-13	IGHA2/IGLL5/IGHV3-23/IGHA1/IGLC3/IGHV3-15/IGLC1/IGHV3-11/IGHV3-48/IGHV3-33/IGKC/IGHV4-39/IGHG1/IGLC2	14
GO:0002449	BP	GO:0002449	lymphocyte mediated immunity	14/45	350/18723	4.856307085155e-14	1.07472187232343e-12	9.02361865708434e-13	IGHA2/IGLL5/IGHV3-23/IGHA1/IGLC3/IGHV3-15/IGLC1/IGHV3-11/IGHV3-48/IGHV3-33/IGKC/IGHV4-39/IGHG1/IGLC2	14
GO:0002460	BP	GO:0002460	adaptive immune response based on somatic recombination of immune receptors built from immunoglobulin superfamily domains	14/45	356/18723	6.13075819744019e-14	1.30023163437377e-12	1.09170518778979e-12	IGHA2/IGLL5/IGHV3-23/IGHA1/IGLC3/IGHV3-15/IGLC1/IGHV3-11/IGHV3-48/IGHV3-33/IGKC/IGHV4-39/IGHG1/IGLC2	14
GO:0051251	BP	GO:0051251	positive regulation of lymphocyte activation	14/45	362/18723	7.7077614562934e-14	1.56930023250134e-12	1.31762153737058e-12	IGHA2/IGLL5/IGHV3-23/IGHA1/IGLC3/IGHV3-15/IGLC1/IGHV3-11/IGHV3-48/IGHV3-33/IGKC/IGHV4-39/IGHG1/IGLC2	14
GO:0002253	BP	GO:0002253	activation of immune response	14/45	375/18723	1.24868555168975e-13	2.43250407159007e-12	2.04238786695392e-12	IGHA2/IGLL5/IGHV3-23/IGHA1/IGLC3/IGHV3-15/IGLC1/IGHV3-11/IGHV3-48/IGHV3-33/IGKC/IGHV4-39/IGHG1/IGLC2	14
GO:0002764	BP	GO:0002764	immune response-regulating signaling pathway	15/45	468/18723	1.29032632481202e-13	2.43250407159007e-12	2.04238786695392e-12	IGHA2/IGLL5/IGHV3-23/IGHA1/IGLC3/IGHV3-15/IGLC1/IGHV3-11/IGHV3-48/IGHV3-33/IGKC/IGHV4-39/PIGR/IGHG1/IGLC2	15
GO:0002440	BP	GO:0002440	production of molecular mediator of immune response	13/45	308/18723	2.28592442949164e-13	4.15548405218302e-12	3.48904255027671e-12	IGKV2-28/IGKV2-30/IGLV2-14/IGLV1-51/IGKV4-1/IGKV3-15/IGKV1-5/IGLV1-40/IGKC/IGLV2-11/IGKV3-20/IGLV3-19/IGKV1D-39	13
GO:0002696	BP	GO:0002696	positive regulation of leukocyte activation	14/45	409/18723	4.07268082667188e-13	7.14825703715858e-12	6.00184542877962e-12	IGHA2/IGLL5/IGHV3-23/IGHA1/IGLC3/IGHV3-15/IGLC1/IGHV3-11/IGHV3-48/IGHV3-33/IGKC/IGHV4-39/IGHG1/IGLC2	14
GO:0050867	BP	GO:0050867	positive regulation of cell activation	14/45	420/18723	5.83859833483589e-13	9.90615517477156e-12	8.31744183839779e-12	IGHA2/IGLL5/IGHV3-23/IGHA1/IGLC3/IGHV3-15/IGLC1/IGHV3-11/IGHV3-48/IGHV3-33/IGKC/IGHV4-39/IGHG1/IGLC2	14
GO:0002443	BP	GO:0002443	leukocyte mediated immunity	14/45	440/18723	1.09606995832273e-12	1.79967615737507e-11	1.51105060468261e-11	IGHA2/IGLL5/IGHV3-23/IGHA1/IGLC3/IGHV3-15/IGLC1/IGHV3-11/IGHV3-48/IGHV3-33/IGKC/IGHV4-39/IGHG1/IGLC2	14
GO:0001895	BP	GO:0001895	retina homeostasis	6/45	79/18723	3.32366360467077e-08	5.28670242117944e-07	4.43884020886951e-07	JCHAIN/LYZ/IGHA2/IGHA1/IGKC/PIGR	6
GO:0003094	BP	GO:0003094	glomerular filtration	4/45	25/18723	3.54912128097219e-07	5.47425070307529e-06	4.5963101756769e-06	JCHAIN/IGHA2/IGHA1/IGKV3-20	4
GO:0097205	BP	GO:0097205	renal filtration	4/45	26/18723	4.18707095825621e-07	6.26829152280121e-06	5.26300560078025e-06	JCHAIN/IGHA2/IGHA1/IGKV3-20	4
GO:0019730	BP	GO:0019730	antimicrobial humoral response	6/45	122/18723	4.47537528336745e-07	6.50847434066867e-06	5.46466876705921e-06	JCHAIN/LYZ/IGHA2/IGHA1/IGKV3-20/REG1A	6
GO:0001894	BP	GO:0001894	tissue homeostasis	7/45	268/18723	3.24581491824518e-06	4.58922164829666e-05	3.85321887955422e-05	JCHAIN/LYZ/IGHA2/IGHA1/IGKC/PIGR/TFF1	7
GO:0060263	BP	GO:0060263	regulation of respiratory burst	3/45	17/18723	8.61689697361526e-06	0.000118540555664059	9.95294501077609e-05	JCHAIN/IGHA2/IGHA1	3
GO:0060249	BP	GO:0060249	anatomical structure homeostasis	7/45	314/18723	9.1674737613534e-06	0.000122795898540234	0.000103102336485027	JCHAIN/LYZ/IGHA2/IGHA1/IGKC/PIGR/TFF1	7
GO:0019731	BP	GO:0019731	antibacterial humoral response	4/45	60/18723	1.28675905052603e-05	0.000167938553004551	0.000141005175307306	JCHAIN/IGHA2/IGHA1/IGKV3-20	4
GO:0045730	BP	GO:0045730	respiratory burst	3/45	37/18723	9.52048860870494e-05	0.0012114821754577	0.00101718904608795	JCHAIN/IGHA2/IGHA1	3
GO:0003014	BP	GO:0003014	renal system process	4/45	110/18723	0.000139581628910212	0.00173285485647068	0.00145494586232468	JCHAIN/IGHA2/IGHA1/IGKV3-20	4
GO:0030199	BP	GO:0030199	collagen fibril organization	3/45	61/18723	0.000423568150167224	0.0051332425817885	0.00430999170345596	LUM/SFRP2/COL3A1	3
GO:0000395	BP	GO:0000395	mRNA 5'-splice site recognition	2/45	24/18723	0.00150739977420043	0.0178434066294888	0.0149817456138402	RNVU1-6/RNVU1-3	2
GO:0007178	BP	GO:0007178	transmembrane receptor protein serine/threonine kinase signaling pathway	5/45	355/18723	0.00156193282529549	0.0180687229108046	0.0151709264849275	LEFTY1/ASPN/SFRP4/SFRP2/COL3A1	5
GO:0035902	BP	GO:0035902	response to immobilization stress	2/45	25/18723	0.00163597750898397	0.0185047233793965	0.0155370027753799	TFF1/REG1A	2
GO:2000050	BP	GO:2000050	regulation of non-canonical Wnt signaling pathway	2/45	26/18723	0.00176960463724118	0.0195810600077339	0.0164407204283734	SFRP4/SFRP2	2
GO:0090092	BP	GO:0090092	regulation of transmembrane receptor protein serine/threonine kinase signaling pathway	4/45	256/18723	0.00327628004781359	0.03548141583696	0.0297910347012837	LEFTY1/ASPN/SFRP4/SFRP2	4
GO:0045292	BP	GO:0045292	mRNA cis splicing, via spliceosome	2/45	42/18723	0.00457508336089539	0.0485149464728282	0.0407342948360423	RNVU1-6/RNVU1-3	2
GO:0019814	CC	GO:0019814	immunoglobulin complex	28/45	167/19550	1.10179718156692e-47	5.83952506230469e-46	3.13142356866389e-46	JCHAIN/IGKV2-28/IGKV2-30/IGHA2/IGLL5/IGLV2-14/IGHV3-23/IGLV1-51/IGKV4-1/IGHA1/IGKV3-15/IGKV1-5/IGLC3/IGLV1-40/IGHV3-15/IGLC1/IGHV3-11/IGHV3-48/IGHV3-33/IGKC/IGLV2-11/IGKV3-20/IGHV4-39/IGLV3-19/IGKV1D-39/PIGR/IGHG1/IGLC2	28
GO:0042571	CC	GO:0042571	immunoglobulin complex, circulating	17/45	77/19550	2.0068869114684e-30	5.31825031539127e-29	2.85189192682352e-29	JCHAIN/IGHA2/IGLL5/IGHV3-23/IGHA1/IGLC3/IGHV3-15/IGLC1/IGHV3-11/IGHV3-48/IGHV3-33/IGKC/IGKV3-20/IGHV4-39/PIGR/IGHG1/IGLC2	17
GO:0072562	CC	GO:0072562	blood microparticle	14/45	146/19550	1.21520955545224e-19	2.14687021463228e-18	1.15125115779685e-18	JCHAIN/IGKV2-30/IGHA2/IGHV3-23/IGKV4-1/IGHA1/IGKV3-15/IGKV1-5/IGLC3/IGLC1/IGKC/IGKV3-20/IGHG1/IGLC2	14
GO:0009897	CC	GO:0009897	external side of plasma membrane	14/45	421/19550	3.38231688135029e-13	4.48156986778913e-12	2.40322515253836e-12	IGHA2/IGLL5/IGHV3-23/IGHA1/IGLC3/IGHV3-15/IGLC1/IGHV3-11/IGHV3-48/IGHV3-33/IGKC/IGHV4-39/IGHG1/IGLC2	14
GO:1904724	CC	GO:1904724	tertiary granule lumen	3/45	55/19550	0.000274967640684416	0.00255121068227103	0.00136807722783153	LYZ/OLFM4/TCN1	3
GO:0005583	CC	GO:0005583	fibrillar collagen trimer	2/45	12/19550	0.000336952354262211	0.00255121068227103	0.00136807722783153	LUM/COL3A1	2
GO:0098643	CC	GO:0098643	banded collagen fibril	2/45	12/19550	0.000336952354262211	0.00255121068227103	0.00136807722783153	LUM/COL3A1	2
GO:0035580	CC	GO:0035580	specific granule lumen	3/45	62/19550	0.0003919561213046	0.00259670930364297	0.00139247569410845	LYZ/OLFM4/TCN1	3
GO:0098644	CC	GO:0098644	complex of collagen trimers	2/45	21/19550	0.00105808223905167	0.00623092874108208	0.00334131233384739	LUM/COL3A1	2
GO:0005685	CC	GO:0005685	U1 snRNP	2/45	33/19550	0.0026140463259641	0.0138544455276097	0.00742939482116113	RNVU1-6/RNVU1-3	2
GO:0042581	CC	GO:0042581	specific granule	3/45	160/19550	0.00593490264760784	0.028061472007816	0.0150478598651645	LYZ/OLFM4/TCN1	3
GO:0070820	CC	GO:0070820	tertiary granule	3/45	164/19550	0.00635354083195834	0.028061472007816	0.0150478598651645	LYZ/OLFM4/TCN1	3
GO:0003823	MF	GO:0003823	antigen binding	26/43	171/18368	7.91033456113975e-43	4.98351077351804e-41	3.66373390200157e-41	JCHAIN/IGKV2-30/IGHA2/IGLL5/IGLV2-14/IGHV3-23/IGLV1-51/IGKV4-1/IGHA1/IGKV3-15/IGKV1-5/IGLC3/IGLV1-40/IGHV3-15/IGLC1/IGHV3-11/IGHV3-48/IGHV3-33/IGKC/IGLV2-11/IGKV3-20/IGHV4-39/IGLV3-19/IGKV1D-39/IGHG1/IGLC2	26
GO:0034987	MF	GO:0034987	immunoglobulin receptor binding	15/43	79/18368	1.07261034577243e-25	3.37872258918317e-24	2.48393974810459e-24	JCHAIN/IGHA2/IGLL5/IGHV3-23/IGHA1/IGLC3/IGHV3-15/IGLC1/IGHV3-11/IGHV3-48/IGHV3-33/IGKC/IGHV4-39/IGHG1/IGLC2	15
GO:0042834	MF	GO:0042834	peptidoglycan binding	2/43	18/18368	0.000799781290407457	0.0140575995743003	0.0103347432125182	JCHAIN/REG1A	2
GO:0030627	MF	GO:0030627	pre-mRNA 5'-splice site binding	2/43	19/18368	0.000892546004717478	0.0140575995743003	0.0103347432125182	RNVU1-6/RNVU1-3	2
GO:0030021	MF	GO:0030021	extracellular matrix structural constituent conferring compression resistance	2/43	22/18368	0.00120035891399957	0.0151245223163946	0.0111191141507329	LUM/ASPN	2
GO:0017147	MF	GO:0017147	Wnt-protein binding	2/43	30/18368	0.00223373495664636	0.0234542170447868	0.017242866332007	SFRP4/SFRP2	2
