# Supplementary material for: Spatial transcriptomics reveals the mechanistic role of lactate metabolism in the pancreatic ductal adenocarcinoma microenvironment
Source: Front Immunol. 2026 Feb 13;17:1743187. doi: 10.3389/fimmu.2026.1743187 (PMC12946077; doi:10.3389/fimmu.2026.1743187)
Supplement: Supplementary file 17 [file Table8.xlsx]

## Sheet: Sheet1
	SP107776_DO49076	SP107780_DO49078	SP107785_DO49079	SP107788_DO49080	SP107807_DO49087	SP107814_DO49090	SP107855_DO49105	SP107875_DO49113	SP107914_DO49127	SP107922_DO49129	SP107927_DO49130	SP107941_DO49133	SP107947_DO49135	SP107954_DO49137	SP107957_DO49138	SP108011_DO49164	SP108018_DO49166	SP108021_DO49168	SP108028_DO49170	SP108050_DO49178	SP108060_DO49181	SP108066_DO49183	SP108071_DO49185	SP108089_DO49193	SP108125_DO49204	SP110731_DO49074	SP110737_DO32860	SP110744_DO32887	SP110769_DO33168	SP110780_DO33488	SP110788_DO34680	SP110799_DO34336	SP110802_DO34504	SP110817_DO34720	SP110823_DO34640	SP110825_DO34728	SP110826_DO49172	SP110828_DO49175	SP110829_DO49184	SP110832_DO49198	SP110833_DO49199	SP110834_DO49201	SP69557_DO32829	SP69708_DO32863	SP69750_DO32875	SP69765_DO32878	SP69838_DO32900	SP70556_DO33091	SP70661_DO33128
Acinar Cell	0.797732372593878	0.475789256053992	0.165775315407668	0.152819772371249	0.307067903583525	0.276075421597249	0.00989777741397374	0.607187076095417	0.258711491613221	0.306052366557577	0.509597475653965	0.237817205289665	0.165577797013079	0.609557396064186	0.678742103158946	0.444948550438039	0.260480158901343	0.142594376982845	0.207198037524585	0.399109328071977	0.244910785478174	0.267673176153014	0.755363394946022	0.255515902986302	0.0969960172100942	0.552610534280685	0.162638085982568	0.210541262205803	0.217070000539154	0.192613004151709	0.266185389913855	0.111099310102449	0.329808347046603	0.240385462150546	0.313317394677675	0.198400140209475	0.405895588558504	0.342296493185815	0.117269935187303	0.403389015668809	0.179361603380851	0.309197347081702	0.340907138328025	0.196212443394542	0.666552785367494	0.69139349637542	0.597245611200721	-0.0638268	0.294866858724256
B Cell	0.584286309208383	0.530817071549363	0.342373362639384	0.392306218610794	0.447624129365201	0.397055018164035	0.0829429122503891	0.40630603945276	0.521088539295902	0.429301965332178	0.414129237102362	0.490334369759839	0.39987531532023	0.470850348567448	0.419681370010636	0.44695358369177	0.447110317166832	0.648330421035497	0.491780641812353	0.431291373401836	0.374733726940821	0.382926729844741	0.406297023261879	0.499583554498433	0.45344922940928	0.130184760680579	0.543867745175559	0.253739922434519	0.343472395952439	0.429195910547127	0.315936070490975	0.124078833863302	0.41972595370333	0.483700777434346	0.443486806646588	0.46877796670985	0.222195121087255	0.265618239171499	0.351728634783309	0.323064927876613	0.480829199545219	0.35732185681778	0.487159611907732	0.468379331963229	0.50699370136664	0.36299466337568	0.435930910493156	0.152352351465512	0.523512260583309
Ductal 1	0.753715196383274	0.570013421712703	0.365100379728168	0.505111353393568	0.406377483890982	0.595655910221047	0.214354028562728	0.701998626086772	0.523643849793361	0.631253586130116	0.684642100049665	0.498990959357445	0.516933542445923	0.7599775035837	0.655772465899467	0.739934846144039	0.534724859714782	0.393167265322768	0.501170468827343	0.582068014050762	0.500152740311303	0.447104331220313	0.728146294692734	0.555886131826868	0.3533742080913	0.603616823534495	0.462195903557093	0.434115600966911	0.446817323359914	0.406392335081459	0.619077475097589	0.29703811301298	0.689027105313261	0.56332948510051	0.591856337903647	0.377054224680629	0.659349613989351	0.628176062801962	0.376114075370115	0.705866768802702	0.451000076450034	0.564321162863801	0.628964432135066	0.486111171660376	0.737574160641303	0.70288306664317	0.745973293077061	0.142803986790711	0.618393832280119
Ductal 2(LAMrisk_high)	0.791598382958767	0.888801322394815	0.696389101823058	0.889655479646448	0.8443441449743	0.925097169076676	0.512707269208627	0.919286011312059	0.899047819599455	0.928933797870662	0.916453007583182	0.89923290352014	0.901952788703569	0.928947314529995	0.902665786782047	0.929821718011726	0.864960483512333	0.838033308337973	0.846047104625222	0.903049833722108	0.864452825375935	0.868960902171186	0.858735861901214	0.900250610981724	0.697247731144886	0.815035201650207	0.902857302669431	0.766284231492812	0.733742398752585	0.79257667367223	0.913646764520106	0.341164890904045	0.908720120753494	0.911123512764503	0.867976523478139	0.711548133041216	0.9064300263251	0.905327667407825	0.760014550482947	0.906058635301556	0.844133836019405	0.907832668903315	0.93333210147664	0.873539957033318	0.865482159233135	0.902885230726125	0.88311682552171	0.252226579544233	0.900395318305744
Ductal 2(LAMrisk_low)	0.772913217637853	0.910394203379759	0.805473829269061	0.867890410080261	0.800805706675266	0.91948090279292	0.552922261277068	0.901432194529019	0.882233097319625	0.928419455120137	0.904876193426261	0.880965279040081	0.917332798504975	0.898157244615046	0.919063596536822	0.913470714246865	0.907209901827189	0.805163677105628	0.852407255261144	0.888580690189535	0.850955377215512	0.901243443841399	0.87916579556887	0.904962876574203	0.768807477868328	0.896788706874509	0.896452535344172	0.866777912783728	0.77833375207927	0.751395201055898	0.929921434938024	0.454620067532462	0.914870782944887	0.909973539870156	0.88404573773157	0.74309777720902	0.920966629019177	0.898914094999889	0.868340481282878	0.911662775353977	0.879544737361342	0.913220653678311	0.909767035473907	0.879626959165629	0.885094911537169	0.899743155531618	0.905134138800203	0.325061615100124	0.90723652900233
Endothelial Cell	0.664529540839339	0.707150769604987	0.625302044607259	0.599684480537518	0.6448681702381	0.537266057134332	0.426217667481681	0.677898452102552	0.682024759983002	0.678170423329277	0.642887390911615	0.679137842202032	0.734197901612207	0.701997711170517	0.656625556659708	0.664552853359583	0.636838877231526	0.713176171673168	0.648306223338676	0.736700872190743	0.691715715166131	0.599291561338926	0.716680887611235	0.622927281645973	0.651507720780759	0.390934676090479	0.632033669817373	0.500872437711144	0.478932924496205	0.67124380572146	0.621587806933853	0.195263475393873	0.637257386053214	0.631091597618898	0.638784758545175	0.638916189554771	0.633932571148762	0.572458647004386	0.639379737397202	0.57659769210123	0.676416671740796	0.525888246336719	0.650656938156202	0.654130470358122	0.690907372026372	0.611091086312751	0.747563535111604	0.21972301406452	0.727838890393817
Fibroblast	0.794862802282897	0.894556160176498	0.836749605278387	0.883493473826151	0.866659491926306	0.811213827638074	0.48927643124917	0.899770173991546	0.910475119471109	0.907433665957021	0.905841365703573	0.881231464363056	0.867847477203629	0.883905102366206	0.874366489626656	0.900990392442537	0.886363826743151	0.877717348070049	0.921040480864911	0.887547316369242	0.862929139770321	0.860847084740176	0.905116806625307	0.817116403086601	0.851880430794778	0.582850558309967	0.888097304432411	0.664710760355396	0.853173955943094	0.877664698783465	0.849607131573524	0.522225040541292	0.871930586510458	0.868011994920762	0.856381934203467	0.891193236828126	0.816309647450523	0.634838530619103	0.877870889893561	0.799587446312338	0.915612904829141	0.748435310180107	0.862088079014203	0.906571397593977	0.858965683118626	0.839884294279299	0.913259697813337	0.201148917959845	0.876005451608937
Macrophage	0.827957997157972	0.796822614749135	0.790022298193396	0.80606889015057	0.703214996611134	0.787778671047479	0.417854350362098	0.760022153516397	0.787967242106464	0.75716546542942	0.767341567276178	0.779622631744421	0.722581762831109	0.795656981383499	0.791500901991133	0.791389265741897	0.807941397719967	0.859685688644351	0.848999905943159	0.798200818084351	0.667626911169033	0.716725115664255	0.811984501104578	0.782497213514087	0.826437215894113	0.519121578797609	0.834112323795109	0.655754277954855	0.571512923154049	0.748799547941776	0.694396973377784	0.297179184040508	0.81576517258207	0.833980166661712	0.798247927809337	0.874779631430187	0.587051365868014	0.55451181917519	0.757530755670295	0.623610092513158	0.779121974132066	0.745305209303539	0.856242462499134	0.874661873762091	0.830219143941949	0.747941695951687	0.782966559293148	0.40019131020645	0.867339640724144
Mast Cell	0.506781349399374	0.573409398974153	0.524005004587072	0.609673800835698	0.513097246619975	0.523247877440354	0.431429847258192	0.559561098919663	0.547311501431887	0.556960182090631	0.563877457970532	0.577517025621817	0.543093101690183	0.551966722947146	0.628473793814011	0.569019238694518	0.594867026857076	0.52663164573172	0.591600892101813	0.541792199204574	0.47821633700655	0.528095887212341	0.589059875087134	0.512742242635154	0.561445196255638	0.371516594633259	0.537010502365969	0.372771259552729	0.373403874543169	0.548099368815372	0.511996912211033	0.136157548334921	0.628044804097505	0.57792613014011	0.581616603909609	0.596812320688432	0.462007038629817	0.438525357703147	0.441456172182239	0.414893102282063	0.491059571014202	0.474538521793745	0.52907939212725	0.582669515642568	0.568325463774232	0.574139112073823	0.55343503518876	0.349309923593561	0.617705854350481
Neutrophil	0.519416126932002	0.522010306075613	0.654597140129521	0.705516922615014	0.608473108896184	0.560386950339637	0.292451605262774	0.540670021553171	0.548731328075078	0.577702193585286	0.58462669218912	0.504337968605811	0.517599060059493	0.505433347480565	0.584446028725008	0.562920688802989	0.645447363122562	0.672190901750328	0.67488571742029	0.604731901527768	0.364213335685584	0.516761668399496	0.651067504269076	0.547303111697097	0.624524192895867	0.43232474079675	0.629105233017477	0.41140747983735	0.468640819751811	0.528625344062717	0.533235827113745	0.161451000465723	0.596118455282948	0.584321705437672	0.559080544536388	0.720606305659091	0.46037033842393	0.497217105000223	0.459253255668321	0.461972762954795	0.532523321014126	0.497230770770382	0.607492125884491	0.689191354289037	0.641513675518607	0.558753618367161	0.490754297644322	0.284563164156662	0.613898108901426
NK Cells	0.4860108000246	0.507969787325718	0.412917678517808	0.404063458895982	0.35283995559852	0.378840901342015	0.168289577612366	0.371870299917199	0.436316598193584	0.440191281626237	0.404199243000214	0.440541958736269	0.362347137930247	0.428261009404495	0.398675049403712	0.442189205459991	0.374638205202779	0.485048335793069	0.457036622221674	0.433261572762565	0.317935610199879	0.360142910021411	0.424461936610436	0.381077222172033	0.45388480668283	0.209815998867828	0.43446435860182	0.283326081531251	0.293261002010308	0.386139684852885	0.380268524858365	0.200729873253126	0.415766164494633	0.398226956660767	0.438443963961613	0.462662558672122	0.302233648221088	0.231073648830786	0.352756192827881	0.317888143650192	0.377874602581257	0.370428103212068	0.428191536387485	0.496400497870305	0.431427851601832	0.39745557814043	0.4131503333263	0.164941341441293	0.501030136064121
Schwann Cell	0.495967670870105	0.539535916169677	0.458425422114756	0.548100727224245	0.469110537518585	0.464075104085627	0.317386750408746	0.527846984047331	0.56989828096406	0.536972600198079	0.531695099766583	0.552050210616359	0.503700563614573	0.572167367830772	0.506568443053073	0.578523002960733	0.54199860442163	0.498060019103505	0.583755229627494	0.545213375425201	0.564786310792052	0.453948038968004	0.553352347312879	0.458893331555626	0.538065047658263	0.356738675464728	0.532774772232465	0.405013751193939	0.520552150156957	0.472240529104129	0.461013373405338	0.309542722185252	0.563423565050442	0.531197071803797	0.512732014972121	0.54844949507105	0.471367984720013	0.423729570177318	0.51095851736135	0.452132912446966	0.481858550045551	0.41873542172386	0.468608739596772	0.527625168066881	0.543022753888861	0.503660888042294	0.572917977826104	0.291230024891586	0.556241850900431
Stellate Cell	0.659663780482794	0.715027683206402	0.63409649656877	0.702405684828773	0.704452501374642	0.625672079896347	0.450885155343473	0.692104319437852	0.751492537626427	0.717120987715374	0.704822359383268	0.721398305901221	0.726503025672133	0.708192198600161	0.679620189581912	0.743245809866796	0.712157581864933	0.75583812659185	0.764436706951429	0.775532237729844	0.763838319302289	0.651688921318516	0.774839462253169	0.618853576934193	0.74417150069536	0.444970398749219	0.718231880867809	0.515913543137214	0.640326889205497	0.726036986171663	0.678578583259887	0.420767872108459	0.684635228366387	0.698532491289533	0.699629396204252	0.788718045998315	0.637064619341325	0.644596125818168	0.738736527707623	0.643438837805632	0.694534894363366	0.556487281810042	0.664028163802483	0.733696863140559	0.678762156566613	0.690547725435797	0.737921678833092	0.301477769293428	0.74358208684434
T Cell	0.666665609956099	0.631348010831021	0.492164978503796	0.455106209434446	0.450373565215293	0.399771027242354	0.209381117754295	0.438111724886669	0.49750086045893	0.481755617818349	0.462602329055795	0.558071754588373	0.468598882081487	0.553842577763972	0.488904169764904	0.493820126592665	0.494725066776611	0.652820138375812	0.544512149819731	0.490115754375102	0.363230756768345	0.427454781010515	0.496896734538422	0.47511327870794	0.531970981614343	0.327205002580865	0.51992025230296	0.332094565797599	0.33490508429482	0.495399966649089	0.419121091493381	0.135985025387744	0.49791810426883	0.503460822074229	0.580295036775157	0.526148932030817	0.336258669224635	0.278606247154386	0.433969321820134	0.359336370167251	0.469591203849323	0.459792772514425	0.484171030449213	0.557402616414861	0.537066140304853	0.442718145322104	0.535611750108198	0.185781263558864	0.571608571732456
[truncated: 43 more columns]
