# Supplementary material for: Spatial transcriptomics reveals the mechanistic role of lactate metabolism in the pancreatic ductal adenocarcinoma microenvironment
Source: Front Immunol. 2026 Feb 13;17:1743187. doi: 10.3389/fimmu.2026.1743187 (PMC12946077; doi:10.3389/fimmu.2026.1743187)
Supplement: Supplementary file 18 [file Table9.xlsx]

## Sheet: LYZ_GSEA
ID	Description	setSize	enrichmentScore	NES	pvalue	p.adjust	qvalues	rank	leading_edge	core_enrichment
HALLMARK_KRAS_SIGNALING_UP	HALLMARK_KRAS_SIGNALING_UP	197	0.648463	1.42735	7.55889e-10	3.77944e-08	7.16105e-09	3475	tags=48%	list=11%	signal=43%	PIGR/ANXA10/NR0B2/CA2/APOD/SPARCL1/TMEM176B/USH1C/CXCR4/CTSS/TMEM176A/SCG5/TSPAN13/LAPTM5/GALNT3/ST6GAL1/PLVAP/GPRC5B/FCER1G/IL33/GPNMB/RBP4/MMP11/FUCA1/KLF4/TSPAN1/VWA5A/HKDC1/ADAMDEC1/SPRY2/F2RL1/PCSK1N/ENG/F13A1/ACE/MAP7/SPP1/C3AR1/BTBD3/IL2RG/SOX9/GADD45G/CCND2/ID2/BTC/CFB/ANKH/CCL20/CPE/ITGBL1/LY96/LCP1/GUCY1A1/TSPAN7/RABGAP1L/DNMBP/IL10RA/ETV5/BMP2/ETV4/ADGRA2/IRF8/ADGRL4/GYPC/ITGB2/INHBA/M…
HALLMARK_IL2_STAT5_SIGNALING	HALLMARK_IL2_STAT5_SIGNALING	198	0.640144	1.40883	2.09429e-09	5.23572e-08	9.92032e-09	7722	tags=69%	list=25%	signal=52%	CA2/MUC1/SH3BGRL2/ANXA4/LRIG1/F2RL2/SMPDL3A/FGL2/XBP1/HIPK2/PTGER2/PTCH1/GALM/SPP1/CCND2/AMACR/RRAGD/TNFSF10/RHOB/SERPINB6/BMPR2/CD48/BATF/RABGAP1L/IL1R2/CDC42SE2/IL10RA/SYT11/BMP2/ETV4/CD86/SELL/AHR/IRF8/COCH/WLS/CASP3/SNX9/TTC39B/HOPX/ECM1/SYNGR2/ENPP1/DHRS3/FURIN/CD81/IRF6/GUCY1B1/PLSCR1/MXD1/CXCL10/SPRED2/TNFRSF1B/RGS16/GBP4/SWAP70/IGF2R/TNFSF11/ABCB1/CISH/HK2/MAPKAPK2/PNP/LTB/IFNGR1/BCL2/SPR…
HALLMARK_ADIPOGENESIS	HALLMARK_ADIPOGENESIS	200	0.634061	1.39532	3.20884e-08	5.34807e-07	1.01332e-07	9215	tags=82%	list=30%	signal=57%	SPARCL1/ALDH2/COL4A1/CMBL/CD302/LPL/COL15A1/CMPK1/ENPP2/APOE/OMD/MTARC2/EPHX2/SLC66A3/MGLL/C3/TST/CAVIN2/IDH1/SOD1/CAT/REEP6/ACOX1/RETSAT/UCP2/ACAA2/TOB1/SCP2/ME1/PHYH/PDCD4/DHRS7/ACADS/FZD4/SORBS1/ECH1/HADH/PPM1B/REEP5/DNAJB9/RTN3/HIBCH/PPP1R15B/DRAM2/GHITM/RIOK3/MGST3/MAP4K3/PFKL/ECHS1/STAT5A/ACADM/STOM/GPD2/ARAF/IFNGR1/ABCA1/UBQLN1/ATP5PO/ESRRA/DNAJC15/SDHC/CHUK/G3BP2/ESYT1/PPARG/DECR1/PFKFB3/…
HALLMARK_OXIDATIVE_PHOSPHORYLATION	HALLMARK_OXIDATIVE_PHOSPHORYLATION	200	0.631656	1.39003	5.08715e-08	5.9862e-07	1.13423e-07	10273	tags=87%	list=34%	signal=58%	ATP1B1/MAOB/PDK4/OAT/IDH1/RETSAT/MPC1/ACAA2/SLC25A20/PHYH/ATP5F1B/SLC25A5/CASP7/ECH1/VDAC1/FDX1/CPT1A/MRPS30/HCCS/MGST3/SDHD/LRPPRC/HADHB/ECHS1/ACADM/ISCA1/SLC25A4/COX5A/FH/ACADSB/NDUFS2/ATP5F1A/ATP5PO/SLC25A6/ATP6V0E1/SDHC/SUCLA2/BDH2/TOMM70/NNT/ATP6AP1/AFG3L2/DECR1/GLUD1/NDUFV2/OPA1/SURF1/CYB5A/NDUFA5/ATP5PF/VDAC3/DLD/PRDX3/ISCU/ATP6V1C1/COX7C/COX15/MRPL35/SDHA/NDUFA8/ATP6V0C/ALAS1/ATP6V0B/ATP6…
HALLMARK_HEME_METABOLISM	HALLMARK_HEME_METABOLISM	198	0.623127	1.37137	6.23964e-08	5.9862e-07	1.13423e-07	7891	tags=62%	list=26%	signal=46%	CTSE/CA2/TENT5C/RAP1GAP/BTG2/SELENBP1/PDZK1IP1/XK/HBB/CLCN3/LPIN2/KLF3/CLIC2/KDM7A/ACP5/C3/MFHAS1/SDCBP/TNS1/CAT/DMTN/ARHGEF12/ALAD/HTATIP2/MKRN1/UCP2/CCDC28A/TMEM9B/SLC25A38/FOXO3/SLC30A1/EPB41/ENDOD1/KAT2B/FBXO34/ACKR1/LRP10/GYPC/LMO2/PRDX2/ADIPOR1/MARCHF8/MARCHF2/RIOK3/MGST3/LAMP2/YPEL5/DCAF11/MXI1/ISCA1/BSG/CDR2/CTSB/ATG4A/MINPP1/SLC6A8/RBM38/TRAK2/NNT/IGSF3/XPO7/BMP2K/BTRC/PICALM/BACH1/VEZF1…
HALLMARK_INTERFERON_GAMMA_RESPONSE	HALLMARK_INTERFERON_GAMMA_RESPONSE	198	0.622096	1.36911	7.18343e-08	5.9862e-07	1.13423e-07	8435	tags=70%	list=28%	signal=51%	HLA-DRB1/CD74/FGL2/C1S/CXCL9/HLA-DQA1/C1R/HLA-B/GZMA/PLA2G4A/PELI1/IFI30/B2M/METTL7B/HLA-DMA/JAK2/SERPING1/LGALS3BP/IL7/CFB/LYSMD2/TNFSF10/VCAM1/BTG1/EIF4E3/IL10RA/TDRD7/HLA-A/RTP4/SAMHD1/ARID5B/CD86/SLAMF7/IRF8/IFI27/CASP3/MYD88/GCH1/CASP7/CASP1/FCGR1A/ADAR/PLSCR1/ISOC1/CSF2RB/CXCL10/LAP3/CMKLR1/GBP4/TOR1B/IFNAR2/PSME1/IL15RA/SOD2/PSMB8/LCP2/CMPK2/PNP/DDX60/IFITM2/RIPK1/CXCL11/CFH/CD69/IRF2/NFKB…
HALLMARK_ALLOGRAFT_REJECTION	HALLMARK_ALLOGRAFT_REJECTION	198	0.617175	1.35827	2.03393e-07	1.4165e-06	2.68389e-07	8583	tags=68%	list=28%	signal=49%	HLA-DRA/CTSS/GCNT1/TPD52/CD74/SRGN/CCL19/CXCL9/HLA-DQA1/HLA-DMB/LY86/GZMA/IFNGR2/THY1/CD2/GBP2/CD4/PTPRC/HLA-E/B2M/LYN/IL2RG/HLA-DMA/CCND2/JAK2/F2R/HLA-DOA/IL7/LY75/TIMP1/PF4/CD79A/HLA-A/IGSF6/TLR3/TLR1/CD86/C2/IRF8/ACVR2A/ACHE/SPI1/HCLS1/BCL10/ITGB2/INHBA/CD8A/CD3E/CD47/IFNAR2/CCR5/LCP2/LTB/IFNGR1/ABI1/STAB1/ELF4/LCK/NCF4/CSF1/RPS3A/TRAT1/GPR65/TAP1/SOCS5/ITGAL/CCR2/UBE2D1/MTIF2/FGR/RPL9/PSMB10/…
HALLMARK_PROTEIN_SECRETION	HALLMARK_PROTEIN_SECRETION	95	0.691296	1.50764	2.2664e-07	1.4165e-06	2.68389e-07	7464	tags=83%	list=25%	signal=63%	TSPAN8/TPD52/CLCN3/PAM/ICA1/RPS6KA3/SOD1/ATP1A1/STX12/GALC/TOM1L1/ARF1/STX7/ARCN1/GOLGA4/RAB2A/ARFIP1/AP2B1/CD63/VAMP4/SCAMP3/SCAMP1/RAB14/ATP7A/SGMS1/COG2/TMED10/VAMP7/IGF2R/SEC24D/LAMP2/ARFGEF2/RAB9A/USO1/MAPK1/COPB1/RAB22A/RAB5A/SEC31A/ABCA1/TMED2/LMAN1/ARFGEF1/SNX2/CLTC/OCRL/ARFGAP3/DOP1A/TSG101/MON2/CLN5/PPT1/NAPG/SNAP23/VAMP3/TMX1/VPS4B/ANP32E/COPB2/SSPN/CLTA/AP3B1/CTSC/ZW10/COPE/DST/NAPA/A…
HALLMARK_COMPLEMENT	HALLMARK_COMPLEMENT	197	0.614894	1.35347	6.4283e-07	3.57128e-06	6.76663e-07	7533	tags=65%	list=25%	signal=49%	CA2/F5/PRSS3/ANG/HNF4A/CTSS/C1QA/C1QC/FCER1G/MMP15/C1S/SERPINA1/COL4A2/C1R/CPQ/GZMA/PLA2G4A/LRP1/LGMN/OLR1/DYRK2/PLA2G7/C3/LIPA/GZMK/LYN/APOC1/JAK2/CTSO/SERPING1/CLU/PREP/CFB/TIMP1/PIK3CG/CD46/PLEK/SRC/F10/CD55/ERAP2/C2/ME1/CASP3/CASP7/CASP1/FYN/PRKCD/VCPIP1/FDX1/CPM/PLSCR1/LGALS3/ANXA5/GNG2/ITGAM/LAP3/CALM1/DOCK10/LAMP2/CBLB/CASP10/USP14/LCP2/SCG3/GPD2/CTSH/MSRB1/CTSB/ZEB1/GCA/CFH/LCK/IRF2/CSRP1…
HALLMARK_ANDROGEN_RESPONSE	HALLMARK_ANDROGEN_RESPONSE	99	0.671451	1.46687	8.55684e-07	4.27842e-06	8.10648e-07	7168	tags=70%	list=24%	signal=53%	IQGAP2/TMPRSS2/SELENOP/TPD52/GPD1L/SPDEF/AZGP1/ABHD2/STK39/MAP7/UAP1/RPS6KA3/B2M/HPGD/ANKH/UBE2J1/RAB4A/GUCY1A1/GSR/TSC22D1/SORD/ARID5B/INSIG1/DNAJB9/DHCR24/MYL12A/TMEM50A/ACSL3/SCD/HMGCR/SEC24D/ELK4/XRCC5/APPBP2/LMAN1/PDLIM5/HOMER2/SPCS3/PLPP1/CDC14B/LIFR/ITGAV/GNAI3/SAT1/ZMIZ1/DBI/MAF/IDI1/ADAMTS1/TNFAIP8/KRT8/SMS/NGLY1/XRCC6/H1-0/ZBTB10/HMGCS1/HERC3/MERTK/CCND3/PGM3/B4GALT1/VAPA/ABCC4/CAMKK2/S…
HALLMARK_EPITHELIAL_MESENCHYMAL_TRANSITION	HALLMARK_EPITHELIAL_MESENCHYMAL_TRANSITION	199	0.608788	1.33987	1.58292e-06	7.19509e-06	1.36328e-06	5417	tags=52%	list=18%	signal=43%	SFRP4/LUM/FMOD/MATN3/MGP/DCN/SPARC/COL3A1/COL1A2/PDGFRB/BGN/COL4A1/ACTA2/FUCA1/MMP1/ELN/THBS2/COL4A2/FBLN5/CTHRC1/LRP1/QSOX1/COMP/FZD8/THY1/FBLN2/COL5A2/FBN1/VCAN/SPP1/MEST/GEM/PMP22/CDH11/ID2/EDIL3/ECM2/CCN2/SNTB1/RHOB/MXRA5/TIMP1/TAGLN/CALD1/COL8A2/VCAM1/TGFBR3/SGCB/COPA/WNT5A/COL1A1/HTRA1/MATN2/ANPEP/MFAP5/FSTL1/WIPF1/ECM1/GREM1/VIM/IGFBP2/MYL9/LAMA2/DAB2/COL6A3/COL5A1/INHBA/IL32/POSTN/CDH6/TI…
HALLMARK_COAGULATION	HALLMARK_COAGULATION	136	0.639718	1.4016	2.21844e-06	8.66476e-06	1.64174e-06	3579	tags=43%	list=12%	signal=38%	CTSE/A2M/HMGCS2/ANG/HNF4A/CAPN5/SPARC/MMP7/C1QA/F2RL2/PROS1/MMP11/MMP15/MMP1/VWF/C1S/SERPINA1/CFI/C1R/CPQ/GDA/LRP1/COMP/LGMN/OLR1/FBN1/C3/CTSK/APOC1/CTSO/SERPING1/CLU/PREP/CFB/GSN/TIMP1/PF4/GNG12/PLEK/F10/HTRA1/C2/FYN/FURIN/MEP1A/TIMP3/HPN/LAMP2/MSRB2/MMP2/CTSH/CTSB/CFH/ARF4/CSRP1/ADAM9/RABIF/RAC1
HALLMARK_FATTY_ACID_METABOLISM	HALLMARK_FATTY_ACID_METABOLISM	158	0.629775	1.38189	2.25284e-06	8.66476e-06	1.64174e-06	9213	tags=77%	list=30%	signal=54%	ADH1C/CA2/HMGCS2/ALDH1A1/HSD17B11/ACSS1/VNN1/INMT/SUCLG2/ACSL5/ALDH9A1/MGLL/YWHAH/HPGD/IDH1/REEP6/PTPRG/ACOX1/UGDH/RETSAT/ALAD/SERINC1/ACAA2/GPD1/ME1/AOC3/MAOA/ECI2/ACADS/ECH1/HADH/DHCR24/CBR1/HIBCH/CPT1A/ACSL4/HSD17B4/HCCS/PCBD1/HSDL2/SDHD/HADHB/PPARA/GLUL/PSME1/ECHS1/ALDH3A1/CRYZ/ACADM/GPD2/FH/ACSM3/SDHC/SUCLA2/ODC1/ACSL1/DECR1/RDH11/ALDH3A2/HSP90AA1/CPT2/DLD/EHHADH/OSTC/UBE2L6/MCEE/TP53INP2/ID…
HALLMARK_INTERFERON_ALPHA_RESPONSE	HALLMARK_INTERFERON_ALPHA_RESPONSE	96	0.658233	1.43466	1.02121e-05	3.64717e-05	6.91042e-06	8366	tags=79%	list=28%	signal=58%	CD74/C1S/GBP2/CCRL2/TENT5A/IFI30/ELF1/B2M/HLA-C/NCOA7/LGALS3BP/IL7/TDRD7/RTP4/SELL/IFI27/CASP1/ADAR/PLSCR1/CXCL10/LAP3/NUB1/CD47/GBP4/TMEM140/PSME1/PSMB8/CMPK2/DDX60/IFITM2/LPAR6/CXCL11/PROCR/IRF2/CSF1/UBA7/IFITM1/BST2/IFIH1/TAP1/GMPR/UBE2L6/TRIM21/PARP9/PSMB9/BATF2/PARP14/IRF9/PARP12/EPSTI1/RIPK2/MX1/SAMD9/CNP/IRF7/OAS1/ISG20/RSAD2/USP18/TRIM26/IFITM3/EIF2AK2/HERC6/SAMD9L/IFI35/IRF1/MVB12A/DHX58…
HALLMARK_MYC_TARGETS_V1	HALLMARK_MYC_TARGETS_V1	198	0.589449	1.29726	1.80118e-05	5.71594e-05	1.08302e-05	11525	tags=86%	list=38%	signal=54%	FAM120A/EPRS1/PRPS2/EIF1AX/VDAC1/PRDX4/PABPC1/SMARCC1/RPS6/EEF1B2/RPL34/RPL14/COX5A/CNBP/HPRT1/CANX/PCBP1/RPLP0/ACP1/ODC1/HNRNPA1/GLO1/SRPK1/TOMM70/C1QBP/STARD7/SERBP1/PTGES3/IMPDH2/NOLC1/EIF4G2/DEK/VDAC3/USP1/PRDX3/GSPT1/DDX21/GNL3/XPOT/RPS3/HSP90AB1/CUL1/PSMD1/SNRPB2/SF3A1/SYNCRIP/HDDC2/RPS2/CCT3/ILF2/RPS5/VBP1/RPS10/RPL18/G3BP1/TXNL4A/ORC2/APEX1/HSPD1/MRPL9/RPL22/NAP1L1/XRCC6/SNRPD1/TUFM/RAD23…
HALLMARK_MTORC1_SIGNALING	HALLMARK_MTORC1_SIGNALING	199	0.592367	1.30372	1.8291e-05	5.71594e-05	1.08302e-05	9696	tags=71%	list=32%	signal=49%	CXCR4/BTG2/IGFBP5/SYTL2/FGL2/XBP1/ADD3/TMEM97/LGMN/PPA1/CCNG1/IFI30/IDH1/SLC6A6/EGLN3/GSR/AK4/SORD/LDLR/SLA/INSIG1/EPRS1/ME1/SLC1A4/DHCR24/SKAP2/UFM1/ACTR2/ITGB2/ACSL3/SCD/SERP1/SSR1/HMGCR/SC5D/CYP51A1/SLC37A4/PFKL/HK2/USO1/PNP/SQLE/HPRT1/CANX/RAB1A/RIT1/RDH11/NFIL3/TBK1/HSPA5/PRDX1/STC1/ACTR3/BHLHE40/HSP90B1/NIBAN1/RPN1/NUFIP1/EDEM1/SQSTM1/TFRC/IDI1/NUPR1/SLC9A3R1/QDPR/ACLY/ELOVL6/LTA4H/CTSC/HSP…
HALLMARK_ESTROGEN_RESPONSE_LATE	HALLMARK_ESTROGEN_RESPONSE_LATE	200	0.589801	1.29792	4.46202e-05	0.000131236	2.48658e-05	6846	tags=56%	list=23%	signal=43%	TFF1/TFF3/AGR2/CA2/HMGCS2/CXCL14/TSPAN13/TJP3/XBP1/KLF4/IMPA2/SERPINA1/ABHD2/ADD3/TPSAB1/TMPRSS3/PRLR/TST/FRK/IL17RB/KCNK5/MEST/FOS/SLC27A2/GFUS/JAK2/ID2/SLC29A1/CPE/UGDH/DNAJC12/JAK1/OVOL2/SLC24A3/BATF/WFS1/ST14/SORD/TOB1/AFF1/CKB/DYNLT3/SCUBE2/PDCD4/SLC1A4/LLGL2/DNAJC1/CDH1/FAM102A/UNC13B/PDZK1/IL6ST/RABEP1/ASS1/LSR/FDFT1/CHPT1/NRIP1/CISH/BAG1/RPS6KA2/LARGE1/AMFR/RAB31/PPIF/GALE/RAPGEFL1/SERPIN…
HALLMARK_UV_RESPONSE_DN	HALLMARK_UV_RESPONSE_DN	144	0.606057	1.3263	9.30653e-05	0.000258515	4.89817e-05	8752	tags=72%	list=29%	signal=51%	ANXA4/GCNT1/COL3A1/COL1A2/IGFBP5/PDGFRB/DDAH1/ADD3/FBLN5/PLCB4/SDC2/COL5A2/ICA1/KALRN/MGLL/GRK5/NFIB/PMP22/LTBP1/TGFBR3/CDC42BPA/NR1D2/COL1A1/TGFBR2/LDLR/INSIG1/ACVR2A/KIT/PRKCA/PTEN/EFEMP1/FYN/DAB2/ATRN/PHF3/PLPP3/DYRK1A/ERBB2/COL11A1/ATRX/ATXN1/NIPBL/SIPA1L1/ATP2C1/SFMBT1/MAP1B/PDLIM5/NFKB1/PPARG/FHL2/CDKN1B/SLC7A1/CELF2/BHLHE40/ZMIZ1/SCAF8/SMAD7/BMPR1A/MMP16/AGGF1/TJP1/NOTCH2/SLC22A18/MAPK14/M…
HALLMARK_IL6_JAK_STAT3_SIGNALING	HALLMARK_IL6_JAK_STAT3_SIGNALING	87	0.640822	1.39218	0.000189317	0.000498202	9.43962e-05	8032	tags=66%	list=26%	signal=48%	REG1A/A2M/ACVR1B/CXCL9/IFNGR2/CXCL3/IL13RA1/IL17RB/IL2RG/IL1R1/ACVRL1/IL7/CD14/PF4/IFNAR1/IL1R2/MYD88/STAM2/IL10RB/CSF2RB/IL6ST/CXCL10/PLA2G2A/TNFRSF1B/IL15RA/ITGA4/LTB/IFNGR1/CXCL11/CSF1/JUN/IL3RA/STAT3/HAX1/CCR1/GRB2/TLR2/IL2RA/IRF9/SOCS3/STAT1/IL18R1/BAK1/CBL/CD36/PIK3R5/FAS/CD44/IL17RA/TNFRSF21/TYK2/PDGFC/OSMR/IRF1/PTPN11/MAP3K8/STAT2
HALLMARK_PEROXISOME	HALLMARK_PEROXISOME	104	0.619869	1.35348	0.000289366	0.000723416	0.000137068	7960	tags=69%	list=26%	signal=51%	ALDH1A1/NR1I2/TTR/HSD17B11/ACSL5/STS/EPHX2/ALDH9A1/YWHAH/IDH1/SLC27A2/SOD1/CAT/ACOX1/RETSAT/PEX11B/ABCD3/GNPAT/SCP2/IDE/ECI2/ECH1/HSD11B2/DHCR24/DHRS3/BCL10/ISOC1/ACSL4/HSD17B4/PABPC1/ABCB1/SMARCC1/SOD2/ATXN1/HSD3B7/SLC25A4/CNBP/GSTK1/ACSL1/RDH11/MVP/PRDX1/EHHADH/PEX6/IDI1/VPS4B/LONP2/SERPINA6/CRAT/PEX2/IDH2/CADM1/TSPO/SLC35B2/HMGCL/SLC23A2/CEL/PEX13/PEX5/CDK7/ACAA1/UGT2B17/PRDX5/PEX11A/FDPS/MSH2…
HALLMARK_APOPTOSIS	HALLMARK_APOPTOSIS	160	0.590631	1.29618	0.000407845	0.000971059	0.00018399	7809	tags=64%	list=26%	signal=48%	LUM/ERBB3/BTG2/DCN/PDGFRB/BGN/DAP/CD2/PAK1/SOD1/CCND2/F2R/CLU/CD14/ANKH/GSN/TNFSF10/RETSAT/RHOB/DNAJC3/TIMP1/TGFBR3/GSR/NEDD9/BMP2/IER3/LEF1/PDCD4/HGF/CASP3/GCH1/CASP7/CASP1/CTNNB1/BCL10/ROCK1/LGALS3/CASP6/TIMP3/SC5D/IGF2R/ERBB2/MCL1/SOD2/RNASEL/MMP2/APP/PLPPR4/IFNGR1/CD69/JUN/PSEN2/CDKN1B/PSEN1/SAT1/BCAP31/PPP3R1/TAP1/SMAD7/PPT1/SQSTM1/CYLD/PEA15/PRF1/ATF3/MADD/BMF/SPTAN1/DAP3/XIAP/ADD1/BCL2L11/…
HALLMARK_PANCREAS_BETA_CELLS	HALLMARK_PANCREAS_BETA_CELLS	40	0.713975	1.49292	0.000461716	0.00102643	0.000194481	5587	tags=65%	list=18%	signal=53%	INS/SYT13/FOXA2/GCG/CHGA/SST/PDX1/SCGN/ISL1/HNF1A/LMO2/G6PC2/FOXO1/SRP9/NKX2-2/INSM1/SPCS1/SRPRB/MAFB/VDR/DPP4/STXBP1/PCSK1/PCSK2/PAK3/NEUROG3
HALLMARK_CHOLESTEROL_HOMEOSTASIS	HALLMARK_CHOLESTEROL_HOMEOSTASIS	74	0.638214	1.38042	0.000472158	0.00102643	0.000194481	7416	tags=66%	list=24%	signal=50%	LPL/CXCL16/TMEM97/LGMN/TP53INP1/CLU/PNRC1/ANXA13/ANTXR2/LDLR/ECH1/ACSS2/CTNNB1/PMVK/PLSCR1/LGALS3/ANXA5/SCD/SREBF2/ETHE1/HMGCR/FDFT1/SC5D/CYP51A1/GUSB/JAG1/MAL2/CPEB2/SQLE/PPARG/NFIL3/ACTG1/NIBAN1/IDI1/ATF3/PCYT2/S100A11/EBP/STX5/DHCR7/HMGCS1/LSS/NSDHL/ALCAM/PDK3/HSD17B7/TM7SF2/ABCA2/FDPS
HALLMARK_UV_RESPONSE_UP	HALLMARK_UV_RESPONSE_UP	158	0.57967	1.27195	0.000691495	0.00144061	0.000272959	9259	tags=66%	list=30%	signal=46%	CA2/BTG2/EPCAM/CREG1/TST/FOS/LYN/RHOB/BTG1/TMBIM6/BMP2/SPR/MAOA/CASP3/GCH1/IGFBP2/FURIN/PRKCD/CEBPG/CDO1/IL6ST/EIF2S3/HLA-F/ABCB1/SOD2/SLC25A4/RAB27A/BSG/PPIF/PPP1R2/CDC5L/SLC6A8/PDLIM3/NAT1/EIF5/RPN1/TAP1/ATP6V1C1/PPT1/KLHDC3/DDX21/SQSTM1/TFRC/SIGMAR1/ATF3/CYB5R1/CHRNA5/HSPA13/AMD1/ALAS1/BCL2L11/MARK2/FGF18/ATP6V1F/CDKN1C/TGFBRAP1/BAK1/KCNH2/MGAT1/HNRNPU/JUNB/CCND3/DNAJA1/BTG3/CLTB/CXCL2/CNP/DGA…
HALLMARK_ESTROGEN_RESPONSE_EARLY	HALLMARK_ESTROGEN_RESPONSE_EARLY	199	0.559993	1.23247	0.000883829	0.00176766	0.000334925	6829	tags=53%	list=22%	signal=42%	TFF1/TFF3/DEPTOR/MUC1/RETREG1/SLC1A1/LRIG1/ELF3/TJP3/ABLIM1/MLPH/XBP1/KLF4/ABHD2/TTC39A/ADD3/TMPRSS3/AKAP1/GAB2/ELF1/FRK/IL17RB/SLC37A1/KCNK5/FOS/SLC27A2/OLFML3/JAK2/BCL11B/TBC1D30/OVOL2/SYBU/SLC24A3/CANT1/WFS1/HES1/TOB1/CLDN7/AFF1/LAD1/DYNLT3/SLC1A4/ABAT/FAM102A/ENDOD1/UGCG/DHRS3/PDZK1/IL6ST/FDFT1/CHPT1/SLC19A2/NRIP1/MINDY1/CISH/BAG1/RPS6KA2/AMFR/RAB31/PPIF/RAPGEFL1/BCL2/ESRP2/MYB/FHL2/HR/REEP1/…
HALLMARK_MYOGENESIS	HALLMARK_MYOGENESIS	198	0.555613	1.22279	0.00105848	0.00202832	0.000384313	6685	tags=45%	list=22%	signal=36%	APOD/ERBB3/IGFBP7/SPARC/COL3A1/EPHB3/SPDEF/ABLIM1/AEBP1/COL4A2/NQO1/COL15A1/SOD3/MYH11/COX7A1/MYOM1/FOXO4/CLU/GSN/TAGLN/KLF5/RB1/COL1A1/CKB/ACHE/SORBS1/LPIN1/SYNGR2/LAMA2/COL6A3/PTGIS/SCD/LSP1/ITGB5/FKBP1B/AGL/BAG1/BDKRB2/APP/MEF2C/LARGE1/OCEL1/VIPR1/HSPB2/SLC6A8/ATP6AP1/ACSL1/RIT1/PSEN2/REEP1/APLNR/TPM3/GABARAPL2/MEF2D/CACNA1H/IGFBP3/BHLHE40/DENND2B/TNNC1/HDAC5/FHL1/SSPN/CKMT2/MYLK/SPTAN1/MYO1C/…
HALLMARK_XENOBIOTIC_METABOLISM	HALLMARK_XENOBIOTIC_METABOLISM	200	0.562301	1.2374	0.00109529	0.00202832	0.000384313	5932	tags=46%	list=20%	signal=38%	REG1A/ADH1C/CA2/CYP2C18/DDC/TMEM176B/HNF4A/CYP2S1/FBP1/RAP1GAP/HSD17B2/ALDH2/PROS1/MAN1A1/SLC46A3/RBP4/PDK4/VNN1/CYP2J2/NQO1/LPIN2/HES6/TMEM97/APOE/NDRG2/ALDH9A1/ABCC3/SLC35D1/IDH1/CAT/IL1R1/ID2/CFB/CYP27A1/ACOX1/UGDH/RETSAT/SLC6A6/AKR1C3/GSR/ENTPD5/TMBIM6/F10/GSTM4/CYFIP2/IRF8/ETS2/MAOA/DHRS7/PTGDS/GCH1/ECH1/PGRMC1/CBR1/CDO1/CASP6/ABHD6/FBLN1/ASL/ALDH3A1/GCKR/MARCHF6/CNDP2/HPRT1/ACP1/PDLIM5/PTGE…
HALLMARK_NOTCH_SIGNALING	HALLMARK_NOTCH_SIGNALING	32	0.716482	1.47565	0.00119519	0.00213427	0.000404388	5310	tags=69%	list=17%	signal=57%	LFNG/WNT2/HEYL/FZD5/APH1A/HES1/WNT5A/NOTCH3/PRKCA/TCF7L2/JAG1/FBXW11/SAP30/DLL1/PSEN2/FZD1/ARRB1/CUL1/NOTCH2/SKP1/DTX4/NOTCH1
HALLMARK_ANGIOGENESIS	HALLMARK_ANGIOGENESIS	36	0.692701	1.43273	0.00136319	0.00235033	0.000445327	3951	tags=56%	list=13%	signal=48%	LUM/COL3A1/LPL/OLR1/COL5A2/VCAN/SPP1/CCND2/TIMP1/KCNJ8/PF4/SLCO2A1/FSTL1/POSTN/APP/JAG1/PDGFA/STC1/ITGAV/SERPINA5
HALLMARK_BILE_ACID_METABOLISM	HALLMARK_BILE_ACID_METABOLISM	112	0.589323	1.28826	0.00194242	0.00323737	0.000613396	7351	tags=56%	list=24%	signal=43%	NR0B2/ALDH1A1/SULT1B1/NR1I2/TTR/HSD17B11/NR3C2/ACSL5/EPHX2/ALDH9A1/IDH1/SLC27A2/SOD1/CAT/DIO2/AMACR/CYP27A1/SLC29A1/RETSAT/ABCD3/GNPAT/SCP2/CH25H/PHYH/DHCR24/NUDT12/ISOC1/HSD17B4/GC/ATXN1/HSD3B7/PEX19/ABCA1/LCK/GSTK1/PEX7/ACSL1/PXMP2/ABCA5/PEX6/IDI1/CYP7B1/SLC22A18/LONP2/SERPINA6/ABCA8/PNPLA8/PEX12/IDH2/ABCA3/OPTN/HACL1/SLC35B2/SLC23A2/TFCP2L1/PEX13/PEX16/GCLM/PRDX5/AQP9/PEX11A/PEX11G/ABCA2
HALLMARK_PI3K_AKT_MTOR_SIGNALING	HALLMARK_PI3K_AKT_MTOR_SIGNALING	104	0.590851	1.29012	0.00357032	0.00563643	0.00106796	8269	tags=62%	list=27%	signal=46%	CXCR4/RPS6KA3/IL2RG/ITPR2/SLA/ARF1/MYD88/PTEN/ACTR2/MAP2K6/YWHAB/PLA2G12A/MAPK1/RIPK1/LCK/PPP2R1B/RPS6KA1/CAB39/RIT1/CDKN1B/RAC1/CLTC/TBK1/GNA14/ACTR3/HSP90B1/SMAD2/DUSP3/SQSTM1/GRB2/ATF1/CAB39L/GRK2/CAMK4/UBE2D3/PRKAR2A/MAPK9/ECSIT/PIKFYVE/ARPC3/MAP3K7/RALB/CALR/PRKCB/VAV3/DDIT3/PRKAG1/MAP2K3/PFN1/CFL1/NCK1/PRKAA2/AKT1/RAF1/CDK4/CDKN1A/MKNK2/IRAK4/PTPN11/PPP1CA/GSK3B/MAPK8/THEM4/STAT2/PLCB1
HALLMARK_INFLAMMATORY_RESPONSE	HALLMARK_INFLAMMATORY_RESPONSE	199	0.546881	1.20361	0.00360732	0.00563643	0.00106796	7343	tags=54%	list=24%	signal=41%	SLC4A4/BTG2/GPC3/CYBB/RGS1/CCL24/ACVR1B/PTGER2/CXCL9/FZD5/GPR183/MSR1/OLR1/IFNGR2/CCRL2/C3AR1/LYN/IL1R1/RNF144B/CD14/CCL20/TNFSF10/TIMP1/CD48/IFNAR1/CALCRL/IL10RA/RTP4/TLR3/TLR1/CD55/LDLR/SELL/AHR/PTGER4/ACVR2A/CCL17/GCH1/MEP1A/SEMA4D/SELENOS/PTAFR/INHBA/MXD1/CXCL10/PDPN/TNFRSF1B/CMKLR1/RGS16/HPN/IL7R/OSM/IL15RA/LCP2/ATP2C1/ABCA1/ABI1/STAB1/CXCL11/LCK/C5AR1/CD69/NFKB1/CSF1/SLC7A1/APLNR/PDE4B/PSEN…
HALLMARK_UNFOLDED_PROTEIN_RESPONSE	HALLMARK_UNFOLDED_PROTEIN_RESPONSE	112	0.576135	1.25944	0.00539124	0.00816854	0.00154772	9473	tags=70%	list=31%	signal=48%	XBP1/ALDH18A1/DNAJC3/WFS1/EEF2/KDELR3/ATF6/HERPUD1/SLC1A4/EIF2AK3/DNAJB9/CEBPG/KIF5B/SERP1/TUBB2A/SSR1/PDIA6/SEC31A/SLC30A5/EXOC2/HYOU1/TTC37/SPCS3/PAIP1/NOLC1/SPCS1/HSPA5/HSP90B1/SDAD1/PDIA5/CNOT6/EDEM1/NFYB/SRPRB/XPOT/NFYA/DCP2/ATF3/PREB/ERN1/KHSRP/ATF4/HSPA9/YWHAZ/YIF1A/CALR/SRPRA/EIF4A2/RRP9/PARN/EXOSC5/EIF4A1/NPM1/MTHFD2/TATDN2/ERO1A/DKC1/EIF4G1/BAG3/MTREX/WIPI1/RPS14/ATP6V0D1/DCTN1/CNOT4/GE…
HALLMARK_MITOTIC_SPINDLE	HALLMARK_MITOTIC_SPINDLE	197	0.547461	1.20503	0.00561432	0.00825635	0.00156436	9935	tags=64%	list=33%	signal=44%	RAPGEF5/SPTBN1/PCGF5/MID1IP1/ARHGEF12/GSN/WASL/NEDD9/STK38L/CDC42BPA/MID1/FGD4/CD2AP/NCK2/APC/ARHGEF3/CDC42EP1/EPB41/KIF3B/ARL8A/ROCK1/PREX1/KIF5B/KIFAP3/STAU1/PCM1/LRPPRC/PALLD/PKD2/TLK1/ARHGAP5/RALBP1/AKAP13/ARHGEF11/ABI1/DOCK2/ARFGEF1/PDLIM5/SORBS2/SYNPO/ARHGAP4/EPB41L2/CLIP2/DYNC1H1/SMC1A/MAP1S/SSH2/PAFAH1B1/PPP4R2/EZR/LATS1/RANBP9/SOS1/NOTCH2/CDC42/RABGAP1/NF1/SPTAN1/RAB3GAP1/CDC42EP2/CDC42E…
HALLMARK_REACTIVE_OXYGEN_SPECIES_PATHWAY	HALLMARK_REACTIVE_OXYGEN_SPECIES_PATHWAY	48	0.639572	1.35545	0.00634697	0.00883045	0.00167314	9307	tags=79%	list=31%	signal=55%	NQO1/SOD1/CAT/HHEX/GSR/SELENOS/PRDX4/FTL/PRDX2/LSP1/IPCEF1/SOD2/NDUFS2/PRDX1/PRDX6/TXN/SCAF4/MBP/OXSR1/MSRA/JUNB/FES/PDLIM1/GPX3/GCLM/NDUFA6/TXNRD1/PRNP/GLRX2/NDUFB4/EGLN2/GLRX/GCLC/HMOX2/PTPA/G6PD/ABCC1/CDKN2D
HALLMARK_GLYCOLYSIS	HALLMARK_GLYCOLYSIS	200	0.544934	1.19918	0.00635793	0.00883045	0.00167314	7170	tags=50%	list=24%	signal=39%	TFF3/ALDOB/ANG/CXCR4/DCN/GPC3/CAPN5/ELF3/GFPT1/CHST4/SDC2/QSOX1/PAM/VCAN/IL13RA1/ALDH9A1/SRD5A3/IDH1/SOX9/SOD1/GPC4/GFUS/RRAGD/B3GNT3/EGLN3/AK4/IER3/KDELR3/ME1/GLCE/SLC35A3/B4GALT4/BPNT1/COL5A1/AKR1A1/CASP6/COG2/SLC37A4/GUSB/AGL/MXI1/HK2/PKP2/ZNF292/HS2ST1/GALE/SAP30/EFNA3/SDHC/GALK2/HDLBP/FBP2/GNPDA1/PHKA2/CHPF/HSPA5/CYB5A/CACNA1H/STC1/IGFBP3/SDC3/HAX1/PPP2CB/DLD/AK3/COPB2/PYGB/FUT8/PGM2/ME2/GAL…
HALLMARK_TNFA_SIGNALING_VIA_NFKB	HALLMARK_TNFA_SIGNALING_VIA_NFKB	197	0.539685	1.18792	0.00993898	0.0134311	0.00254483	9527	tags=68%	list=31%	signal=47%	KLF2/BTG2/EFNA1/FUT4/KLF4/GPR183/OLR1/IFNGR2/F2RL1/CCRL2/CXCL3/KLF9/FOS/GEM/ID2/CCL20/PNRC1/RHOB/BTG1/TSC22D1/HES1/PLEK/BMP2/IER3/LDLR/PTGER4/ETS2/GCH1/INHBA/MXD1/IL6ST/TUBB2A/CXCL10/PLPP3/IL7R/MCL1/IL15RA/SOD2/STAT5A/JAG1/DUSP4/ABCA1/DRAM1/CXCL11/PDLIM5/MSC/CD69/NFKB1/CD83/CSF1/JUN/NFIL3/PFKFB3/PDE4B/EGR2/BHLHE40/SAT1/SDC4/EDN1/IL23A/LITAF/IFIH1/TAP1/NFKBIE/SQSTM1/NFE2L2/IER2/EIF1/TNFAIP8/NR4A3/…
HALLMARK_DNA_REPAIR	HALLMARK_DNA_REPAIR	148	0.537751	1.17833	0.026973	0.0354908	0.00672458	11781	tags=76%	list=39%	signal=47%	ARL6IP1/SDCBP/STX3/MPC2/TP53/CANT1/NT5C3A/HCLS1/EIF1B/POLR3GL/RALA/ERCC5/CMPK2/PNP/RRM2B/POLD3/HPRT1/TMED2/SMAD5/DAD1/IMPDH2/CLP1/PDE4B/SURF1/DCTN4/POLR2A/RPA2/BCAP31/RNMT/GTF2B/TSG101/POLR3C/AK3/AGO4/SEC61A1/DDB1/TK2/USP11/POLR1D/GMPR2/CCNO/COX17/NELFB/XPC/NFX1/GTF2H1/NUDT9/POLR2D/NUDT21/APRT/GTF2F1/POLA1/UMPS/CETN2/NCBP2/SUPT4H1/GUK1/POLD4/EDF1/PCNA/POLB/POLR2C/ELOA/TAF13/SRSF6/SSRP1/PDE6G/AK1/…
HALLMARK_TGF_BETA_SIGNALING	HALLMARK_TGF_BETA_SIGNALING	54	0.593647	1.26414	0.0302115	0.0387327	0.00733882	8491	tags=69%	list=28%	signal=49%	HIPK2/SPTBN1/IFNGR2/ENG/ID2/TGFBR1/BMPR2/PPM1A/BMP2/APC/RHOA/CDH1/FURIN/CTNNB1/SKIL/LTBP2/RAB31/ARID4B/ACVR1/TRIM33/ID3/SMAD7/BMPR1A/HDAC1/TJP1/XIAP/UBE2D3/CDKN1C/MAP3K7/JUNB/SKI/FKBP1A/CDK9/TGIF1/PPP1CA/SMURF1/FNTA
HALLMARK_WNT_BETA_CATENIN_SIGNALING	HALLMARK_WNT_BETA_CATENIN_SIGNALING	42	0.607611	1.2756	0.0315361	0.0394201	0.00746908	7441	tags=62%	list=24%	signal=47%	DKK4/PTCH1/FZD8/AXIN2/CCND2/TP53/FRAT1/LEF1/CTNNB1/NCSTN/JAG1/HDAC11/DLL1/RBPJ/PSEN2/FZD1/HDAC5/CUL1/NOTCH1/HDAC2/HEY1/MYC/HEY2/AXIN1/MAML1/NUMB

## Sheet: Sheet1
ID	Description	setSize	enrichmentScore	NES	pvalue	p.adjust	qvalues	rank	leading_edge	core_enrichment
HALLMARK_EPITHELIAL_MESENCHYMAL_TRANSITION	HALLMARK_EPITHELIAL_MESENCHYMAL_TRANSITION	199	0.675838	1.45609	1e-10	4.8e-09	1.26316e-09	4040	tags=52%	list=13%	signal=46%	SFRP4/LUM/COL1A2/COL3A1/BGN/PDGFRB/FMOD/DCN/COL1A1/SPARC/ELN/MMP1/COMP/THBS2/ACTA2/COL4A1/COL4A2/MATN3/LRP1/MXRA5/COL8A2/MGP/COL5A2/COL5A1/COL6A3/VCAM1/FBN1/MATN2/WNT5A/TAGLN/VCAN/EDIL3/FUCA1/CCN2/CDH11/THY1/FZD8/FBLN5/MMP2/MYL9/SPP1/FBLN2/SCG2/CTHRC1/GREM1/QSOX1/GEM/COL12A1/COL11A1/INHBA/IGFBP3/DPYSL3/LAMA2/ECM1/HTRA1/CALD1/TIMP3/PCOLCE/MYLK/SGCB/FBLN1/LOXL1/POSTN/SLC6A8/TPM1/ITGB5/NTM/RHOB/IGFB…
HALLMARK_KRAS_SIGNALING_UP	HALLMARK_KRAS_SIGNALING_UP	197	0.665	1.43262	2.14628e-10	5.15106e-09	1.35554e-09	3944	tags=50%	list=13%	signal=44%	PIGR/ANXA10/CA2/APOD/MMP11/PCSK1N/USH1C/NR0B2/SPARCL1/TSPAN1/TMEM176B/VWA5A/TMEM176A/CTSS/CXCR4/PLVAP/GPRC5B/CFB/RBP4/IL2RG/GPNMB/HKDC1/ENG/TSPAN13/SCG5/ACE/GALNT3/BMP2/F13A1/GUCY1A1/FUCA1/SLPI/ST6GAL1/LAPTM5/RGS16/PLAT/SPP1/FCER1G/ITGBL1/F2RL1/ADGRA2/BTC/SOX9/SCG3/IL33/INHBA/IGFBP3/KLF4/IL10RA/PTPRR/MPZL2/ABCB1/MAFB/C3AR1/CXCL10/TNFRSF1B/CPE/GADD45G/CFH/KCNN4/RABGAP1L/PEG3/ID2/MAP7/SERPINA3/PRRX…
HALLMARK_INTERFERON_GAMMA_RESPONSE	HALLMARK_INTERFERON_GAMMA_RESPONSE	198	0.662938	1.42825	6.60909e-10	1.05745e-08	2.78277e-09	6962	tags=71%	list=23%	signal=55%	HLA-DRB1/CD74/C1S/PLA2G4A/SERPING1/C1R/VCAM1/CFB/CXCL9/METTL7B/HLA-DQA1/IFI27/FGL2/CASP1/HLA-DMA/MYD88/HLA-B/RTP4/GBP4/PELI1/TNFSF10/GZMA/DDX60/IL10RA/BST2/IL7/LGALS3BP/OAS2/IFNAR2/EIF4E3/EPSTI1/CASP7/CXCL10/ARID5B/SLAMF7/TDRD7/MX1/CMPK2/CFH/IRF7/MVP/JAK2/LYSMD2/IFITM2/ADAR/B2M/MX2/IRF8/DHX58/CSF2RB/BATF2/PARP14/RNF213/STAT3/IDO1/PSMB10/GCH1/UBE2L6/SSPN/IL15RA/CASP3/HLA-A/IRF2/IRF9/HERC6/SAMHD1/P…
HALLMARK_ESTROGEN_RESPONSE_LATE	HALLMARK_ESTROGEN_RESPONSE_LATE	200	0.647023	1.39385	6.2014e-09	7.44168e-08	1.95834e-08	6590	tags=62%	list=22%	signal=48%	TFF1/HMGCS2/CXCL14/TFF3/CA2/AGR2/TJP3/TPSAB1/KCNK5/RAPGEFL1/TMPRSS3/ABHD2/TST/TSPAN13/IL17RB/ASS1/OVOL2/LARGE1/SCUBE2/PRLR/SLC29A1/SLC27A2/IMPA2/CA12/PDZK1/ADD3/ST14/KLF4/MDK/LTF/UNC13B/NBL1/SERPINA1/HR/LLGL2/AFF1/FRK/GFUS/LSR/PLXNB1/TOB1/JAK1/CDH1/CPE/ABCA3/FOS/FAM102A/PAPSS2/IGFBP4/TNNC1/XBP1/JAK2/CKB/WFS1/SLC9A3R1/PLAAT3/ID2/DNAJC12/SERPINA5/MYB/SERPINA3/SORD/BAG1/BATF/PGR/CHPT1/SEMA3B/SLC1A4/…
HALLMARK_INTERFERON_ALPHA_RESPONSE	HALLMARK_INTERFERON_ALPHA_RESPONSE	96	0.710393	1.51195	4.61758e-08	4.43287e-07	1.16655e-07	6011	tags=77%	list=20%	signal=62%	CD74/C1S/GBP2/IFI27/CASP1/IFITM1/UBA7/RTP4/GBP4/DDX60/BST2/IL7/LGALS3BP/CCRL2/EPSTI1/CXCL10/ELF1/TDRD7/HLA-C/TENT5A/MX1/CMPK2/IRF7/TMEM140/IFITM2/ADAR/CSF1/GMPR/B2M/NCOA7/SAMD9/PARP9/DHX58/BATF2/PARP14/SELL/UBE2L6/IRF2/IRF9/HERC6/HELZ2/CXCL11/IFI30/PSME1/OAS1/LPAR6/PLSCR1/TRIM21/NUB1/IFI35/SAMD9L/PSMB8/STAT2/PARP12/LAP3/USP18/IFI44L/TAP1/IFITM3/IFI44/RSAD2/IRF1/IFIH1/PSMB9/IL4R/TRIM14/ISG20/LAMP3…
HALLMARK_COAGULATION	HALLMARK_COAGULATION	136	0.672116	1.43752	8.33696e-08	6.66957e-07	1.75515e-07	4134	tags=46%	list=14%	signal=40%	CTSE/HMGCS2/MMP7/CAPN5/MMP11/A2M/ANG/HNF4A/SPARC/F2RL2/MMP1/COMP/VWF/CLU/LRP1/C1S/SERPING1/MMP15/C1R/GDA/CFB/FBN1/CFI/C1QA/CPQ/CTSK/MMP2/PLAT/PROS1/LGMN/CTSO/C3/GSN/PREP/HTRA1/SERPINA1/CTSH/TIMP3/OLR1/CFH/PLEK/PF4/GNG12/F10/FN1/CSRP1/MSRB2/ACOX2/CFD/TIMP1/DPP4/FURIN/FYN/C2/USP11/RAC1/ARF4/RABIF/APOC1/PROC/ADAM9/RGN/KLF7
HALLMARK_ESTROGEN_RESPONSE_EARLY	HALLMARK_ESTROGEN_RESPONSE_EARLY	199	0.628237	1.35354	1.65455e-07	1.13455e-06	2.98565e-07	6469	tags=59%	list=21%	signal=47%	TFF1/TFF3/MUC1/DEPTOR/TJP3/ELF3/RETREG1/KCNK5/RAPGEFL1/TMPRSS3/LRIG1/SLC1A1/ABHD2/TTC39A/MLPH/ABLIM1/KCNK15/OLFML3/IL17RB/OVOL2/SLC37A1/SYBU/AKAP1/SLC27A2/CA12/PDZK1/ADD3/DHRS3/KLF4/BHLHE40/CLDN7/NBL1/HR/LAD1/AFF1/FRK/ENDOD1/THSD4/TOB1/TBC1D30/ELF1/ABCA3/FOS/FAM102A/PAPSS2/ASB13/BCL11B/IGFBP4/GAB2/MINDY1/HES1/XBP1/JAK2/WFS1/SLC9A3R1/PLAAT3/REEP1/ESRP2/ABAT/CANT1/MYB/BAG1/UGCG/GJA1/PGR/CHPT1/SEMA3…
HALLMARK_MYOGENESIS	HALLMARK_MYOGENESIS	198	0.626133	1.34896	5.8323e-07	3.49938e-06	9.2089e-07	5136	tags=45%	list=17%	signal=38%	APOD/ERBB3/COL3A1/AEBP1/IGFBP7/MYH11/COL1A1/SPARC/MYOM1/COL4A2/CLU/ACHE/COL15A1/COL6A3/ABLIM1/SOD3/COX7A1/CACNA1H/TAGLN/SPDEF/LARGE1/EPHB3/DES/SORBS1/IGFBP3/GSN/LAMA2/KLF5/BHLHE40/NQO1/MYLK/LPIN1/FOXO4/SLC6A8/ITGB5/DENND2B/SYNGR2/TNNC1/CKB/OCEL1/REEP1/VIPR1/PTGIS/SGCD/BDKRB2/FKBP1B/BAG1/HSPB2/AGL/SPTAN1/LSP1/COL6A2/ADCY9/SSPN/EFS/HDAC5/CFD/NAV2/NOTCH1/PTP4A3/CRAT/FHL1/GAA/ATP6AP1/MEF2C/TPM2/CTF1/…
HALLMARK_HEME_METABOLISM	HALLMARK_HEME_METABOLISM	198	0.621938	1.33992	1.18933e-06	6.34311e-06	1.66924e-06	7291	tags=55%	list=24%	signal=42%	CTSE/CA2/PDZK1IP1/SELENBP1/RAP1GAP/BTG2/TENT5C/TNS1/LPIN2/XK/CLCN3/DMTN/ALAD/C3/UCP2/CAT/KLF3/MFHAS1/ENDOD1/KDM7A/HBB/SLC6A8/LRP10/ARHGEF12/FBXO34/CLIC2/MARCHF2/IGSF3/LMO2/TRIM10/ACP5/MKRN1/HTATIP2/EPB41/CDR2/SDCBP/CCDC28A/GYPC/KAT2B/TMEM9B/SLC11A2/SLC25A38/RIOK3/MARCHF8/DCAF11/SLC10A3/MGST3/ABCB6/MAP2K3/FOXO3/ATP6V0A1/PRDX2/SIDT2/YPEL5/TRAK2/BPGM/TFRC/FN3K/SYNJ1/MXI1/KHNYN/RNF19A/ACKR1/ERMAP/CTS…
HALLMARK_IL2_STAT5_SIGNALING	HALLMARK_IL2_STAT5_SIGNALING	198	0.619639	1.33497	1.84011e-06	8.83254e-06	2.32435e-06	7953	tags=63%	list=26%	signal=47%	CA2/MUC1/ANXA4/F2RL2/SH3BGRL2/LRIG1/PTGER2/GALM/BMP2/PTCH1/FGL2/RGS16/SPP1/WLS/SYT11/GBP4/AHR/HIPK2/HOPX/CD81/AMACR/DHRS3/ECM1/TNFSF10/BHLHE40/IL10RA/IL1R2/GUCY1B1/ABCB1/CXCL10/TNFRSF1B/HK2/RHOB/SYNGR2/BMPR2/NFKBIZ/MXD1/IRF6/XBP1/RABGAP1L/ENPP1/TNFSF11/CSF1/AHNAK/IRF8/BATF/PLPP1/CCND2/MAP6/SELL/CDC42SE2/ETV4/SNX9/MAPKAPK2/TNFRSF21/SERPINB6/TWSG1/CD48/CASP3/PNP/SMPDL3A/TTC39B/SWAP70/CISH/IGF2R/SPR…
HALLMARK_COMPLEMENT	HALLMARK_COMPLEMENT	197	0.616206	1.3275	2.76875e-06	1.20818e-05	3.17942e-06	6171	tags=56%	list=20%	signal=45%	CA2/F5/ANG/HNF4A/CTSS/COL4A2/CLU/LRP1/C1S/PLA2G4A/SERPING1/MMP15/C1R/C1QC/CFB/C1QA/CPQ/CASP1/CD55/PLAT/FCER1G/CPM/SRC/LGMN/LYN/APOA4/CTSO/C3/SCG3/GZMA/LTF/PREP/PRKCD/SERPINA1/CTSH/CASP7/LGALS3/OLR1/CFH/C4BPB/ZEB1/IRF7/PIK3CG/CASP10/PLEK/DYRK2/JAK2/PRSS3/ITGAM/F10/CD46/FN1/CSRP1/CASP3/IRF2/CALM1/HSPA5/TIMP1/LCP2/CBLB/DPP4/GZMK/DOCK10/PLSCR1/FYN/C2/CP/ANXA5/RASGRP1/GNG2/RABIF/VCPIP1/APOC1/ERAP2/PLA…
HALLMARK_XENOBIOTIC_METABOLISM	HALLMARK_XENOBIOTIC_METABOLISM	200	0.61053	1.31524	3.25026e-06	1.3001e-05	3.42133e-06	4416	tags=43%	list=15%	signal=37%	CYP2C18/ADH1C/CA2/CYP2S1/FBP1/TMEM176B/HNF4A/HSD17B2/DDC/VNN1/REG1A/CYP2J2/ALDH2/RAP1GAP/ABCC3/LPIN2/SLC46A3/CFB/RBP4/AKR1C3/NDRG2/MAN1A1/SERPINA6/PDK4/RETSAT/SLC6A6/ENTPD5/PROS1/PTGDS/GCKR/SLC35D1/TMEM97/GSTM4/HES6/CAT/ACOX1/ASL/NQO1/ETS2/CYP27A1/APOE/FBLN1/IDH1/CYFIP2/ECH1/FABP1/PAPSS2/GSR/IGFBP4/AP4B1/IL1R1/MAOA/CYP4F2/XDH/CBR1/ID2/SPINT2/ABHD6/TMBIM6/IRF8/CNDP2/ALDH9A1/F10/JUP/PSMB10/CDO1/GCH…
HALLMARK_PEROXISOME	HALLMARK_PEROXISOME	104	0.654754	1.39316	2.08042e-05	7.68157e-05	2.02146e-05	6353	tags=61%	list=21%	signal=48%	TTR/ALDH1A1/NR1I2/STS/ACSL5/SERPINA6/HSD11B2/RETSAT/HSD17B11/SLC27A2/EPHX2/DHRS3/CAT/ACOX1/YWHAH/ABCD3/HSD3B7/ABCB1/IDH1/ECH1/UGT2B17/DHCR24/MVP/SOD1/PEX11B/ALDH9A1/SCP2/GNPAT/PEX6/GSTK1/ATXN1/PEX11A/SMARCC1/FABP6/SLC25A4/BCL10/CRAT/TSPO/ABCC8/ISOC1/ACAA1/EHHADH/CRABP1/HSD17B4/HMGCL/IDE/LONP2/ACSL4/PRDX1/IDH2/SOD2/ACSL1/ECI2/PEX13/RDH11/PEX2/IDI1/CNBP/PABPC1/ABCC5/PRDX5/CADM1/SLC35B2
HALLMARK_ADIPOGENESIS	HALLMARK_ADIPOGENESIS	200	0.594909	1.28159	3.05889e-05	0.000104876	2.7599e-05	8791	tags=69%	list=29%	signal=49%	SPARCL1/ALDH2/COL4A1/COL15A1/TST/CMBL/CMPK1/RETSAT/ENPP2/SORBS1/EPHX2/C3/UCP2/CAT/MGLL/ACADS/ACOX1/APOE/MYLK/PFKFB3/MTARC2/HADH/STOM/IDH1/CD302/PPARG/TOB1/ECH1/ACAA2/PFKL/SOD1/SLC66A3/OMD/STAT5A/CAVIN2/REEP6/RAB34/ADCY6/SCP2/PHYH/SLC27A1/ELOVL6/RIOK3/SSPN/RTN3/ABCA1/MGST3/ESRRA/ECHS1/HIBCH/BCL6/CYP4B1/CRAT/DHRS7/VEGFB/IFNGR1/JAGN1/CPT2/PPM1B/SLC25A1/SLC25A10/UQCRC1/AGPAT3/DNAJC15/REEP5/ATP1B3/DGA…
HALLMARK_FATTY_ACID_METABOLISM	HALLMARK_FATTY_ACID_METABOLISM	158	0.618453	1.32837	4.4059e-05	0.000140989	3.71023e-05	9432	tags=74%	list=31%	signal=51%	HMGCS2/ADH1C/CA2/ALDH1A1/VNN1/XIST/ACSL5/INMT/GPD1/RETSAT/HSD17B11/PTPRG/ALAD/ACSM3/ACSS1/MGLL/ACADS/ACOX1/YWHAH/AOC3/SUCLG2/HADH/IDH1/ECH1/ACAA2/FABP1/CPT1A/HPGD/CRYZ/DHCR24/MAOA/CBR1/REEP6/TP53INP2/ALDH9A1/PPARA/UBE2L6/ALDH3A1/ECI1/ECHS1/HIBCH/FABP2/PSME1/GAD2/CRAT/CPT2/ACAA1/EHHADH/GLUL/MCEE/HSD17B4/HMGCL/HMGCS1/IL4I1/CBR3/ME1/ACSL4/HCCS/GPD2/SERINC1/ACSL1/LTC4S/ECI2/SDHC/RDH11/ALDH3A2/SDHA/HS…
HALLMARK_BILE_ACID_METABOLISM	HALLMARK_BILE_ACID_METABOLISM	112	0.635934	1.3554	5.36003e-05	0.000160801	4.2316e-05	6916	tags=59%	list=23%	signal=46%	TTR/ALDH1A1/NR0B2/SULT1B1/NR1I2/GC/NR3C2/ACSL5/SERPINA6/RETSAT/HSD17B11/DIO2/SLC29A1/SLC27A2/EPHX2/AMACR/CAT/ABCD3/CYP27A1/HSD3B7/IDH1/ABCA3/DHCR24/SOD1/NUDT12/ALDH9A1/SCP2/TFCP2L1/GNPAT/ABCA2/PHYH/PEX6/GSTK1/ATXN1/PEX11A/PEX11G/ABCA1/SLC22A18/ABCA5/NR1H4/ISOC1/CH25H/HSD17B4/AR/CYP7B1/LONP2/PXMP2/PAOX/IDH2/PEX19/ACSL1/PEX16/FADS2/PEX13/OPTN/IDI1/PEX7/SLC23A1/HACL1/PRDX5/SLC35B2/PECR/ABCA8/ABCD1/L…
HALLMARK_PANCREAS_BETA_CELLS	HALLMARK_PANCREAS_BETA_CELLS	40	0.741813	1.51137	7.37178e-05	0.000208144	5.47748e-05	3607	tags=55%	list=12%	signal=49%	INS/GCG/SST/CHGA/SYT13/SCGN/FOXA2/G6PC2/PDX1/PCSK2/ISL1/VDR/IAPP/MAFB/LMO2/INSM1/HNF1A/DPP4/FOXO1/ABCC8/PCSK1/NEUROD1
HALLMARK_IL6_JAK_STAT3_SIGNALING	HALLMARK_IL6_JAK_STAT3_SIGNALING	87	0.66347	1.40895	9.41933e-05	0.000251182	6.61006e-05	7509	tags=68%	list=25%	signal=51%	A2M/REG1A/IL2RG/CXCL9/CXCL3/ACVR1B/IL17RB/MYD88/ACVRL1/CD14/IL7/IL1R2/IFNGR2/CXCL10/TNFRSF1B/IL13RA1/IL1R1/PF4/CSF1/IFNAR1/PDGFC/CSF2RB/STAT3/TNFRSF21/IL10RB/IL15RA/IRF9/CXCL11/IFNGR1/JUN/STAT2/IL18R1/MAP3K8/TYK2/STAM2/IRF1/IL4R/PIK3R5/PLA2G2A/IL6ST/LTB/CCR1/SOCS3/ITGA4/STAT1/SOCS1/CBL/BAK1/GRB2/IL17RA/CSF3R/IL3RA/OSMR/CD44/CSF2RA/TLR2/FAS/IL2RA/HAX1
HALLMARK_ANDROGEN_RESPONSE	HALLMARK_ANDROGEN_RESPONSE	99	0.636858	1.35534	0.000139438	0.000352264	9.2701e-05	8203	tags=69%	list=27%	signal=50%	IQGAP2/TMPRSS2/AZGP1/GPD1L/TPD52/ABHD2/SELENOP/SPDEF/GUCY1A1/STK39/ARID5B/HPGD/RPS6KA3/GSR/SEC24D/DHCR24/B2M/MAP7/SORD/ZMIZ1/PLPP1/ANKH/TSC22D1/UAP1/INSIG1/HOMER2/UBE2J1/RAB4A/CDC14B/MYL12A/KRT19/KRT8/PDLIM5/PTPN21/ELK4/HMGCS1/SRF/H1-0/TMEM50A/HERC3/PIAS1/HMGCR/NGLY1/APPBP2/IDI1/CCND3/LIFR/B4GALT1/SAT1/ITGAV/INPP4B/MAF/GNAI3/DBI/ADAMTS1/PTK2B/ACTN1/AKT1/ACSL3/XRCC5/MERTK/STEAP4/DNAJB9/CAMKK2/HSD1…
HALLMARK_ALLOGRAFT_REJECTION	HALLMARK_ALLOGRAFT_REJECTION	198	0.58598	1.26245	0.000200653	0.000481567	0.000126728	7477	tags=57%	list=25%	signal=43%	HLA-DRA/GCNT1/CTSS/CD74/ACHE/TPD52/IL2RG/GBP2/CXCL9/HLA-DQA1/THY1/HLA-DMB/HLA-DMA/HLA-DOA/LYN/INHBA/CD4/TLR3/GZMA/LY75/CD2/IL7/SRGN/IFNAR2/IFNGR2/F2R/STAB1/LY86/SPI1/HLA-E/IRF7/TLR1/JAK2/ACVR2A/PF4/FCGR2B/PTPRC/CSF1/B2M/NCF4/IRF8/APBB1/CCND2/ICOSLG/CD3E/PSMB10/HCLS1/ELF4/HLA-A/ITGB2/IKBKB/BCL10/TIMP1/BCL3/LCP2/IGSF6/CD8A/C2/CD86/CCR5/PRF1/IFNGR1/CSK/TAP1/EIF4G3/FGR/CCL19/IL4R/IL16/IL2RB/LTB/CD79A…
HALLMARK_UV_RESPONSE_DN	HALLMARK_UV_RESPONSE_DN	144	0.610063	1.30526	0.00038506	0.000879901	0.000231553	6923	tags=62%	list=23%	signal=48%	COL1A2/COL3A1/IGFBP5/ANXA4/PDGFRB/COL1A1/GCNT1/DDAH1/LTBP1/PLCB4/COL5A2/ERBB2/FBLN5/ICA1/ADD3/COL11A1/GRK5/NFIB/MGLL/PRKCA/KALRN/SDC2/BHLHE40/CDC42BPA/LDLR/PPARG/PMP22/TGFBR2/ACVR2A/KIT/SFMBT1/ZMIZ1/NR1D2/GJA1/NOTCH2/RBPMS/INSIG1/ATXN1/SIPA1L1/TGFBR3/RUNX1/SLC22A18/PLPP3/FHL2/DYRK1A/NIPBL/ATP2C1/FZD2/PTPRM/FYN/DAB2/NFKB1/CELF2/PDLIM5/MAP1B/PTPN21/ATP2B4/SMAD7/ATRX/SYNE1/ADGRL2/PTEN/ATRN/VAV2/TJP1…
HALLMARK_APICAL_JUNCTION	HALLMARK_APICAL_JUNCTION	198	0.579748	1.24902	0.000403288	0.000879901	0.000231553	7541	tags=55%	list=25%	signal=41%	CLDN18/VWF/CNTN1/NECTIN4/CRB3/LIMA1/VCAM1/FBN1/SYK/PDZD3/JAM3/VCAN/CDH11/THY1/MMP2/MYL9/AMIGO1/SRC/NECTIN3/SIRPA/ACTG2/ITGA9/MDK/ARHGEF6/CLDN7/YWHAH/PCDH1/HADH/MPZL2/CLDN4/CX3CL1/MPZL1/CDH1/SDC3/CTNND1/CLDN15/LAYN/PTPRC/GRB7/ADAM15/PIK3CB/CD34/ZYX/JUP/WASL/INSIG1/PARVA/CDH6/COL16A1/MYL12B/CTNNA1/CLDN5/LDLRAP1/EXOC4/SLIT2/NECTIN2/MAPK13/CRAT/SKAP2/CD86/CD99/VCL/VASP/ADAM9/ICAM2/PTEN/NF1/NFASC/COL9…
HALLMARK_PROTEIN_SECRETION	HALLMARK_PROTEIN_SECRETION	95	0.633825	1.34878	0.00045797	0.000955764	0.000251517	7597	tags=71%	list=25%	signal=53%	TSPAN8/TPD52/CLCN3/ICA1/ATP1A1/PAM/RPS6KA3/SEC24D/STX12/SOD1/GOLGA4/GALC/TOM1L1/ARFIP1/COG2/AP2B1/ARF1/DOP1A/SH3GL2/SSPN/ABCA1/SEC31A/ARFGEF1/IGF2R/ATP7A/RAB14/SGMS1/DST/VAMP3/STX7/CD63/ARFGEF2/RAB5A/KIF1B/RAB2A/RAB9A/ARCN1/USO1/MON2/COPB1/MAPK1/OCRL/RER1/VAMP7/NAPA/ARFGAP3/CLTC/VAMP4/CTSC/LAMP2/SCAMP3/SNAP23/ADAM10/TSG101/PPT1/AP1G1/ATP6V1H/GNAS/TMED10/GBF1/COPE/NAPG/VPS45/SNX2/VPS4B/SCAMP1/COPB2
HALLMARK_INFLAMMATORY_RESPONSE	HALLMARK_INFLAMMATORY_RESPONSE	199	0.574742	1.23828	0.000490003	0.000980007	0.000257897	7016	tags=56%	list=23%	signal=43%	SLC4A4/BTG2/GPC3/RGS1/PTGER2/CXCL9/CYBB/ACVR1B/CCL24/RGS16/CD55/FZD5/IFITM1/RTP4/LYN/AHR/PDPN/INHBA/TLR3/TNFSF10/CD14/GPR183/IL10RA/BST2/RNF144B/LDLR/CCRL2/IFNGR2/PTAFR/CX3CL1/C3AR1/CXCL10/OLR1/STAB1/TNFRSF1B/SEMA4D/IRF7/CCL17/MXD1/TLR1/IL1R1/ACVR2A/PTGER4/CSF1/IFNAR1/MSR1/CD82/ICOSLG/SELENOS/SELL/VIP/SGMS2/GCH1/SLC11A2/CD48/IL15RA/ABCA1/TIMP1/CXCL11/CALCRL/ATP2C1/LCP2/NFKB1/RASGRP1/CMKLR1/SLC28A…
HALLMARK_CHOLESTEROL_HOMEOSTASIS	HALLMARK_CHOLESTEROL_HOMEOSTASIS	74	0.659457	1.39291	0.000572432	0.00105785	0.000278383	6892	tags=69%	list=23%	signal=53%	ANXA13/CLU/CXCL16/LGMN/TMEM97/ETHE1/LDLR/TP53INP1/SREBF2/ANTXR2/LGALS3/PPARG/ECH1/CTNNB1/ACSS2/PNRC1/SEMA3B/ABCA2/MAL2/PMVK/FDFT1/PLSCR1/ANXA5/GUSB/JAG1/HMGCS1/ACTG1/PDK3/NIBAN1/SQLE/FBXO6/NFIL3/FADS2/TM7SF2/STX5/PCYT2/LPL/DHCR7/HMGCR/IDI1/CPEB2/LSS/NSDHL/SC5D/ATF3/PLAUR/GPX8/S100A11/HSD17B7/CYP51A1/ALDOC
HALLMARK_NOTCH_SIGNALING	HALLMARK_NOTCH_SIGNALING	32	0.739167	1.47842	0.000573004	0.00105785	0.000278383	5709	tags=75%	list=19%	signal=61%	WNT5A/WNT2/NOTCH3/LFNG/FZD5/HEYL/PRKCA/DTX4/TCF7L2/HES1/NOTCH2/APH1A/FZD1/ARRB1/FBXW11/DTX1/NOTCH1/DLL1/SAP30/JAG1/MAML2/PSEN2/KAT2A/FZD7
HALLMARK_OXIDATIVE_PHOSPHORYLATION	HALLMARK_OXIDATIVE_PHOSPHORYLATION	200	0.552417	1.19005	0.00435019	0.00771242	0.00202958	11661	tags=74%	list=38%	signal=46%	ATP1B1/PDK4/RETSAT/SLC25A20/MAOB/OAT/IDH1/CASP7/ECH1/ACAA2/CPT1A/BDH2/SURF1/PHYH/MPC1/SLC25A4/MGST3/ECI1/ECHS1/AFG3L2/ALAS1/ACAA1/ATP6AP1/UQCRC1/VDAC1/ATP5F1B/CYB5A/ACADSB/NDUFS2/ATP6V0C/HCCS/ALDH6A1/IDH2/ISCA1/ATP5PO/POR/SDHC/ATP6V0E1/FDX1/TCIRG1/SDHA/COX5A/SDHD/FH/TIMM13/MRPS30/NDUFA8/DECR1/SLC25A6/ATP6V1G1/HADHB/PDHB/LRPPRC/ATP6V1H/ETFA/NNT/VDAC3/ACADM/SLC25A5/COX15/ACO2/BAX/ATP5F1A/ATP6V0B/ND…
HALLMARK_TNFA_SIGNALING_VIA_NFKB	HALLMARK_TNFA_SIGNALING_VIA_NFKB	197	0.557109	1.20019	0.00449891	0.00771242	0.00202958	6940	tags=58%	list=23%	signal=45%	KLF2/BTG2/EFNA1/FUT4/CXCL3/BMP2/F2RL1/GEM/INHBA/KLF4/BHLHE40/GPR183/ETS2/PFKFB3/LDLR/CCRL2/IFNGR2/CXCL10/OLR1/RHOB/FOS/PLEK/MXD1/KLF9/HES1/PTGER4/STAT5A/CSF1/ID2/PNRC1/ZC3H12A/SPSB1/TSC22D1/ICOSLG/DRAM1/GCH1/IL15RA/NFKBIE/ABCA1/PLPP3/IER2/SDC4/BCL3/CXCL11/CEBPD/BTG1/BCL6/MAP2K3/SERPINB8/IER3/JUNB/KDM6B/NFKB1/EGR2/TUBB2A/PDLIM5/TNFAIP2/JUN/CXCL2/CD83/FOSL2/TNFAIP3/TAP1/JAG1/LITAF/CD69/MAP3K8/PDE4B…
HALLMARK_ANGIOGENESIS	HALLMARK_ANGIOGENESIS	36	0.686534	1.38706	0.00500507	0.00828426	0.00218007	6409	tags=61%	list=21%	signal=48%	LUM/COL3A1/COL5A2/VCAN/SPP1/SLCO2A1/POSTN/OLR1/FSTL1/PF4/SERPINA5/KCNJ8/CCND2/TNFRSF21/TIMP1/JAG1/VAV2/PDGFA/APP/LPL/ITGAV/FGFR1
HALLMARK_APOPTOSIS	HALLMARK_APOPTOSIS	160	0.570388	1.22498	0.00524251	0.00838802	0.00220737	7223	tags=58%	list=24%	signal=45%	ERBB3/LUM/BGN/PDGFRB/DCN/CLU/BTG2/BMP2/ERBB2/CASP1/DAP/MMP2/RETSAT/PLAT/PAK1/NEDD9/GSN/LEF1/TNFSF10/CD14/CD2/TIMP3/F2R/CASP7/LGALS3/RHOB/PLCB2/CTNNB1/GSR/DNAJC3/SOD1/ROCK1/HGF/ANKH/CCND2/SPTAN1/BMF/RNASEL/TGFBR3/GCH1/GPX1/CASP3/BIK/HSPB1/RARA/BCL10/CASP6/TIMP1/MADD/PLPPR4/IGF2R/CREBBP/TSPO/IER3/PRF1/IFNGR1/JUN/SMAD7/TAP1/PSEN1/CD69/IFITM3/BCAP31/SQSTM1/IRF1/H1-0/SOD2/APP/RELA/MGMT/CYLD/PDCD4/PSEN…
HALLMARK_P53_PATHWAY	HALLMARK_P53_PATHWAY	199	0.543171	1.17026	0.0106863	0.0165465	0.00435433	8287	tags=58%	list=27%	signal=42%	GPX2/VWA5A/BTG2/CEBPA/BMP2/ACVR1B/FUCA1/KIF13B/CASP1/RGS16/RETSAT/COQ8A/SLC35D1/CD81/ST14/KLF4/VDR/STOM/F2R/CYFIP2/TOB1/WWP1/FOS/CTSF/MXD1/SP1/ERCC5/ABAT/CDKN2AIP/CD82/TSC22D1/CCND2/SESN1/NUPR1/ABHD4/DRAM1/CCNG1/PRKAB1/TP53/MXD4/APAF1/IFI30/BTG1/NOTCH1/XPC/SERPINB5/FOXO3/IER3/RALGDS/RAB40C/JUN/SDC1/TAP1/PRMT2/SLC19A2/TAX1BP3/ANKRA2/PDGFA/IP6K2/NINJ1/EI24/ZMAT3/CCP110/PLXNB2/HBEGF/ITGB4/APP/TRAF4/…
HALLMARK_TGF_BETA_SIGNALING	HALLMARK_TGF_BETA_SIGNALING	54	0.621181	1.29085	0.0150959	0.0226438	0.00595891	7494	tags=70%	list=25%	signal=53%	ENG/BMP2/SPTBN1/HIPK2/TGFBR1/LTBP2/IFNGR2/CDH1/CTNNB1/BMPR2/ID2/SKI/ACVR1/RHOA/RAB31/PPM1A/APC/SKIL/ID3/FURIN/JUNB/SMAD7/HDAC1/TJP1/CDK9/ARID4B/TRIM33/BMPR1A/CDKN1C/SMAD3/SMAD6/SMURF1/XIAP/SMAD1/UBE2D3/TGIF1/MAP3K7/NCOR2
HALLMARK_UV_RESPONSE_UP	HALLMARK_UV_RESPONSE_UP	158	0.547471	1.17591	0.0250827	0.036484	0.00960104	9444	tags=59%	list=31%	signal=41%	CA2/BTG2/EPCAM/TST/BMP2/CREG1/LYN/PRKCD/ABCB1/SLC6A8/RHOB/C4BPB/IGFBP2/FOS/SPR/MAOA/HLA-F/TMBIM6/OLFM1/NPTX2/CDO1/GCH1/CASP3/SLC25A4/BTG1/CEBPG/CLTB/FURIN/PDLIM3/JUNB/RASGRP1/MARK2/ALAS1/CXCL2/ACAA1/RAB27A/TAP1/PRKACA/TFRC/DGAT1/NPTXR/SELENOW/CHRNA5/SQSTM1/KCNH2/IRF1/SOD2/MGAT1/BSG/IL6ST/TGFBRAP1/NAT1/PPP1R2/WIZ/ICAM1/CCND3/HYAL2/CDKN1C/CLCN2/CNP/EPHX1/ONECUT1/RPN1/BAK1/CDC5L/ATF3/PPT1/KLHDC3/SIG…
HALLMARK_PI3K_AKT_MTOR_SIGNALING	HALLMARK_PI3K_AKT_MTOR_SIGNALING	104	0.565692	1.20365	0.026973	0.0380796	0.0100209	10191	tags=71%	list=34%	signal=47%	CXCR4/IL2RG/MYD88/RPS6KA3/VAV3/RPS6KA1/ARF1/GNA14/SLA/DUSP3/MAP2K3/RAC1/DAPP1/STAT2/PTEN/SQSTM1/MAPK1/PRKAA2/MAP2K6/GRK2/RIT1/RAF1/ACTR2/PRKAR2A/RIPK1/CAB39/CLTC/YWHAB/CAMK4/PLA2G12A/ECSIT/GRB2/TBK1/PRKCB/SFN/AKT1/SMAD2/RPTOR/PLCB1/CDKN1B/PIK3R3/TRAF2/PPP2R1B/ITPR2/UBE2D3/NCK1/MAP3K7/CFL1/CDKN1A/MKNK2/RALB/PRKAG1/MAPK9/ACTR3/CAB39L/ARHGDIA/PAK4/CALR/PPP1CA/NFKBIB/HSP90B1/PFN1/PIKFYVE/PIN1/ATF1/TS…
HALLMARK_GLYCOLYSIS	HALLMARK_GLYCOLYSIS	200	0.530232	1.14226	0.032967	0.0452119	0.0118979	9385	tags=60%	list=31%	signal=42%	TFF3/CAPN5/ALDOB/ANG/ELF3/CHST4/DCN/CXCR4/GPC3/COL5A1/CACNA1H/VCAN/GPC4/SRD5A3/EGLN3/GAL3ST1/GFPT1/AK4/QSOX1/SOX9/B3GNT3/IGFBP3/SDC2/GFUS/PAM/B4GALT4/IDH1/AKR1A1/KDELR3/HK2/IL13RA1/SDC3/BPNT1/FBP2/SOD1/GLCE/SLC37A4/SLC35A3/ALDH9A1/AGL/COG2/PYGB/PKP2/PHKA2/BIK/HSPA5/CASP6/GALE/ABCB6/IER3/EFNA3/GUSB/IDUA/SDC1/SLC25A10/SAP30/CYB5A/CHPF/MXI1/CLDN3/ME1/RRAGD/LHPP/PDK3/CHPF2/SDHC/TPST1/CHST2/ZNF292/ISG…
